# Supplementary material for: Discovery and biochemical characterization of the D-aspartyl endopeptidase activity of the serine protease LACTB[image]
Source: J Biol Chem. 2025 Apr 24;301(6):108549. doi: 10.1016/j.jbc.2025.108549 (PMC12148432; doi:10.1016/j.jbc.2025.108549)
Supplement: Table S5 [file mmc2.xlsx]

## Sheet: Proteins
6His-SUMO1-hLACTB (97–547) wild-type
Protein Description	Protein ID	Protein Entry Name	Organism	Common Contaminants	Length	Coverage (%)	Protein Probability	Total Peptides	Unique Peptides	Razor Peptides	Total Spectral Count	Unique Spectral Count	Razor Spectral Count	Total Intensity	Unique Intensity	Razor Intensity
Serine beta-lactamase-like protein LACTB, mitochondrial	P83111	LACTB_HUMAN	Homo sapiens		547	74.41	1	65	42	65	163	110	163	35391193000	19306369000	35391193000
Trypsin	P00761	TRYP_PIG	Sus scrofa	Yes	231	26.84	1	7	6	7	21	20	21	16848576500	16848576500	16848576500
Kinesin-like protein KIF20B	Q96Q89	KI20B_HUMAN	Homo sapiens		1820	0.49	0.7106	1	1	1	2	2	2	1817166590	1817166590	1817166590
Bifunctional polymyxin resistance protein ArnA	P77398	ARNA_ECOLI	Escherichia coli (strain K12)		660	40.91	1	24	1	24	29	2	29	336338368	45921528	336338368
Keratin, type II cytoskeletal 1	P04264	K2C1_HUMAN	Homo sapiens	Yes	644	14.6	1	14	10	14	15	11	15	110944392	110944392	110944392
Major outer membrane lipoprotein Lpp	P69776	LPP_ECOLI	Escherichia coli (strain K12)		78	62.82	1	5	5	5	7	7	7	54324756	54324756	54324756
Keratin, type I cytoskeletal 9	P35527	K1C9_HUMAN	Homo sapiens	Yes	623	14.93	1	12	6	12	7	4	7	49650408	26268458	49650408
Albumin	P02769	ALBU_BOVIN	Bos taurus	Yes	607	10.38	1	5	5	5	5	5	5	49569676	49569676	49569676
Keratin, type II cytoskeletal 2 epidermal	P35908	K22E_HUMAN	Homo sapiens	Yes	639	12.68	1	7	4	6	7	4	6	27807974	25752260	27807974
Lipoprotein Bor	W1F103	W1F103_ECOLX	Escherichia coli ISC7		62	25.81	0.9818	1	1	1	1	1	1	5480796	5480796	5480796
Large ribosomal subunit protein bL28	P0A7M2	RL28_ECOLI	Escherichia coli (strain K12)		78	12.82	0.9818	1	1	1	1	1	1	1.28532e+06	1.28532e+06	1.28532e+06
DNA-directed RNA polymerase	A0A140NCE7	A0A140NCE7_ECOBD	Escherichia coli (strain B / BL21-D		883	0.91	1	1	1	1	1	1	1	0	0	0
6His-SUMO1-hLACTB (97–547) S164A
Protein Description	Protein ID	Protein Entry Name	Organism	Common Contaminants	Length	Coverage (%)	Protein Probability	Total Peptides	Unique Peptides	Razor Peptides	Total Spectral Count	Unique Spectral Count	Razor Spectral Count	Total Intensity	Unique Intensity	Razor Intensity
Serine beta-lactamase-like protein LACTB, mitochondrial	P83111	LACTB_HUMAN	Homo sapiens		547	71.85	1	64	42	64	190	133	190	56804246000	48153924000	56804246000
Trypsin	P00761	TRYP_PIG	Sus scrofa	Yes	231	26.84	1	8	7	8	19	18	19	22532153300	22532153300	22532153300
Kinesin-like protein KIF20B	Q96Q89	KI20B_HUMAN	Homo sapiens		1820	0.49	0.7106	1	1	1	2	2	2	2709873660	2709873660	2709873660
Bifunctional polymyxin resistance protein ArnA	P77398	ARNA_ECOLI	Escherichia coli (strain K12)		660	49.85	1	27	1	27	44	3	44	949767420	199587904	949767420
Keratin, type II cytoskeletal 1	P04264	K2C1_HUMAN	Homo sapiens	Yes	644	19.41	1	13	10	13	14	11	14	205851248	205851248	205851248
Keratin, type I cytoskeletal 9	P35527	K1C9_HUMAN	Homo sapiens	Yes	623	33.71	1	15	8	14	16	7	15	144905680	94867712	144905680
Major outer membrane lipoprotein Lpp	P69776	LPP_ECOLI	Escherichia coli (strain K12)		78	57.69	1	5	5	5	6	6	6	83912872	83912872	83912872
Albumin	P02769	ALBU_BOVIN	Bos taurus	Yes	607	5.77	1	5	5	5	3	3	3	24208008	24208008	24208008
Keratin, type I cytoskeletal 14	P02533	K1C14_HUMAN	Homo sapiens		472	6.14	0.9998	3	1	1	3	1	1	20893232	0	0
Uncharacterized protein	A0A5F1HY96	A0A5F1HY96_9ESCH	Escherichia sp.		504	2.98	0.9983	1	1	1	1	1	1	6.13118e+06	6.13118e+06	6.13118e+06
Hornerin	Q86YZ3	HORN_HUMAN	Homo sapiens		2850	4.42	1	2	2	2	2	2	2	2.50542e+06	2.50542e+06	2.50542e+06
DNA-directed RNA polymerase	A0A140NCE7	A0A140NCE7_ECOBD	Escherichia coli (strain B / BL21-D		883	4.53	1	3	3	3	3	3	3	2.20334e+06	2.20334e+06	2.20334e+06
Large ribosomal subunit protein bL28	P0A7M2	RL28_ECOLI	Escherichia coli (strain K12)		78	12.82	0.9818	1	1	1	1	1	1	1.99379e+06	1.99379e+06	1.99379e+06
Proteins with no unique peptides were excluded. Raw data have been deposited in jPOSTrepo, a member repository of the ProteomeXchange consortium, under the identifier PXD062910.

## Sheet: Peptides_WT
Spectrum	Spectrum File	Peptide	Modified Peptide	Extended Peptide	Prev AA	Next AA	Peptide Length	Charge	Retention	Observed Mass	Calibrated Observed Mass	Observed M/Z	Calibrated Observed M/Z	Calculated Peptide Mass	Calculated M/Z	Delta Mass	Expectation	Hyperscore	Nextscore	Probability	Number of Enzymatic Termini	Number of Missed Cleavages	Protein Start	Protein End	Intensity	Assigned Modifications	Observed Modifications	Purity	Is Unique	Protein	Protein ID	Entry Name	Gene	Protein Description	Mapped Genes	Mapped Proteins
20240523_WT.01068.01068.2	D:\MS\240523_LACTB_PMF\FragPipe_HumanEcoliPAE2\WT\interact-20240523_WT.pep.xml	HYEKDIKK		ISHISGIR.HYEKDIKK.VKEEKAYK	R	V	8	2	388.282	1059.57	1059.57	530.793	530.793	1059.57	530.793	0.0003	7.12092e-05	26.047	13.793	1	2	1	222	229	14651936			0	FALSE	sp|P83111|LACTB_HUMAN	P83111	LACTB_HUMAN	LACTB	Serine beta-lactamase-like protein LACTB, mitochondrial		tr|H0YNN5|H0YNN5_HUMAN
20240523_WT.01075.01075.2	D:\MS\240523_LACTB_PMF\FragPipe_HumanEcoliPAE2\WT\interact-20240523_WT.pep.xml	VKEEKAYK		HYEKDIKK.VKEEKAYK.AIKMMKEN	K	A	8	2	389.109	993.55	993.55	497.782	497.782	993.549	497.782	0.0004	0.159173	14.924	10.425	0.8244	2	2	230	237	4552135			0	FALSE	sp|P83111|LACTB_HUMAN	P83111	LACTB_HUMAN	LACTB	Serine beta-lactamase-like protein LACTB, mitochondrial		tr|H0YNN5|H0YNN5_HUMAN
20240523_WT.01128.01128.2	D:\MS\240523_LACTB_PMF\FragPipe_HumanEcoliPAE2\WT\interact-20240523_WT.pep.xml	MTTHLKK		SEIHFKVK.MTTHLKK.LKESYCQR	K	L	7	2	395.078	857.48	857.48	429.747	429.747	857.479	429.747	0.0006	0.00537705	17.36	17.36	0.9935	2	0	40	46	138871920			0	FALSE	sp|P63165|SUMO1_HUMAN	P63165	SUMO1_HUMAN	SUMO1	Small ubiquitin-related modifier 1		tr|B8ZZ67|B8ZZ67_HUMAN, tr|B8ZZJ0|B8ZZJ0_HUMAN, tr|B8ZZN6|B8ZZN6_HUMAN, tr|B9A032|B9A032_HUMAN
20240523_WT.01141.01141.2	D:\MS\240523_LACTB_PMF\FragPipe_HumanEcoliPAE2\WT\interact-20240523_WT.pep.xml	HYEKDIK		ISHISGIR.HYEKDIK.KVKEEKAY	R	K	7	2	396.423	931.477	931.477	466.746	466.746	931.476	466.745	0.0011	0.00859608	22.28	12.938	0.9773	2	1	222	228	123760768			0	FALSE	sp|P83111|LACTB_HUMAN	P83111	LACTB_HUMAN	LACTB	Serine beta-lactamase-like protein LACTB, mitochondrial		tr|H0YNN5|H0YNN5_HUMAN
20240523_WT.01145.01145.2	D:\MS\240523_LACTB_PMF\FragPipe_HumanEcoliPAE2\WT\interact-20240523_WT.pep.xml	KPNSALR		RVYTTTPK.KPNSALR.KVCRVRIT	K	K	7	2	396.765	784.456	784.456	393.235	393.235	784.456	393.235	0.0003	0.335738	12.396	9.618	0.7805	2	0	44	50	3.14564e+06			0	FALSE	sp|P0A7S3|RS12_ECOLI	P0A7S3	RS12_ECOLI	rpsL	Small ribosomal subunit protein uS12		tr|A0A376LCD2|A0A376LCD2_ECOLX, tr|A0A376Y3K3|A0A376Y3K3_ECOLX, tr|A0A377BW92|A0A377BW92_ECOLX, tr|A0A377K100|A0A377K100_ECOLX, tr|W1EZI0|W1EZI0_ECOLX
20240523_WT.01151.01151.2	D:\MS\240523_LACTB_PMF\FragPipe_HumanEcoliPAE2\WT\interact-20240523_WT.pep.xml	IADNHTPK		RFIFEGQR.IADNHTPK.EIGMEEED	R	E	8	2	397.502	894.456	894.456	448.235	448.235	894.456	448.235	0.0001	0.0122603	14.146	0	0.9885	2	0	71	78	252574096			0	FALSE	sp|P63165|SUMO1_HUMAN	P63165	SUMO1_HUMAN	SUMO1	Small ubiquitin-related modifier 1		tr|B8ZZ67|B8ZZ67_HUMAN, tr|B8ZZN6|B8ZZN6_HUMAN
20240523_WT.01205.01205.2	D:\MS\240523_LACTB_PMF\FragPipe_HumanEcoliPAE2\WT\interact-20240523_WT.pep.xml	IADNHTPK		RFIFEGQR.IADNHTPK.EIGMEEED	R	E	8	2	403.289	894.456	894.456	448.235	448.235	894.456	448.235	0	0.0282813	12.694	4.55	0.9791	2	0	71	78	0			0	FALSE	sp|P63165|SUMO1_HUMAN	P63165	SUMO1_HUMAN	SUMO1	Small ubiquitin-related modifier 1		tr|B8ZZ67|B8ZZ67_HUMAN, tr|B8ZZN6|B8ZZN6_HUMAN
20240523_WT.01218.01218.3	D:\MS\240523_LACTB_PMF\FragPipe_HumanEcoliPAE2\WT\interact-20240523_WT.pep.xml	EGKSNEKNDFTK		NVAFEQEK.EGKSNEKNDFTK.FKTEQENE	K	F	12	3	404.634	1395.67	1395.67	466.23	466.23	1395.66	466.228	0.0041	0.00729705	17.368	9.477	0.9377	2	2	253	264	100213960			0	FALSE	sp|P83111|LACTB_HUMAN	P83111	LACTB_HUMAN	LACTB	Serine beta-lactamase-like protein LACTB, mitochondrial		tr|H0YNN5|H0YNN5_HUMAN
20240523_WT.01239.01239.2	D:\MS\240523_LACTB_PMF\FragPipe_HumanEcoliPAE2\WT\interact-20240523_WT.pep.xml	VKMTTHLKK		DSSEIHFK.VKMTTHLKK.LKESYCQR	K	L	9	2	406.913	1084.64	1084.64	543.328	543.328	1084.64	543.329	-0.0004	0.00223229	22.105	11.549	0.9972	2	1	38	46	7927626			0	FALSE	sp|P63165|SUMO1_HUMAN	P63165	SUMO1_HUMAN	SUMO1	Small ubiquitin-related modifier 1		tr|B8ZZJ0|B8ZZJ0_HUMAN, tr|B8ZZN6|B8ZZN6_HUMAN, tr|B9A032|B9A032_HUMAN
20240523_WT.01252.01252.2	D:\MS\240523_LACTB_PMF\FragPipe_HumanEcoliPAE2\WT\interact-20240523_WT.pep.xml	MTTHLKK		SEIHFKVK.MTTHLKK.LKESYCQR	K	L	7	2	408.283	857.479	857.479	429.747	429.747	857.479	429.747	0	0.076692	15.961	15.961	0.9228	2	0	40	46	1434760			0	FALSE	sp|P63165|SUMO1_HUMAN	P63165	SUMO1_HUMAN	SUMO1	Small ubiquitin-related modifier 1		tr|B8ZZ67|B8ZZ67_HUMAN, tr|B8ZZJ0|B8ZZJ0_HUMAN, tr|B8ZZN6|B8ZZN6_HUMAN, tr|B9A032|B9A032_HUMAN
20240523_WT.01275.01275.2	D:\MS\240523_LACTB_PMF\FragPipe_HumanEcoliPAE2\WT\interact-20240523_WT.pep.xml	FSSSGGGGGGGR		SIRSSYSR.FSSSGGGGGGGR.FSSSSGYG	R	F	12	2	410.784	981.426	981.426	491.72	491.72	981.426	491.721	-0.0001	0.0387258	14.148	0	0.9615	2	0	35	46	525407			0	TRUE	sp|P35527|K1C9_HUMAN	P35527	K1C9_HUMAN	KRT9	Keratin, type I cytoskeletal 9
20240523_WT.01282.01282.2	D:\MS\240523_LACTB_PMF\FragPipe_HumanEcoliPAE2\WT\interact-20240523_WT.pep.xml	SNEKNDFTK		FEQEKEGK.SNEKNDFTK.FKTEQENE	K	F	9	2	411.632	1081.5	1081.5	541.759	541.759	1081.5	541.759	-0.0003	0.00686673	20.153	11.606	0.974	2	1	256	264	3.97195e+06			0	FALSE	sp|P83111|LACTB_HUMAN	P83111	LACTB_HUMAN	LACTB	Serine beta-lactamase-like protein LACTB, mitochondrial		tr|H0YNN5|H0YNN5_HUMAN
20240523_WT.01283.01283.2	D:\MS\240523_LACTB_PMF\FragPipe_HumanEcoliPAE2\WT\interact-20240523_WT.pep.xml	SVAAVGHDAK		QDRAGSPK.SVAAVGHDAK.QMIGRTPG	K	Q	10	2	411.722	953.493	953.493	477.754	477.754	953.493	477.754	0	3.3898e-05	20.651	11.783	1	2	0	51	60	2.25987e+06			0	FALSE	sp|P0A9X4|MREB_ECOLI	P0A9X4	MREB_ECOLI	mreB	Cell shape-determining protein MreB	mreB_1, mreB_2, mreB_3	tr|A0A376MJD6|A0A376MJD6_ECOLX, tr|A0A376VDP5|A0A376VDP5_ECOLX, tr|A0A377BXE2|A0A377BXE2_ECOLX, tr|A0A377C587|A0A377C587_ECOLX, tr|A0A8G2H732|A0A8G2H732_ECOLX
20240523_WT.01315.01315.2	D:\MS\240523_LACTB_PMF\FragPipe_HumanEcoliPAE2\WT\interact-20240523_WT.pep.xml	KPELDAK		QINIAEVR.KPELDAK.LVADSITS	R	L	7	2	415.197	799.444	799.444	400.729	400.729	799.444	400.729	0.0006	0.0270064	17.814	10.633	0.9828	2	0	108	114	2.21478e+06			0	FALSE	sp|P0A7V3|RS3_ECOLI	P0A7V3	RS3_ECOLI	rpsC	Small ribosomal subunit protein uS3	rpsC_3	sp|P59184|RS3_SHIFL, tr|A0A3S4M5K2|A0A3S4M5K2_ECOLX, tr|A0A5B9APH2|A0A5B9APH2_ECOLX
20240523_WT.01346.01346.3	D:\MS\240523_LACTB_PMF\FragPipe_HumanEcoliPAE2\WT\interact-20240523_WT.pep.xml	FKTEQENEAK		NEKNDFTK.FKTEQENEAK.CRNSKPGK	K	C	10	3	418.488	1222.59	1222.59	408.536	408.536	1222.58	408.535	0.0024	0.0403418	15.742	11.893	0.7911	2	1	265	274	5594863100			0	FALSE	sp|P83111|LACTB_HUMAN	P83111	LACTB_HUMAN	LACTB	Serine beta-lactamase-like protein LACTB, mitochondrial		tr|H0YNN5|H0YNN5_HUMAN
20240523_WT.01347.01347.2	D:\MS\240523_LACTB_PMF\FragPipe_HumanEcoliPAE2\WT\interact-20240523_WT.pep.xml	FKTEQENEAK		NEKNDFTK.FKTEQENEAK.CRNSKPGK	K	C	10	2	418.563	1222.58	1222.58	612.299	612.299	1222.58	612.299	0.0003	0.00461583	21.843	11.72	0.9902	2	1	265	274	3423640830			0	FALSE	sp|P83111|LACTB_HUMAN	P83111	LACTB_HUMAN	LACTB	Serine beta-lactamase-like protein LACTB, mitochondrial		tr|H0YNN5|H0YNN5_HUMAN
20240523_WT.01373.01373.2	D:\MS\240523_LACTB_PMF\FragPipe_HumanEcoliPAE2\WT\interact-20240523_WT.pep.xml	SNEKNDFTK		FEQEKEGK.SNEKNDFTK.FKTEQENE	K	F	9	2	421.433	1081.5	1081.5	541.76	541.76	1081.5	541.759	0.0009	0.00159588	25.688	14.846	0.9996	2	1	256	264	3100922370			0	FALSE	sp|P83111|LACTB_HUMAN	P83111	LACTB_HUMAN	LACTB	Serine beta-lactamase-like protein LACTB, mitochondrial		tr|H0YNN5|H0YNN5_HUMAN
20240523_WT.01398.01398.3	D:\MS\240523_LACTB_PMF\FragPipe_HumanEcoliPAE2\WT\interact-20240523_WT.pep.xml	SDVQAAKDDAAR		SNDVNAMR.SDVQAAKDDAAR.ANQRIDNM	R	A	12	3	424.006	1245.59	1245.59	416.205	416.205	1245.59	416.205	-0.0013	1.43087e-07	34.209	13.332	1	2	1	53	64	13467935			0	TRUE	sp|P69776|LPP_ECOLI	P69776	LPP_ECOLI	lpp	Major outer membrane lipoprotein Lpp
20240523_WT.01400.01400.2	D:\MS\240523_LACTB_PMF\FragPipe_HumanEcoliPAE2\WT\interact-20240523_WT.pep.xml	SDVQAAKDDAAR		SNDVNAMR.SDVQAAKDDAAR.ANQRIDNM	R	A	12	2	424.185	1245.59	1245.59	623.805	623.805	1245.59	623.805	-0.0001	0.00034336	24.357	9.795	1	2	1	53	64	4678379			0	TRUE	sp|P69776|LPP_ECOLI	P69776	LPP_ECOLI	lpp	Major outer membrane lipoprotein Lpp
20240523_WT.01420.01420.3	D:\MS\240523_LACTB_PMF\FragPipe_HumanEcoliPAE2\WT\interact-20240523_WT.pep.xml	VGAATEVEMKEKK	VGAATEVEM[147]KEKK	AGGVAVIK.VGAATEVEMKEKK.ARVEDAIH	K	A	13	3	426.35	1434.74	1434.74	479.255	479.255	1434.74	479.253	0.0041	3.57594e-05	29.743	10.433	1	2	1	381	393	3.09542e+06	9M(15.9949)		0	FALSE	sp|P0A6F5|CH60_ECOLI	P0A6F5	CH60_ECOLI	groEL	Chaperonin GroEL	groL	tr|A0A377KDV7|A0A377KDV7_ECOLX, tr|W1EU62|W1EU62_ECOLX
20240523_WT.01428.01428.2	D:\MS\240523_LACTB_PMF\FragPipe_HumanEcoliPAE2\WT\interact-20240523_WT.pep.xml	SNEKNDFTK		FEQEKEGK.SNEKNDFTK.FKTEQENE	K	F	9	2	427.274	1081.51	1081.51	541.76	541.76	1081.5	541.759	0.0012	0.00829851	19.824	11.233	0.9791	2	1	256	264	6015582			0	FALSE	sp|P83111|LACTB_HUMAN	P83111	LACTB_HUMAN	LACTB	Serine beta-lactamase-like protein LACTB, mitochondrial		tr|H0YNN5|H0YNN5_HUMAN
20240523_WT.01463.01463.2	D:\MS\240523_LACTB_PMF\FragPipe_HumanEcoliPAE2\WT\interact-20240523_WT.pep.xml	KEGEYIK		STEDIGDK.KEGEYIK.LKVIGQDS	K	L	7	2	431.029	865.455	865.455	433.735	433.735	865.455	433.735	0.0003	0.197964	16.121	13.004	0.8801	2	0	17	23	73326200			0	FALSE	sp|P63165|SUMO1_HUMAN	P63165	SUMO1_HUMAN	SUMO1	Small ubiquitin-related modifier 1		tr|B8ZZJ0|B8ZZJ0_HUMAN, tr|B8ZZN6|B8ZZN6_HUMAN, tr|B9A032|B9A032_HUMAN
20240523_WT.01465.01465.2	D:\MS\240523_LACTB_PMF\FragPipe_HumanEcoliPAE2\WT\interact-20240523_WT.pep.xml	VKMTTHLK		DSSEIHFK.VKMTTHLK.KIKESYCQ	K	K	8	2	431.206	956.548	956.548	479.281	479.281	956.548	479.281	0.0004	0.0675305	15.182	9.251	0.91	2	1	38	45	30026730			0	FALSE	sp|P63165|SUMO1_HUMAN	P63165	SUMO1_HUMAN	SUMO1	Small ubiquitin-related modifier 1		tr|B8ZZJ0|B8ZZJ0_HUMAN, tr|B8ZZN6|B8ZZN6_HUMAN, tr|B9A032|B9A032_HUMAN
20240523_WT.01481.01481.4	D:\MS\240523_LACTB_PMF\FragPipe_HumanEcoliPAE2\WT\interact-20240523_WT.pep.xml	NSEEARTDRPSQQLR		HPPFASWR.NSEEARTDRPSQQLR.SINGEWRF	R	S	15	4	432.831	1785.87	1785.87	447.475	447.475	1785.87	447.475	-0.0001	0.00519697	18.637	8.342	0.88	2	2	39	53	2.29636e+06			0	FALSE	sp|P00722|BGAL_ECOLI	P00722	BGAL_ECOLI	lacZ	Beta-galactosidase	ECBD_2907, EIMP300_76050, lacZ_1	tr|A0A140NC03|A0A140NC03_ECOBD, tr|A0A2X1P720|A0A2X1P720_ECOLX, tr|A0A2X3K4Y2|A0A2X3K4Y2_ECOLX, tr|A0A376K1Y9|A0A376K1Y9_ECOLX, tr|A0A376PZI6|A0A376PZI6_ECOLX, tr|A0A377KB15|A0A377KB15_ECOLX, tr|A0A484VWN3|A0A484VWN3_ECOLX, tr|A0A485JIJ0|A0A485JIJ0_ECOLX, tr|A0A8S0FZN9|A0A8S0FZN9_ECOLX
20240523_WT.01488.01488.2	D:\MS\240523_LACTB_PMF\FragPipe_HumanEcoliPAE2\WT\interact-20240523_WT.pep.xml	VRPGVQVK		VVISGIQK.VRPGVQVK.AQEVTADN	K	A	8	2	433.654	881.545	881.545	441.78	441.78	881.545	441.78	0.0003	0.125459	14.106	9.75	0.8459	2	1	367	374	944424			0	FALSE	sp|P0AE06|ACRA_ECOLI	P0AE06	ACRA_ECOLI	acrA	Multidrug efflux pump subunit AcrA	EIMP300_73990, acrA_1, acrA_2	tr|A0A376P2D4|A0A376P2D4_ECOLX, tr|A0A376VQL4|A0A376VQL4_ECOLX, tr|A0A377LIA0|A0A377LIA0_ECOLX, tr|A0A3S4K4N8|A0A3S4K4N8_ECOLX, tr|A0A8S0G055|A0A8S0G055_ECOLX
20240523_WT.01518.01518.3	D:\MS\240523_LACTB_PMF\FragPipe_HumanEcoliPAE2\WT\interact-20240523_WT.pep.xml	KYEDEINKR		DMVEDYRN.KYEDEINKR.TNAENEFV	N	T	9	3	437.134	1193.61	1193.61	398.876	398.876	1193.6	398.875	0.0026	8.67266e-05	21.913	9.955	1	1	0	269	277	3.17726e+06			0	FALSE	sp|P04264|K2C1_HUMAN	P04264	K2C1_HUMAN	KRT1	Keratin, type II cytoskeletal 1	KRT2, KRT3, KRT5, KRT6A, KRT6B, KRT6C, KRT76, KRT77, KRT8	sp|P02538|K2C6A_HUMAN, sp|P04259|K2C6B_HUMAN, sp|P05787|K2C8_HUMAN, sp|P12035|K2C3_HUMAN, sp|P13647|K2C5_HUMAN, sp|P35908|K22E_HUMAN, sp|P48668|K2C6C_HUMAN, sp|Q01546|K22O_HUMAN, sp|Q7Z794|K2C1B_HUMAN, tr|F8VP67|F8VP67_HUMAN, tr|F8VUG2|F8VUG2_HUMAN, tr|F8W0C6|F8W0C6_HUMAN, tr|F8W1U3|F8W1U3_HUMAN
20240523_WT.01539.01539.4	D:\MS\240523_LACTB_PMF\FragPipe_HumanEcoliPAE2\WT\interact-20240523_WT.pep.xml	SDQEAKPSTEDLGDKK		.SDQEAKPSTEDLGDKK.EGEYIKIK	M	E	16	4	439.61	1746.83	1746.83	437.714	437.714	1746.83	437.714	0.0003	8.96393e-07	21.595	9.187	1	2	1	2	17	2.75065e+06			0	FALSE	sp|P63165|SUMO1_HUMAN	P63165	SUMO1_HUMAN	SUMO1	Small ubiquitin-related modifier 1		tr|B8ZZJ0|B8ZZJ0_HUMAN, tr|B8ZZN6|B8ZZN6_HUMAN, tr|B9A032|B9A032_HUMAN
20240523_WT.01549.01549.2	D:\MS\240523_LACTB_PMF\FragPipe_HumanEcoliPAE2\WT\interact-20240523_WT.pep.xml	MPMVQKK		IIVGGQTR.MPMVQKK.VAEFFGKE	R	V	7	2	440.706	860.461	860.461	431.238	431.238	860.461	431.238	0	0.0932334	14.214	14.214	0.9177	2	0	346	352	1.99457e+06			0	FALSE	sp|P0A6Y8|DNAK_ECOLI	P0A6Y8	DNAK_ECOLI	dnaK	Chaperone protein DnaK	dnaK_3, dnaK_4	tr|A0A2X1N0K9|A0A2X1N0K9_ECOLX, tr|A0A376L2G6|A0A376L2G6_ECOLX, tr|A0A376TLC8|A0A376TLC8_ECOLX, tr|A0A376VSH4|A0A376VSH4_ECOLX, tr|A0A376X4S5|A0A376X4S5_ECOLX, tr|A0A377DEM3|A0A377DEM3_ECOLX, tr|A0A377LLX5|A0A377LLX5_ECOLX
20240523_WT.01576.01576.3	D:\MS\240523_LACTB_PMF\FragPipe_HumanEcoliPAE2\WT\interact-20240523_WT.pep.xml	VGAATEVEMKEK	VGAATEVEM[147]KEK	AGGVAVIK.VGAATEVEMKEK.KARVEDAI	K	K	12	3	443.945	1306.64	1306.64	436.555	436.555	1306.64	436.555	0.0004	4.40495e-07	32.878	21.336	1	2	1	381	392	17800982	9M(15.9949)		0	FALSE	sp|P0A6F5|CH60_ECOLI	P0A6F5	CH60_ECOLI	groEL	Chaperonin GroEL	groL	tr|A0A377KDV7|A0A377KDV7_ECOLX, tr|W1EU62|W1EU62_ECOLX
20240523_WT.01577.01577.2	D:\MS\240523_LACTB_PMF\FragPipe_HumanEcoliPAE2\WT\interact-20240523_WT.pep.xml	VGAATEVEMKEK	VGAATEVEM[147]KEK	AGGVAVIK.VGAATEVEMKEK.KARVEDAI	K	K	12	2	444.034	1306.64	1306.64	654.33	654.33	1306.64	654.329	0.0011	0.0146893	18.832	10.517	0.9783	2	1	381	392	3.58117e+06	9M(15.9949)		0	FALSE	sp|P0A6F5|CH60_ECOLI	P0A6F5	CH60_ECOLI	groEL	Chaperonin GroEL	groL	tr|A0A377KDV7|A0A377KDV7_ECOLX, tr|W1EU62|W1EU62_ECOLX
20240523_WT.01589.01589.2	D:\MS\240523_LACTB_PMF\FragPipe_HumanEcoliPAE2\WT\interact-20240523_WT.pep.xml	GNYSMGVR	GNYSM[147]GVR	SAKSFDGR.GNYSMGVR.EQIIFPEI	R	E	8	2	445.3	898.397	898.397	450.206	450.206	898.397	450.206	-0.0001	0.0136615	15.958	8.405	0.9844	2	0	126	133	0	5M(15.9949)		0	FALSE	sp|P62399|RL5_ECOLI	P62399	RL5_ECOLI	rplE	Large ribosomal subunit protein uL5	EIMP300_17800, rplE_2	sp|Q83PY9|RL5_SHIFL, tr|A0A484Y748|A0A484Y748_ECOLX, tr|A0A8S0FJN2|A0A8S0FJN2_ECOLX, tr|W1F3H5|W1F3H5_ECOLX
20240523_WT.01609.01609.2	D:\MS\240523_LACTB_PMF\FragPipe_HumanEcoliPAE2\WT\interact-20240523_WT.pep.xml	LDNMATK		DAARANQR.LDNMATK.YRK	R	Y	7	2	447.672	791.385	791.385	396.7	396.7	791.385	396.7	0.0004	0.00156849	13.344	6.896	0.9998	2	0	69	75	1.40111e+06			0	TRUE	sp|P69776|LPP_ECOLI	P69776	LPP_ECOLI	lpp	Major outer membrane lipoprotein Lpp
20240523_WT.01627.01627.3	D:\MS\240523_LACTB_PMF\FragPipe_HumanEcoliPAE2\WT\interact-20240523_WT.pep.xml	ENVAFEQEKEGKSNEK		YKAIKMMK.ENVAFEQEKEGKSNEK.NDFTKFKT	K	N	16	3	449.679	1864.88	1864.88	622.635	622.635	1864.88	622.634	0.004	2.83815e-08	37.635	14.848	1	2	2	244	259	89611840			0	FALSE	sp|P83111|LACTB_HUMAN	P83111	LACTB_HUMAN	LACTB	Serine beta-lactamase-like protein LACTB, mitochondrial		tr|H0YNN5|H0YNN5_HUMAN
20240523_WT.01637.01637.4	D:\MS\240523_LACTB_PMF\FragPipe_HumanEcoliPAE2\WT\interact-20240523_WT.pep.xml	ENVAFEQEKEGKSNEK		YKAIKMMK.ENVAFEQEKEGKSNEK.NDFTKFKT	K	N	16	4	450.947	1864.88	1864.88	467.228	467.228	1864.88	467.227	0.0014	2.22716e-06	33.767	11.023	1	2	2	244	259	61229416			0	FALSE	sp|P83111|LACTB_HUMAN	P83111	LACTB_HUMAN	LACTB	Serine beta-lactamase-like protein LACTB, mitochondrial		tr|H0YNN5|H0YNN5_HUMAN
20240523_WT.01642.01642.2	D:\MS\240523_LACTB_PMF\FragPipe_HumanEcoliPAE2\WT\interact-20240523_WT.pep.xml	NTTIPTK		VMTTIIAK.NTTIPTK.HSQVFSTA	K	H	7	2	451.391	773.428	773.428	387.721	387.721	773.428	387.721	0.0001	0.071494	14.061	11.822	0.94	2	0	415	421	2.0005e+06			0	FALSE	sp|P0A6Y8|DNAK_ECOLI	P0A6Y8	DNAK_ECOLI	dnaK	Chaperone protein DnaK	HSPA2, HSPA8, HSPA9, dnaK_2, dnaK_3, dnaK_4	sp|P11142|HSP7C_HUMAN, sp|P38646|GRP75_HUMAN, sp|P54652|HSP72_HUMAN, tr|A0A376MQF6|A0A376MQF6_ECOLX, tr|A0A376TLC8|A0A376TLC8_ECOLX, tr|A0A376X4S5|A0A376X4S5_ECOLX, tr|A0A7I2V2G2|A0A7I2V2G2_HUMAN, tr|A0A7I2V2S7|A0A7I2V2S7_HUMAN, tr|A0A7I2YQB2|A0A7I2YQB2_HUMAN, tr|A8K7Q2|A8K7Q2_HUMAN, tr|D6RCD7|D6RCD7_HUMAN, tr|E9PKE3|E9PKE3_HUMAN, tr|E9PNE6|E9PNE6_HUMAN, tr|E9PS65|E9PS65_HUMAN
20240523_WT.01654.01654.3	D:\MS\240523_LACTB_PMF\FragPipe_HumanEcoliPAE2\WT\interact-20240523_WT.pep.xml	MMKENVAFEQEKEGK	M[147]M[147]KENVAFEQEKEGK	EKAYKAIK.MMKENVAFEQEKEGK.SNEKNDFT	K	S	15	3	452.663	1828.83	1828.83	610.619	610.619	1828.83	610.618	0.0013	1.29867e-05	29.046	8.992	1	2	2	241	255	725715390	1M(15.9949),2M(15.9949)		0	FALSE	sp|P83111|LACTB_HUMAN	P83111	LACTB_HUMAN	LACTB	Serine beta-lactamase-like protein LACTB, mitochondrial		tr|H0YNN5|H0YNN5_HUMAN
20240523_WT.01658.01658.3	D:\MS\240523_LACTB_PMF\FragPipe_HumanEcoliPAE2\WT\interact-20240523_WT.pep.xml	NHEEEMKDLR		EEIAYIKK.NHEEEMKDLR.NVSTGDVN	K	N	10	3	453.228	1299.59	1299.59	434.203	434.203	1299.59	434.203	0.0006	0.000539822	22.571	8.31	1	2	1	286	295	11604876			0	FALSE	sp|P13645|K1C10_HUMAN	P13645	K1C10_HUMAN	KRT10	Keratin, type I cytoskeletal 10		tr|A0A1B0GVI3|A0A1B0GVI3_HUMAN
20240523_WT.01660.01660.2	D:\MS\240523_LACTB_PMF\FragPipe_HumanEcoliPAE2\WT\interact-20240523_WT.pep.xml	FYVYNKKK		PVIYNRAR.FYVYNKKK.RIVNTPYV	R	R	8	2	453.405	1088.6	1088.6	545.308	545.308	1088.6	545.308	-0.0001	0.00638631	17.279	6.558	0.9801	2	1	374	381	2350129			0	TRUE	sp|P83111|LACTB_HUMAN	P83111	LACTB_HUMAN	LACTB	Serine beta-lactamase-like protein LACTB, mitochondrial
20240523_WT.01671.01671.2	D:\MS\240523_LACTB_PMF\FragPipe_HumanEcoliPAE2\WT\interact-20240523_WT.pep.xml	MMKENVAFEQEKEGK	M[147]M[147]KENVAFEQEKEGK	EKAYKAIK.MMKENVAFEQEKEGK.SNEKNDFT	K	S	15	2	454.585	1828.83	1828.83	915.423	915.423	1828.83	915.424	-0.0023	1.49452e-09	44.802	8.085	1	2	2	241	255	24809688	1M(15.9949),2M(15.9949)		0	FALSE	sp|P83111|LACTB_HUMAN	P83111	LACTB_HUMAN	LACTB	Serine beta-lactamase-like protein LACTB, mitochondrial		tr|H0YNN5|H0YNN5_HUMAN
20240523_WT.01682.01682.2	D:\MS\240523_LACTB_PMF\FragPipe_HumanEcoliPAE2\WT\interact-20240523_WT.pep.xml	VEDALHATR		EMKEKKAR.VEDALHATR.AAVEEGVV	R	A	9	2	455.75	1010.51	1010.51	506.263	506.263	1010.51	506.264	-0.0025	0.000552464	22.962	11.751	1	2	0	396	404	18068754			0	FALSE	sp|P0A6F5|CH60_ECOLI	P0A6F5	CH60_ECOLI	groEL	Chaperonin GroEL	groL	tr|A0A377KDV7|A0A377KDV7_ECOLX, tr|W1EU62|W1EU62_ECOLX
20240523_WT.01683.01683.3	D:\MS\240523_LACTB_PMF\FragPipe_HumanEcoliPAE2\WT\interact-20240523_WT.pep.xml	ANQRLDNMATK		AAKDDAAR.ANQRLDNMATK.YRK	R	Y	11	3	455.839	1260.62	1260.62	421.214	421.214	1260.62	421.215	-0.0029	2.47354e-06	30.18	11.7	1	2	1	65	75	6.06361e+06			0	TRUE	sp|P69776|LPP_ECOLI	P69776	LPP_ECOLI	lpp	Major outer membrane lipoprotein Lpp
20240523_WT.01687.01687.4	D:\MS\240523_LACTB_PMF\FragPipe_HumanEcoliPAE2\WT\interact-20240523_WT.pep.xml	MMKENVAFEQEKEGK	M[147]M[147]KENVAFEQEKEGK	EKAYKAIK.MMKENVAFEQEKEGK.SNEKNDFT	K	S	15	4	456.181	1828.84	1828.84	458.217	458.217	1828.83	458.216	0.0072	1.66336e-05	26.517	10.53	1	2	2	241	255	1322832260	1M(15.9949),2M(15.9949)		0	FALSE	sp|P83111|LACTB_HUMAN	P83111	LACTB_HUMAN	LACTB	Serine beta-lactamase-like protein LACTB, mitochondrial		tr|H0YNN5|H0YNN5_HUMAN
20240523_WT.01696.01696.3	D:\MS\240523_LACTB_PMF\FragPipe_HumanEcoliPAE2\WT\interact-20240523_WT.pep.xml	NAADEDRDALR		GANPEVGR.NAADEDRDALR.AAIEGADM	R	A	11	3	457.182	1244.57	1244.57	415.865	415.865	1244.57	415.865	-0.0008	0.00162836	20.653	11.047	0.9993	2	1	79	89	2.46722e+06			0	FALSE	sp|P0A9A6|FTSZ_ECOLI	P0A9A6	FTSZ_ECOLI	ftsZ	Cell division protein FtsZ	ftsZ_1, ftsZ_2	tr|A0A376VYK2|A0A376VYK2_ECOLX, tr|A0A376ZQF2|A0A376ZQF2_ECOLX, tr|A0A8S0G4E2|A0A8S0G4E2_ECOLX
20240523_WT.01697.01697.4	D:\MS\240523_LACTB_PMF\FragPipe_HumanEcoliPAE2\WT\interact-20240523_WT.pep.xml	GYQDVEHRKPSIR		ESSSYYGK.GYQDVEHRKPSIR.NAHRCIDW	K	N	13	4	457.27	1583.82	1583.82	396.962	396.962	1583.82	396.962	0.0015	4.46975e-07	17.154	7.194	1	2	1	612	624	28576298			0	FALSE	sp|P77398|ARNA_ECOLI	P77398	ARNA_ECOLI	arnA	Bifunctional polymyxin resistance protein ArnA	arnA_1, arnA_3	sp|B2TW38|ARNA_SHIB3, tr|A0A2X1NDJ5|A0A2X1NDJ5_ECOLX, tr|A0A376U7C5|A0A376U7C5_ECOLX, tr|A0A3S5DVV3|A0A3S5DVV3_ECOLX, tr|I6CJP5|I6CJP5_SHIFL, tr|W1EZ90|W1EZ90_ECOLX
20240523_WT.01705.01705.2	D:\MS\240523_LACTB_PMF\FragPipe_HumanEcoliPAE2\WT\interact-20240523_WT.pep.xml	RFQDEEVQR		AIKRIIGR.RFQDEEVQR.DVSIMPFK	R	D	9	2	458.19	1205.58	1205.58	603.796	603.796	1205.58	603.797	-0.0007	4.10937e-06	27.404	16.001	1	2	0	76	84	5135043			0	FALSE	sp|P0A6Y8|DNAK_ECOLI	P0A6Y8	DNAK_ECOLI	dnaK	Chaperone protein DnaK	dnaK_2, dnaK_3, dnaK_4, dnaK_5, dnaK_6	tr|A0A2X1N4Z3|A0A2X1N4Z3_ECOLX, tr|A0A2X3K668|A0A2X3K668_ECOLX, tr|A0A376TMX0|A0A376TMX0_ECOLX, tr|A0A376VSH4|A0A376VSH4_ECOLX, tr|A0A377DEX0|A0A377DEX0_ECOLX, tr|A0A418GJY4|A0A418GJY4_ECOLX, tr|A0A484YIT6|A0A484YIT6_ECOLX
20240523_WT.01710.01710.3	D:\MS\240523_LACTB_PMF\FragPipe_HumanEcoliPAE2\WT\interact-20240523_WT.pep.xml	GYQDVEHRKPSIR		ESSSYYGK.GYQDVEHRKPSIR.NAHRCIDW	K	N	13	3	458.635	1583.82	1583.82	528.946	528.946	1583.82	528.946	-0.0011	0.0103872	16.434	0	0.9472	2	1	612	624	9666786			0	FALSE	sp|P77398|ARNA_ECOLI	P77398	ARNA_ECOLI	arnA	Bifunctional polymyxin resistance protein ArnA	arnA_1, arnA_3	sp|B2TW38|ARNA_SHIB3, tr|A0A2X1NDJ5|A0A2X1NDJ5_ECOLX, tr|A0A376U7C5|A0A376U7C5_ECOLX, tr|A0A3S5DVV3|A0A3S5DVV3_ECOLX, tr|I6CJP5|I6CJP5_SHIFL, tr|W1EZ90|W1EZ90_ECOLX
20240523_WT.01717.01717.3	D:\MS\240523_LACTB_PMF\FragPipe_HumanEcoliPAE2\WT\interact-20240523_WT.pep.xml	RFQDEEVQR		AIKRIIGR.RFQDEEVQR.DVSIMPFK	R	D	9	3	459.47	1205.58	1205.58	402.867	402.867	1205.58	402.867	0.0015	0.00774287	20.202	13.231	0.969	2	0	76	84	1.73526e+06			0	FALSE	sp|P0A6Y8|DNAK_ECOLI	P0A6Y8	DNAK_ECOLI	dnaK	Chaperone protein DnaK	dnaK_2, dnaK_3, dnaK_4, dnaK_5, dnaK_6	tr|A0A2X1N4Z3|A0A2X1N4Z3_ECOLX, tr|A0A2X3K668|A0A2X3K668_ECOLX, tr|A0A376TMX0|A0A376TMX0_ECOLX, tr|A0A376VSH4|A0A376VSH4_ECOLX, tr|A0A377DEX0|A0A377DEX0_ECOLX, tr|A0A418GJY4|A0A418GJY4_ECOLX, tr|A0A484YIT6|A0A484YIT6_ECOLX
20240523_WT.01737.01737.4	D:\MS\240523_LACTB_PMF\FragPipe_HumanEcoliPAE2\WT\interact-20240523_WT.pep.xml	MMKENVAFEQEKEGK	M[147]MKENVAFEQEKEGK	EKAYKAIK.MMKENVAFEQEKEGK.SNEKNDFT	K	S	15	4	461.665	1812.84	1812.84	454.216	454.216	1812.84	454.217	-0.0018	0.000529663	23.604	23.604	0.9999	2	2	241	255	4.00271e+06	1M(15.9949)		0	FALSE	sp|P83111|LACTB_HUMAN	P83111	LACTB_HUMAN	LACTB	Serine beta-lactamase-like protein LACTB, mitochondrial		tr|H0YNN5|H0YNN5_HUMAN
20240523_WT.01739.01739.3	D:\MS\240523_LACTB_PMF\FragPipe_HumanEcoliPAE2\WT\interact-20240523_WT.pep.xml	NKYEDEINKR		QDMVEDYR.NKYEDEINKR.TNAENEFV	R	T	10	3	461.842	1307.65	1307.65	436.889	436.889	1307.65	436.89	-0.0008	0.00032933	22.759	11.186	1	2	1	268	277	3.33873e+06			0	FALSE	sp|P04264|K2C1_HUMAN	P04264	K2C1_HUMAN	KRT1	Keratin, type II cytoskeletal 1	KRT5, KRT6A, KRT6B, KRT6C, KRT8	sp|P02538|K2C6A_HUMAN, sp|P04259|K2C6B_HUMAN, sp|P05787|K2C8_HUMAN, sp|P13647|K2C5_HUMAN, sp|P48668|K2C6C_HUMAN, tr|F8VP67|F8VP67_HUMAN, tr|F8VUG2|F8VUG2_HUMAN, tr|F8W0C6|F8W0C6_HUMAN, tr|F8W1U3|F8W1U3_HUMAN
20240523_WT.01791.01791.4	D:\MS\240523_LACTB_PMF\FragPipe_HumanEcoliPAE2\WT\interact-20240523_WT.pep.xml	MMKENVAFEQEKEGK	M[147]MKENVAFEQEKEGK	EKAYKAIK.MMKENVAFEQEKEGK.SNEKNDFT	K	S	15	4	467.707	1812.84	1812.84	454.217	454.217	1812.84	454.217	0.0013	1.02004e-06	33.014	33.014	1	2	2	241	255	3849665540	1M(15.9949)		0	FALSE	sp|P83111|LACTB_HUMAN	P83111	LACTB_HUMAN	LACTB	Serine beta-lactamase-like protein LACTB, mitochondrial		tr|H0YNN5|H0YNN5_HUMAN
20240523_WT.01793.01793.3	D:\MS\240523_LACTB_PMF\FragPipe_HumanEcoliPAE2\WT\interact-20240523_WT.pep.xml	MMKENVAFEQEKEGK	MM[147]KENVAFEQEKEGK	EKAYKAIK.MMKENVAFEQEKEGK.SNEKNDFT	K	S	15	3	467.885	1812.84	1812.84	605.287	605.287	1812.84	605.287	-0.0006	2.14e-12	46.815	44.162	1	2	2	241	255	1505504510	2M(15.9949)		0	FALSE	sp|P83111|LACTB_HUMAN	P83111	LACTB_HUMAN	LACTB	Serine beta-lactamase-like protein LACTB, mitochondrial		tr|H0YNN5|H0YNN5_HUMAN
20240523_WT.01805.01805.2	D:\MS\240523_LACTB_PMF\FragPipe_HumanEcoliPAE2\WT\interact-20240523_WT.pep.xml	MMKENVAFEQEKEGK	M[147]MKENVAFEQEKEGK	EKAYKAIK.MMKENVAFEQEKEGK.SNEKNDFT	K	S	15	2	469.156	1812.84	1812.84	907.427	907.427	1812.84	907.427	0.0001	9.4139e-10	48.646	48.646	1	2	2	241	255	71829472	1M(15.9949)		0	FALSE	sp|P83111|LACTB_HUMAN	P83111	LACTB_HUMAN	LACTB	Serine beta-lactamase-like protein LACTB, mitochondrial		tr|H0YNN5|H0YNN5_HUMAN
20240523_WT.01836.01836.3	D:\MS\240523_LACTB_PMF\FragPipe_HumanEcoliPAE2\WT\interact-20240523_WT.pep.xml	ARVEDALHATR		EVEMKEKK.ARVEDALHATR.AAVEEGVV	K	A	11	3	472.474	1237.66	1237.66	413.559	413.559	1237.65	413.558	0.0029	2.94938e-05	23.585	13.982	1	2	1	394	404	22365116			0	FALSE	sp|P0A6F5|CH60_ECOLI	P0A6F5	CH60_ECOLI	groEL	Chaperonin GroEL	groL	tr|A0A377KDV7|A0A377KDV7_ECOLX, tr|W1EU62|W1EU62_ECOLX
20240523_WT.01845.01845.4	D:\MS\240523_LACTB_PMF\FragPipe_HumanEcoliPAE2\WT\interact-20240523_WT.pep.xml	MMKENVAFEQEKEGK	M[147]MKENVAFEQEKEGK	EKAYKAIK.MMKENVAFEQEKEGK.SNEKNDFT	K	S	15	4	473.477	1812.84	1812.84	454.218	454.218	1812.84	454.217	0.0033	0.000701213	23.38	23.38	0.9998	2	2	241	255	0	1M(15.9949)		0	FALSE	sp|P83111|LACTB_HUMAN	P83111	LACTB_HUMAN	LACTB	Serine beta-lactamase-like protein LACTB, mitochondrial		tr|H0YNN5|H0YNN5_HUMAN
20240523_WT.01846.01846.3	D:\MS\240523_LACTB_PMF\FragPipe_HumanEcoliPAE2\WT\interact-20240523_WT.pep.xml	MMKENVAFEQEKEGK	M[147]MKENVAFEQEKEGK	EKAYKAIK.MMKENVAFEQEKEGK.SNEKNDFT	K	S	15	3	473.566	1812.84	1812.84	605.288	605.288	1812.84	605.287	0.003	0.000320074	23.479	23.479	1	2	2	241	255	0	1M(15.9949)		0	FALSE	sp|P83111|LACTB_HUMAN	P83111	LACTB_HUMAN	LACTB	Serine beta-lactamase-like protein LACTB, mitochondrial		tr|H0YNN5|H0YNN5_HUMAN
20240523_WT.01847.01847.3	D:\MS\240523_LACTB_PMF\FragPipe_HumanEcoliPAE2\WT\interact-20240523_WT.pep.xml	ARFYVYNKK		NEPVIYNR.ARFYVYNKK.KRIVNTPY	R	K	9	3	473.655	1187.65	1187.65	396.89	396.89	1187.64	396.889	0.0022	0.0013618	18.556	9.424	0.9998	2	1	372	380	993909760			0	TRUE	sp|P83111|LACTB_HUMAN	P83111	LACTB_HUMAN	LACTB	Serine beta-lactamase-like protein LACTB, mitochondrial
20240523_WT.01848.01848.2	D:\MS\240523_LACTB_PMF\FragPipe_HumanEcoliPAE2\WT\interact-20240523_WT.pep.xml	ARVEDALHATR		EVEMKEKK.ARVEDALHATR.AAVEEGVV	K	A	11	2	473.744	1237.66	1237.66	619.835	619.835	1237.65	619.834	0.0028	0.0691035	16.142	11.781	0.8221	2	1	394	404	1.49723e+06			0	FALSE	sp|P0A6F5|CH60_ECOLI	P0A6F5	CH60_ECOLI	groEL	Chaperonin GroEL	groL	tr|A0A377KDV7|A0A377KDV7_ECOLX, tr|W1EU62|W1EU62_ECOLX
20240523_WT.01859.01859.3	D:\MS\240523_LACTB_PMF\FragPipe_HumanEcoliPAE2\WT\interact-20240523_WT.pep.xml	VGAATEVEMKEK		AGGVAVIK.VGAATEVEMKEK.KARVEDAI	K	K	12	3	475.126	1290.65	1290.65	431.224	431.224	1290.65	431.224	0.0029	5.31548e-05	32.483	16.722	1	2	1	381	392	71763472			0	FALSE	sp|P0A6F5|CH60_ECOLI	P0A6F5	CH60_ECOLI	groEL	Chaperonin GroEL	groL	tr|A0A377KDV7|A0A377KDV7_ECOLX, tr|W1EU62|W1EU62_ECOLX
20240523_WT.01860.01860.3	D:\MS\240523_LACTB_PMF\FragPipe_HumanEcoliPAE2\WT\interact-20240523_WT.pep.xml	MMKENVAFEQEK	M[147]M[147]KENVAFEQEK	EKAYKAIK.MMKENVAFEQEK.EGKSNEKN	K	E	12	3	475.202	1514.68	1514.68	505.9	505.9	1514.67	505.899	0.0043	3.99322e-06	26.896	11.204	1	2	1	241	252	82847488	1M(15.9949),2M(15.9949)		0	FALSE	sp|P83111|LACTB_HUMAN	P83111	LACTB_HUMAN	LACTB	Serine beta-lactamase-like protein LACTB, mitochondrial		tr|H0YNN5|H0YNN5_HUMAN
20240523_WT.01862.01862.2	D:\MS\240523_LACTB_PMF\FragPipe_HumanEcoliPAE2\WT\interact-20240523_WT.pep.xml	ARFYVYNKK		NEPVIYNR.ARFYVYNKK.KRIVNTPY	R	K	9	2	475.367	1187.65	1187.65	594.831	594.831	1187.64	594.83	0.0024	0.00010828	26.197	12.372	1	2	1	372	380	67335688			0	TRUE	sp|P83111|LACTB_HUMAN	P83111	LACTB_HUMAN	LACTB	Serine beta-lactamase-like protein LACTB, mitochondrial
20240523_WT.01864.01864.3	D:\MS\240523_LACTB_PMF\FragPipe_HumanEcoliPAE2\WT\interact-20240523_WT.pep.xml	EGRVPLHTLR		IARTEWYR.EGRVPLHTLR.ADIDYNTS	R	A	10	3	475.544	1176.68	1176.68	393.233	393.233	1176.67	393.231	0.0047	1.77288e-05	22.863	13.27	1	2	1	170	179	4.70329e+06			0	FALSE	sp|P0A7V3|RS3_ECOLI	P0A7V3	RS3_ECOLI	rpsC	Small ribosomal subunit protein uS3	rpsC_1	sp|P59184|RS3_SHIFL, tr|A0A3S4LEX9|A0A3S4LEX9_ECOLX, tr|A0A5B9APH2|A0A5B9APH2_ECOLX
20240523_WT.01866.01866.2	D:\MS\240523_LACTB_PMF\FragPipe_HumanEcoliPAE2\WT\interact-20240523_WT.pep.xml	MMKENVAFEQEK	M[147]M[147]KENVAFEQEK	EKAYKAIK.MMKENVAFEQEK.EGKSNEKN	K	E	12	2	475.724	1514.68	1514.68	758.346	758.346	1514.67	758.344	0.0029	1.62181e-05	29.66	9.765	1	2	1	241	252	7769086	1M(15.9949),2M(15.9949)		0	FALSE	sp|P83111|LACTB_HUMAN	P83111	LACTB_HUMAN	LACTB	Serine beta-lactamase-like protein LACTB, mitochondrial		tr|H0YNN5|H0YNN5_HUMAN
20240523_WT.01871.01871.3	D:\MS\240523_LACTB_PMF\FragPipe_HumanEcoliPAE2\WT\interact-20240523_WT.pep.xml	SKAEAESLYQSK		QYEDIAQK.SKAEAESLYQSK.YEEIQITA	K	Y	12	3	476.37	1339.66	1339.66	447.562	447.562	1339.66	447.561	0.0031	0.000875072	20.942	10.782	1	2	1	365	376	6903823			0	TRUE	sp|P04264|K2C1_HUMAN	P04264	K2C1_HUMAN	KRT1	Keratin, type II cytoskeletal 1
20240523_WT.01872.01872.3	D:\MS\240523_LACTB_PMF\FragPipe_HumanEcoliPAE2\WT\interact-20240523_WT.pep.xml	ENVAFEQEKEGK		YKAIKMMK.ENVAFEQEKEGK.SNEKNDFT	K	S	12	3	476.446	1406.67	1406.67	469.897	469.897	1406.67	469.897	0.0022	2.50519e-05	24.143	10.83	1	2	1	244	255	2333731070			0	FALSE	sp|P83111|LACTB_HUMAN	P83111	LACTB_HUMAN	LACTB	Serine beta-lactamase-like protein LACTB, mitochondrial		tr|H0YNN5|H0YNN5_HUMAN
20240523_WT.01873.01873.2	D:\MS\240523_LACTB_PMF\FragPipe_HumanEcoliPAE2\WT\interact-20240523_WT.pep.xml	ENVAFEQEKEGK		YKAIKMMK.ENVAFEQEKEGK.SNEKNDFT	K	S	12	2	476.536	1406.67	1406.67	704.342	704.342	1406.67	704.341	0.0015	1.4048e-07	34.116	12.719	1	2	1	244	255	639676100			0	FALSE	sp|P83111|LACTB_HUMAN	P83111	LACTB_HUMAN	LACTB	Serine beta-lactamase-like protein LACTB, mitochondrial		tr|H0YNN5|H0YNN5_HUMAN
20240523_WT.01874.01874.2	D:\MS\240523_LACTB_PMF\FragPipe_HumanEcoliPAE2\WT\interact-20240523_WT.pep.xml	VGAATEVEMKEK		AGGVAVIK.VGAATEVEMKEK.KARVEDAI	K	K	12	2	476.625	1290.65	1290.65	646.332	646.332	1290.65	646.332	0.0009	0.000470793	24.436	11.167	1	2	1	381	392	10381639			0	FALSE	sp|P0A6F5|CH60_ECOLI	P0A6F5	CH60_ECOLI	groEL	Chaperonin GroEL	groL	tr|A0A377KDV7|A0A377KDV7_ECOLX, tr|W1EU62|W1EU62_ECOLX
20240523_WT.01889.01889.3	D:\MS\240523_LACTB_PMF\FragPipe_HumanEcoliPAE2\WT\interact-20240523_WT.pep.xml	LKVPGETQTGK		PTIDGRVK.LKVPGETQTGK.LFRMRGKG	K	L	11	3	478.158	1156.65	1156.65	386.556	386.556	1156.65	386.556	0.0009	0.00362379	21.768	9.671	0.9953	2	1	286	296	10934486			0	FALSE	tr|A0A2X8FCR0|A0A2X8FCR0_ECOLX	A0A2X8FCR0	A0A2X8FCR0_ECOLX	dnaJ_2	Chaperone protein DnaJ	dnaJ, dnaJ_1	sp|P08622|DNAJ_ECOLI, tr|A0A2X1JJP6|A0A2X1JJP6_ECOLX, tr|A0A2X1NCD6|A0A2X1NCD6_ECOLX, tr|A0A376L140|A0A376L140_ECOLX, tr|A0A377KDE9|A0A377KDE9_ECOLX, tr|A0A484YJ90|A0A484YJ90_ECOLX
20240523_WT.01903.01903.4	D:\MS\240523_LACTB_PMF\FragPipe_HumanEcoliPAE2\WT\interact-20240523_WT.pep.xml	MMKENVAFEQEKEGK	M[147]MKENVAFEQEKEGK	EKAYKAIK.MMKENVAFEQEKEGK.SNEKNDFT	K	S	15	4	479.807	1812.85	1812.85	454.219	454.219	1812.84	454.217	0.0083	3.66867e-06	28.684	28.684	1	2	2	241	255	2148840190	1M(15.9949)		0	FALSE	sp|P83111|LACTB_HUMAN	P83111	LACTB_HUMAN	LACTB	Serine beta-lactamase-like protein LACTB, mitochondrial		tr|H0YNN5|H0YNN5_HUMAN
20240523_WT.01904.01904.3	D:\MS\240523_LACTB_PMF\FragPipe_HumanEcoliPAE2\WT\interact-20240523_WT.pep.xml	MMKENVAFEQEKEGK	M[147]MKENVAFEQEKEGK	EKAYKAIK.MMKENVAFEQEKEGK.SNEKNDFT	K	S	15	3	479.882	1812.84	1812.84	605.288	605.288	1812.84	605.287	0.0033	2.44484e-05	30.947	30.947	1	2	2	241	255	1265446270	1M(15.9949)		0	FALSE	sp|P83111|LACTB_HUMAN	P83111	LACTB_HUMAN	LACTB	Serine beta-lactamase-like protein LACTB, mitochondrial		tr|H0YNN5|H0YNN5_HUMAN
20240523_WT.01907.01907.2	D:\MS\240523_LACTB_PMF\FragPipe_HumanEcoliPAE2\WT\interact-20240523_WT.pep.xml	QGVPMNSLR	QGVPM[147]NSLR	IKESYCQR.QGVPMNSLR.FIFEGQRI	R	F	9	2	480.135	1016.51	1016.51	509.262	509.262	1016.51	509.261	0.0016	0.000974828	21.596	10.111	1	2	0	55	63	1126240770	5M(15.9949)		0	FALSE	sp|P63165|SUMO1_HUMAN	P63165	SUMO1_HUMAN	SUMO1	Small ubiquitin-related modifier 1		tr|B8ZZ67|B8ZZ67_HUMAN, tr|B8ZZN6|B8ZZN6_HUMAN
20240523_WT.01909.01909.2	D:\MS\240523_LACTB_PMF\FragPipe_HumanEcoliPAE2\WT\interact-20240523_WT.pep.xml	FQDEEVQR		IKRIIGRR.FQDEEVQR.DVSIMPFK	R	D	8	2	480.315	1049.48	1049.48	525.746	525.746	1049.48	525.746	0.0007	0.0384592	13.16	6.484	0.9741	2	0	77	84	4682867			0	FALSE	sp|P0A6Y8|DNAK_ECOLI	P0A6Y8	DNAK_ECOLI	dnaK	Chaperone protein DnaK	dnaK_2, dnaK_3, dnaK_4, dnaK_5, dnaK_6	tr|A0A2X1N4Z3|A0A2X1N4Z3_ECOLX, tr|A0A2X3K668|A0A2X3K668_ECOLX, tr|A0A376TMX0|A0A376TMX0_ECOLX, tr|A0A376VSH4|A0A376VSH4_ECOLX, tr|A0A377DEX0|A0A377DEX0_ECOLX, tr|A0A418GJY4|A0A418GJY4_ECOLX, tr|A0A484YIT6|A0A484YIT6_ECOLX
20240523_WT.01925.01925.3	D:\MS\240523_LACTB_PMF\FragPipe_HumanEcoliPAE2\WT\interact-20240523_WT.pep.xml	ENVAFEQEKEGK		YKAIKMMK.ENVAFEQEKEGK.SNEKNDFT	K	S	12	3	482.14	1406.67	1406.67	469.897	469.897	1406.67	469.897	0.003	0.00166878	17.753	9.755	0.9993	2	1	244	255	2331343100			0	FALSE	sp|P83111|LACTB_HUMAN	P83111	LACTB_HUMAN	LACTB	Serine beta-lactamase-like protein LACTB, mitochondrial		tr|H0YNN5|H0YNN5_HUMAN
20240523_WT.01929.01929.3	D:\MS\240523_LACTB_PMF\FragPipe_HumanEcoliPAE2\WT\interact-20240523_WT.pep.xml	SQYEQLAEQNRK		TQIINNMR.SQYEQLAEQNRK.DAEAWFNE	R	D	12	3	482.498	1492.73	1492.73	498.583	498.583	1492.73	498.583	0.0004	5.37537e-06	28.185	10.488	1	2	0	323	334	30505280			0	FALSE	sp|P13645|K1C10_HUMAN	P13645	K1C10_HUMAN	KRT10	Keratin, type I cytoskeletal 10		tr|A0A1B0GVI3|A0A1B0GVI3_HUMAN
20240523_WT.01930.01930.2	D:\MS\240523_LACTB_PMF\FragPipe_HumanEcoliPAE2\WT\interact-20240523_WT.pep.xml	RVEIEVK		IDCIAPDR.RVEIEVK.GIKDVVTQ	R	G	7	2	482.587	871.513	871.513	436.764	436.764	871.513	436.764	0.0002	0.274259	18.356	14.926	0.8288	2	0	329	335	12694665			0	FALSE	sp|P0A910|OMPA_ECOLI	P0A910	OMPA_ECOLI	ompA	Outer membrane protein A	ompA_2	tr|A0A376VMS2|A0A376VMS2_ECOLX, tr|A0A3L9I8G7|A0A3L9I8G7_ECOLX
20240523_WT.01933.01933.3	D:\MS\240523_LACTB_PMF\FragPipe_HumanEcoliPAE2\WT\interact-20240523_WT.pep.xml	VKLKVPGETQTGK		EVPTIDGR.VKLKVPGETQTGK.LFRMRGKG	R	L	13	3	482.852	1383.81	1383.81	462.277	462.277	1383.81	462.277	-0.0003	0.0356246	16.293	10.934	0.8352	2	2	284	296	0			0	FALSE	tr|A0A2X8FCR0|A0A2X8FCR0_ECOLX	A0A2X8FCR0	A0A2X8FCR0_ECOLX	dnaJ_2	Chaperone protein DnaJ	dnaJ, dnaJ_1	sp|P08622|DNAJ_ECOLI, tr|A0A2X1JJP6|A0A2X1JJP6_ECOLX, tr|A0A2X1NCD6|A0A2X1NCD6_ECOLX, tr|A0A376L140|A0A376L140_ECOLX, tr|A0A377KDE9|A0A377KDE9_ECOLX, tr|A0A484YJ90|A0A484YJ90_ECOLX
20240523_WT.01940.01940.2	D:\MS\240523_LACTB_PMF\FragPipe_HumanEcoliPAE2\WT\interact-20240523_WT.pep.xml	LDNLNAAR		PFNWMGPR.LDNLNAAR.LGSSRAIT	R	L	8	2	483.66	885.469	885.469	443.742	443.742	885.467	443.741	0.0021	0.000748866	16.897	8.553	1	2	0	498	505	22731696			0	FALSE	sp|P77398|ARNA_ECOLI	P77398	ARNA_ECOLI	arnA	Bifunctional polymyxin resistance protein ArnA	arnA_1, arnA_2, arnA_3	sp|B2TW38|ARNA_SHIB3, tr|A0A2X1NDJ5|A0A2X1NDJ5_ECOLX, tr|A0A376U5J1|A0A376U5J1_ECOLX, tr|A0A3S5DVV3|A0A3S5DVV3_ECOLX, tr|W1EZ90|W1EZ90_ECOLX
20240523_WT.01945.01945.2	D:\MS\240523_LACTB_PMF\FragPipe_HumanEcoliPAE2\WT\interact-20240523_WT.pep.xml	SQYEQLAEQNRK		TQIINNMR.SQYEQLAEQNRK.DAEAWFNE	R	D	12	2	484.108	1492.73	1492.73	747.371	747.371	1492.73	747.371	0.0003	0.00134819	22.981	10.52	0.9999	2	0	323	334	0			0	FALSE	sp|P13645|K1C10_HUMAN	P13645	K1C10_HUMAN	KRT10	Keratin, type I cytoskeletal 10		tr|A0A1B0GVI3|A0A1B0GVI3_HUMAN
20240523_WT.01947.01947.2	D:\MS\240523_LACTB_PMF\FragPipe_HumanEcoliPAE2\WT\interact-20240523_WT.pep.xml	EYEGEKVSVTTR		YVPEFPEK.EYEGEKVSVTTR.LIISHISG	K	L	12	2	484.487	1396.69	1396.69	699.35	699.35	1396.68	699.349	0.0028	5.00115e-06	29.708	9.885	1	2	1	200	211	7139360			0	FALSE	sp|P83111|LACTB_HUMAN	P83111	LACTB_HUMAN	LACTB	Serine beta-lactamase-like protein LACTB, mitochondrial		tr|H0YNN5|H0YNN5_HUMAN
20240523_WT.01949.01949.3	D:\MS\240523_LACTB_PMF\FragPipe_HumanEcoliPAE2\WT\interact-20240523_WT.pep.xml	SNEKNDFTKFK		FEQEKEGK.SNEKNDFTKFK.TEQENEAK	K	T	11	3	484.652	1356.67	1356.67	453.231	453.231	1356.67	453.23	0.0031	4.95357e-05	26.885	9.198	1	2	2	256	266	71148496			0	FALSE	sp|P83111|LACTB_HUMAN	P83111	LACTB_HUMAN	LACTB	Serine beta-lactamase-like protein LACTB, mitochondrial		tr|H0YNN5|H0YNN5_HUMAN
20240523_WT.01950.01950.3	D:\MS\240523_LACTB_PMF\FragPipe_HumanEcoliPAE2\WT\interact-20240523_WT.pep.xml	EYEGEKVSVTTR		YVPEFPEK.EYEGEKVSVTTR.LIISHISG	K	L	12	3	484.727	1396.69	1396.69	466.57	466.57	1396.68	466.568	0.0035	0.000305911	23.699	10.639	1	2	1	200	211	53743208			0	FALSE	sp|P83111|LACTB_HUMAN	P83111	LACTB_HUMAN	LACTB	Serine beta-lactamase-like protein LACTB, mitochondrial		tr|H0YNN5|H0YNN5_HUMAN
20240523_WT.01955.01955.3	D:\MS\240523_LACTB_PMF\FragPipe_HumanEcoliPAE2\WT\interact-20240523_WT.pep.xml	MMKENVAFEQEKEGK		EKAYKAIK.MMKENVAFEQEKEGK.SNEKNDFT	K	S	15	3	485.167	1797.85	1797.85	600.289	600.289	1796.84	599.955	1.002	0.0026212	18.826	0	0.9738	2	2	241	255	0			0	FALSE	sp|P83111|LACTB_HUMAN	P83111	LACTB_HUMAN	LACTB	Serine beta-lactamase-like protein LACTB, mitochondrial		tr|H0YNN5|H0YNN5_HUMAN
20240523_WT.01958.01958.2	D:\MS\240523_LACTB_PMF\FragPipe_HumanEcoliPAE2\WT\interact-20240523_WT.pep.xml	QGVPMNSLR	QGVPM[147]NSLR	IKESYCQR.QGVPMNSLR.FIFEGQRI	R	F	9	2	485.636	1016.51	1016.51	509.262	509.262	1016.51	509.261	0.0029	0.00366368	19.566	9.95	0.9867	2	0	55	63	1126240770	5M(15.9949)		0	FALSE	sp|P63165|SUMO1_HUMAN	P63165	SUMO1_HUMAN	SUMO1	Small ubiquitin-related modifier 1		tr|B8ZZ67|B8ZZ67_HUMAN, tr|B8ZZN6|B8ZZN6_HUMAN
20240523_WT.01973.01973.2	D:\MS\240523_LACTB_PMF\FragPipe_HumanEcoliPAE2\WT\interact-20240523_WT.pep.xml	LGGAEIAR		IKVEVSGR.LGGAEIAR.TEWYREGR	R	T	8	2	487.171	785.44	785.44	393.727	393.727	785.439	393.727	0	0.0478246	16.407	10.49	0.9601	2	0	157	164	11736872			0	FALSE	sp|P0A7V3|RS3_ECOLI	P0A7V3	RS3_ECOLI	rpsC	Small ribosomal subunit protein uS3		sp|P59184|RS3_SHIFL, tr|A0A5B9APH2|A0A5B9APH2_ECOLX
20240523_WT.01974.01974.2	D:\MS\240523_LACTB_PMF\FragPipe_HumanEcoliPAE2\WT\interact-20240523_WT.pep.xml	VAALAEAR		VNEAINAR.VAALAEAR.LSDAYRIT	R	L	8	2	487.259	799.455	799.455	400.735	400.735	799.455	400.735	0	0.103863	18.51	13.519	0.905	2	0	246	253	1.59733e+06			0	FALSE	sp|P05055|PNP_ECOLI	P05055	PNP_ECOLI	pnp	Polyribonucleotide nucleotidyltransferase	EIMP300_20140, pnp_1, pnp_2, pnp_3	tr|A0A376NVF6|A0A376NVF6_ECOLX, tr|A0A376Y452|A0A376Y452_ECOLX, tr|A0A377DAC1|A0A377DAC1_ECOLX, tr|A0A377DMK3|A0A377DMK3_ECOLX, tr|A0A377JZZ8|A0A377JZZ8_ECOLX, tr|A0A8S0FK54|A0A8S0FK54_ECOLX
20240523_WT.01975.01975.2	D:\MS\240523_LACTB_PMF\FragPipe_HumanEcoliPAE2\WT\interact-20240523_WT.pep.xml	VVESSSYYGK		FPPFAGFR.VVESSSYYGK.GYQDVEHR	R	G	10	2	487.348	1117.53	1117.53	559.772	559.772	1117.53	559.772	0.0008	0.000280221	21.71	0	1	2	0	602	611	11101028			0	FALSE	sp|P77398|ARNA_ECOLI	P77398	ARNA_ECOLI	arnA	Bifunctional polymyxin resistance protein ArnA	arnA_1, arnA_3	sp|B2TW38|ARNA_SHIB3, tr|A0A2X1NDJ5|A0A2X1NDJ5_ECOLX, tr|A0A376U7C5|A0A376U7C5_ECOLX, tr|A0A3S5DVV3|A0A3S5DVV3_ECOLX, tr|I6CJP5|I6CJP5_SHIFL, tr|W1EZ90|W1EZ90_ECOLX
20240523_WT.01984.01984.2	D:\MS\240523_LACTB_PMF\FragPipe_HumanEcoliPAE2\WT\interact-20240523_WT.pep.xml	LSSPATLNSR		DNDIMIIK.LSSPATLNSR.VATVSIPR	K	V	10	2	488.346	1044.56	1044.56	523.286	523.286	1044.56	523.285	0.0004	0.000190716	21.035	10.566	1	2	0	98	107	4.62224e+06			0	TRUE	sp|P00761|TRYP_PIG	P00761	TRYP_PIG		Trypsin
20240523_WT.01986.01986.4	D:\MS\240523_LACTB_PMF\FragPipe_HumanEcoliPAE2\WT\interact-20240523_WT.pep.xml	AKLHDYYKDEVVK		.AKLHDYYKDEVVK.KIMTEFNY	M	K	13	4	488.524	1606.84	1606.84	402.716	402.716	1606.84	402.716	0.0013	4.56019e-05	26.899	10.016	1	2	2	2	14	4.69976e+06			0	FALSE	sp|P62399|RL5_ECOLI	P62399	RL5_ECOLI	rplE	Large ribosomal subunit protein uL5	EIMP300_17790, rplE_1, rplX	sp|Q83PY9|RL5_SHIFL, tr|A0A2X1JEL2|A0A2X1JEL2_ECOLX, tr|A0A484Y7V4|A0A484Y7V4_ECOLX, tr|A0A8S0FJI3|A0A8S0FJI3_ECOLX, tr|W1F761|W1F761_ECOLX
20240523_WT.02004.02004.2	D:\MS\240523_LACTB_PMF\FragPipe_HumanEcoliPAE2\WT\interact-20240523_WT.pep.xml	FYVYNKK		PVIYNRAR.FYVYNKK.KRIVNTPY	R	K	7	2	490.522	960.509	960.509	481.262	481.262	960.507	481.261	0.0015	0.0226856	14.077	6.013	0.9781	2	0	374	380	2023126660			0	TRUE	sp|P83111|LACTB_HUMAN	P83111	LACTB_HUMAN	LACTB	Serine beta-lactamase-like protein LACTB, mitochondrial
20240523_WT.02007.02007.3	D:\MS\240523_LACTB_PMF\FragPipe_HumanEcoliPAE2\WT\interact-20240523_WT.pep.xml	MMKENVAFEQEK	MM[147]KENVAFEQEK	EKAYKAIK.MMKENVAFEQEK.EGKSNEKN	K	E	12	3	490.765	1498.68	1498.68	500.567	500.567	1498.68	500.567	-0.0007	2.74842e-08	32.061	29.651	1	2	1	241	252	215378304	2M(15.9949)		0	FALSE	sp|P83111|LACTB_HUMAN	P83111	LACTB_HUMAN	LACTB	Serine beta-lactamase-like protein LACTB, mitochondrial		tr|H0YNN5|H0YNN5_HUMAN
20240523_WT.02013.02013.2	D:\MS\240523_LACTB_PMF\FragPipe_HumanEcoliPAE2\WT\interact-20240523_WT.pep.xml	MMKENVAFEQEK	M[147]MKENVAFEQEK	EKAYKAIK.MMKENVAFEQEK.EGKSNEKN	K	E	12	2	491.502	1498.68	1498.68	750.348	750.348	1498.68	750.347	0.003	8.01157e-05	29.311	29.311	1	2	1	241	252	44345056	1M(15.9949)		0	FALSE	sp|P83111|LACTB_HUMAN	P83111	LACTB_HUMAN	LACTB	Serine beta-lactamase-like protein LACTB, mitochondrial		tr|H0YNN5|H0YNN5_HUMAN
20240523_WT.02015.02015.4	D:\MS\240523_LACTB_PMF\FragPipe_HumanEcoliPAE2\WT\interact-20240523_WT.pep.xml	MMKENVAFEQEKEGK		EKAYKAIK.MMKENVAFEQEKEGK.SNEKNDFT	K	S	15	4	491.666	1796.84	1796.84	450.218	450.218	1796.84	450.218	-0.0003	3.02835e-09	41.205	11.306	1	2	2	241	255	4742766600			0	FALSE	sp|P83111|LACTB_HUMAN	P83111	LACTB_HUMAN	LACTB	Serine beta-lactamase-like protein LACTB, mitochondrial		tr|H0YNN5|H0YNN5_HUMAN
20240523_WT.02021.02021.3	D:\MS\240523_LACTB_PMF\FragPipe_HumanEcoliPAE2\WT\interact-20240523_WT.pep.xml	MMKENVAFEQEKEGK		EKAYKAIK.MMKENVAFEQEKEGK.SNEKNDFT	K	S	15	3	492.187	1797.84	1797.84	600.288	600.288	1796.84	599.955	0.9998	1.979e-11	46.217	10.364	1	2	2	241	255	2721297410			0	FALSE	sp|P83111|LACTB_HUMAN	P83111	LACTB_HUMAN	LACTB	Serine beta-lactamase-like protein LACTB, mitochondrial		tr|H0YNN5|H0YNN5_HUMAN
20240523_WT.02026.02026.2	D:\MS\240523_LACTB_PMF\FragPipe_HumanEcoliPAE2\WT\interact-20240523_WT.pep.xml	MMKENVAFEQEKEGK		EKAYKAIK.MMKENVAFEQEKEGK.SNEKNDFT	K	S	15	2	492.819	1796.84	1796.84	899.428	899.428	1796.84	899.429	-0.0028	6.815e-11	53.561	13.096	1	2	2	241	255	279411648			0	FALSE	sp|P83111|LACTB_HUMAN	P83111	LACTB_HUMAN	LACTB	Serine beta-lactamase-like protein LACTB, mitochondrial		tr|H0YNN5|H0YNN5_HUMAN
20240523_WT.02051.02051.3	D:\MS\240523_LACTB_PMF\FragPipe_HumanEcoliPAE2\WT\interact-20240523_WT.pep.xml	PSTEDLGDKKEGEYIK		MSDQEAK.PSTEDLGDKKEGEYIK.LKVIGQDS	K	L	16	3	495.429	1807.88	1807.88	603.633	603.633	1807.88	603.635	-0.0063	5.718e-11	40.495	12.463	1	2	1	8	23	8169664			0	FALSE	sp|P63165|SUMO1_HUMAN	P63165	SUMO1_HUMAN	SUMO1	Small ubiquitin-related modifier 1		tr|B8ZZJ0|B8ZZJ0_HUMAN, tr|B8ZZN6|B8ZZN6_HUMAN, tr|B9A032|B9A032_HUMAN
20240523_WT.02071.02071.4	D:\MS\240523_LACTB_PMF\FragPipe_HumanEcoliPAE2\WT\interact-20240523_WT.pep.xml	MMKENVAFEQEKEGK		EKAYKAIK.MMKENVAFEQEKEGK.SNEKNDFT	K	S	15	4	497.61	1796.84	1796.84	450.218	450.218	1796.84	450.218	0.0004	4.72019e-08	29.31	10.757	1	2	2	241	255	0			0	FALSE	sp|P83111|LACTB_HUMAN	P83111	LACTB_HUMAN	LACTB	Serine beta-lactamase-like protein LACTB, mitochondrial		tr|H0YNN5|H0YNN5_HUMAN
20240523_WT.02073.02073.2	D:\MS\240523_LACTB_PMF\FragPipe_HumanEcoliPAE2\WT\interact-20240523_WT.pep.xml	AQYEDIAQK		DSIIAEVK.AQYEDIAQK.SKAEAESI	K	S	9	2	497.787	1064.51	1064.51	533.264	533.264	1064.51	533.264	0.0002	0.0123524	18.133	12.771	0.9887	2	0	356	364	10662911			0	TRUE	sp|P04264|K2C1_HUMAN	P04264	K2C1_HUMAN	KRT1	Keratin, type II cytoskeletal 1
20240523_WT.02074.02074.3	D:\MS\240523_LACTB_PMF\FragPipe_HumanEcoliPAE2\WT\interact-20240523_WT.pep.xml	AIESSRDLLHR		PCSRCFAR.AIESSRDLLHR.LKDEVGAP	R	L	11	3	497.875	1295.69	1295.69	432.905	432.905	1295.69	432.905	-0.0003	0.0047795	20.742	11.652	0.9869	2	1	107	117	1828714500			0	TRUE	sp|P83111|LACTB_HUMAN	P83111	LACTB_HUMAN	LACTB	Serine beta-lactamase-like protein LACTB, mitochondrial
20240523_WT.02075.02075.3	D:\MS\240523_LACTB_PMF\FragPipe_HumanEcoliPAE2\WT\interact-20240523_WT.pep.xml	YRAEELAEER		VQAIEKNR.YRAEELAEER.LIDVIIPP	R	L	10	3	497.964	1264.6	1264.6	422.542	422.542	1264.6	422.542	-0.0003	0.000971202	22.178	13.525	1	2	1	121	130	3.24622e+06			0	FALSE	sp|P0A6H5|HSLU_ECOLI	P0A6H5	HSLU_ECOLI	hslU	ATP-dependent protease ATPase subunit HslU	hslU_1, hslU_2	tr|A0A376XAS1|A0A376XAS1_ECOLX, tr|A0A376YKF0|A0A376YKF0_ECOLX, tr|A0A377B8A9|A0A377B8A9_ECOLX, tr|W1EY21|W1EY21_ECOLX
20240523_WT.02079.02079.3	D:\MS\240523_LACTB_PMF\FragPipe_HumanEcoliPAE2\WT\interact-20240523_WT.pep.xml	MMKENVAFEQEKEGK		EKAYKAIK.MMKENVAFEQEKEGK.SNEKNDFT	K	S	15	3	498.523	1796.84	1796.84	599.955	599.955	1796.84	599.955	-0.0014	0.000156045	25.727	9.321	1	2	2	241	255	1.70419e+06			0	FALSE	sp|P83111|LACTB_HUMAN	P83111	LACTB_HUMAN	LACTB	Serine beta-lactamase-like protein LACTB, mitochondrial		tr|H0YNN5|H0YNN5_HUMAN
20240523_WT.02081.02081.2	D:\MS\240523_LACTB_PMF\FragPipe_HumanEcoliPAE2\WT\interact-20240523_WT.pep.xml	AIESSRDLLHR		PCSRCFAR.AIESSRDLLHR.LKDEVGAP	R	L	11	2	498.701	1295.69	1295.69	648.854	648.854	1295.69	648.855	-0.0003	0.0033142	21.216	13.851	0.9919	2	1	107	117	123493008			0	TRUE	sp|P83111|LACTB_HUMAN	P83111	LACTB_HUMAN	LACTB	Serine beta-lactamase-like protein LACTB, mitochondrial
20240523_WT.02092.02092.3	D:\MS\240523_LACTB_PMF\FragPipe_HumanEcoliPAE2\WT\interact-20240523_WT.pep.xml	MMKENVAFEQEK	M[147]MKENVAFEQEK	EKAYKAIK.MMKENVAFEQEK.EGKSNEKN	K	E	12	3	499.878	1498.68	1498.68	500.567	500.567	1498.68	500.567	0.0001	6.68306e-06	27.423	27.423	1	2	1	241	252	143939248	1M(15.9949)		0	FALSE	sp|P83111|LACTB_HUMAN	P83111	LACTB_HUMAN	LACTB	Serine beta-lactamase-like protein LACTB, mitochondrial		tr|H0YNN5|H0YNN5_HUMAN
20240523_WT.02096.02096.2	D:\MS\240523_LACTB_PMF\FragPipe_HumanEcoliPAE2\WT\interact-20240523_WT.pep.xml	IAGLEVKR		QATKDAGR.IAGLEVKR.LINEPTAA	R	L	8	2	500.233	884.545	884.545	443.28	443.28	884.544	443.279	0.0003	0.0434569	17.127	13.126	0.9702	2	0	160	167	10355660			0	FALSE	sp|P0A6Y8|DNAK_ECOLI	P0A6Y8	DNAK_ECOLI	dnaK	Chaperone protein DnaK	dnaK_3, dnaK_4, dnaK_5	tr|A0A2X1N0K9|A0A2X1N0K9_ECOLX, tr|A0A2X3K668|A0A2X3K668_ECOLX, tr|A0A376TLC6|A0A376TLC6_ECOLX, tr|A0A376VSH4|A0A376VSH4_ECOLX, tr|A0A377LLX5|A0A377LLX5_ECOLX, tr|A0A418GJY4|A0A418GJY4_ECOLX
20240523_WT.02103.02103.2	D:\MS\240523_LACTB_PMF\FragPipe_HumanEcoliPAE2\WT\interact-20240523_WT.pep.xml	MMKENVAFEQEK	M[147]MKENVAFEQEK	EKAYKAIK.MMKENVAFEQEK.EGKSNEKN	K	E	12	2	501.057	1498.68	1498.68	750.348	750.348	1498.68	750.347	0.0013	6.02038e-06	29.249	26.93	1	2	1	241	252	24639880	1M(15.9949)		0	FALSE	sp|P83111|LACTB_HUMAN	P83111	LACTB_HUMAN	LACTB	Serine beta-lactamase-like protein LACTB, mitochondrial		tr|H0YNN5|H0YNN5_HUMAN
20240523_WT.02114.02114.2	D:\MS\240523_LACTB_PMF\FragPipe_HumanEcoliPAE2\WT\interact-20240523_WT.pep.xml	LSSPATLNSR		DNDIMIIK.LSSPATLNSR.VATVSIPR	K	V	10	2	502.227	1044.56	1044.56	523.286	523.286	1044.56	523.285	0.0018	0.000349233	21.093	10.514	1	2	0	98	107	2602907390			0	TRUE	sp|P00761|TRYP_PIG	P00761	TRYP_PIG		Trypsin
20240523_WT.02126.02126.2	D:\MS\240523_LACTB_PMF\FragPipe_HumanEcoliPAE2\WT\interact-20240523_WT.pep.xml	GNYSMGVR		SAKSFDGR.GNYSMGVR.EQIIFPEI	R	E	8	2	503.503	882.401	882.401	442.208	442.208	882.402	442.208	-0.0006	0.0092204	16.641	7.887	0.9768	2	0	126	133	13015338			0	FALSE	sp|P62399|RL5_ECOLI	P62399	RL5_ECOLI	rplE	Large ribosomal subunit protein uL5	EIMP300_17800, rplE_2	sp|Q83PY9|RL5_SHIFL, tr|A0A484Y748|A0A484Y748_ECOLX, tr|A0A8S0FJN2|A0A8S0FJN2_ECOLX, tr|W1F3H5|W1F3H5_ECOLX
20240523_WT.02128.02128.2	D:\MS\240523_LACTB_PMF\FragPipe_HumanEcoliPAE2\WT\interact-20240523_WT.pep.xml	ASSGLNEDEIQK		KEQKITIK.ASSGLNEDEIQK.MVRDAEAN	K	M	12	2	503.681	1289.61	1289.61	645.812	645.812	1289.61	645.812	0.0002	0.000155776	26.73	11.705	1	2	0	503	514	16239351			0	FALSE	sp|P0A6Y8|DNAK_ECOLI	P0A6Y8	DNAK_ECOLI	dnaK	Chaperone protein DnaK	dnaK_2, dnaK_3, dnaK_4	tr|A0A2X1N3N5|A0A2X1N3N5_ECOLX, tr|A0A376MQF6|A0A376MQF6_ECOLX, tr|A0A377DEX1|A0A377DEX1_ECOLX, tr|A0A377LMA7|A0A377LMA7_ECOLX
20240523_WT.02137.02137.2	D:\MS\240523_LACTB_PMF\FragPipe_HumanEcoliPAE2\WT\interact-20240523_WT.pep.xml	VGAATEVEMK		AGGVAVIK.VGAATEVEMK.EKKARVED	K	E	10	2	504.675	1033.51	1033.51	517.764	517.764	1033.51	517.763	0.0018	1.50225e-05	24.748	9.006	1	2	0	381	390	30818856			0	FALSE	sp|P0A6F5|CH60_ECOLI	P0A6F5	CH60_ECOLI	groEL	Chaperonin GroEL	groL	tr|A0A377KDV7|A0A377KDV7_ECOLX, tr|W1EU62|W1EU62_ECOLX
20240523_WT.02139.02139.3	D:\MS\240523_LACTB_PMF\FragPipe_HumanEcoliPAE2\WT\interact-20240523_WT.pep.xml	YSQQQLMETSHR		DFQFNISR.YSQQQLMETSHR.HIIHAEEG	R	H	12	3	504.853	1506.69	1506.69	503.237	503.237	1506.69	503.237	0.0004	2.98516e-05	22.94	11.043	1	2	0	963	974	5313053			0	FALSE	sp|P00722|BGAL_ECOLI	P00722	BGAL_ECOLI	lacZ	Beta-galactosidase	lacZ_1, lacZ_2, lacZ_3, lacZ_4	tr|A0A1V2G3T5|A0A1V2G3T5_ECOLX, tr|A0A2X3M5C7|A0A2X3M5C7_ECOLX, tr|A0A376K507|A0A376K507_ECOLX, tr|A0A377AYH3|A0A377AYH3_ECOLX, tr|A0A484VYJ3|A0A484VYJ3_ECOLX
20240523_WT.02142.02142.3	D:\MS\240523_LACTB_PMF\FragPipe_HumanEcoliPAE2\WT\interact-20240523_WT.pep.xml	IPAGVDTGDRIR		RSKTISVK.IPAGVDTGDRIR.LAGEGEAG	K	L	12	3	505.121	1268.68	1268.68	423.902	423.902	1268.68	423.902	-0.0006	6.21144e-05	19.767	9.522	1	2	1	211	222	14878298			0	FALSE	tr|A0A2X8FCR0|A0A2X8FCR0_ECOLX	A0A2X8FCR0	A0A2X8FCR0_ECOLX	dnaJ_2	Chaperone protein DnaJ	dnaJ, dnaJ_1	sp|P08622|DNAJ_ECOLI, tr|A0A2X1NCD6|A0A2X1NCD6_ECOLX, tr|A0A376L140|A0A376L140_ECOLX, tr|A0A377KD53|A0A377KD53_ECOLX, tr|A0A484YJ90|A0A484YJ90_ECOLX
20240523_WT.02143.02143.2	D:\MS\240523_LACTB_PMF\FragPipe_HumanEcoliPAE2\WT\interact-20240523_WT.pep.xml	AQYEEIANR		DSIIAEVK.AQYEEIANR.SRTEAESW	K	S	9	2	505.21	1092.52	1092.52	547.267	547.267	1092.52	547.267	0.0003	0.0283792	17.688	11.973	0.9822	2	0	344	352	1.24819e+06			0	FALSE	sp|P13647|K2C5_HUMAN	P13647	K2C5_HUMAN	KRT5	Keratin, type II cytoskeletal 5		tr|H0YI76|H0YI76_HUMAN, tr|H0YIN9|H0YIN9_HUMAN
20240523_WT.02147.02147.3	D:\MS\240523_LACTB_PMF\FragPipe_HumanEcoliPAE2\WT\interact-20240523_WT.pep.xml	HGGGGGGFGGGGFGSR		SSFSCISR.HGGGGGGFGGGGFGSR.SIVGIGGT	R	S	16	3	505.768	1319.58	1319.58	440.866	440.866	1319.58	440.866	0.0011	7.86593e-06	27.917	6.658	1	2	0	46	61	11226835			0	TRUE	sp|P35908|K22E_HUMAN	P35908	K22E_HUMAN	KRT2	Keratin, type II cytoskeletal 2 epidermal
20240523_WT.02159.02159.3	D:\MS\240523_LACTB_PMF\FragPipe_HumanEcoliPAE2\WT\interact-20240523_WT.pep.xml	KRLVNTPYVDNSYK		RFYVYNKK.KRLVNTPYVDNSYK.WAGGGFIS	K	W	14	3	507.038	1695.9	1695.9	566.306	566.306	1695.89	566.305	0.0022	5.0413e-05	19.275	9.113	1	2	1	381	394	20269876			0	TRUE	sp|P83111|LACTB_HUMAN	P83111	LACTB_HUMAN	LACTB	Serine beta-lactamase-like protein LACTB, mitochondrial
20240523_WT.02162.02162.2	D:\MS\240523_LACTB_PMF\FragPipe_HumanEcoliPAE2\WT\interact-20240523_WT.pep.xml	AQYEEIAQR		DSIIAEVK.AQYEEIAQR.SKEEAEAI	K	S	9	2	507.304	1106.54	1106.54	554.275	554.275	1106.54	554.275	-0.0001	0.0122163	16.771	11.492	0.9852	2	0	354	362	2.90071e+06			0	FALSE	sp|P35908|K22E_HUMAN	P35908	K22E_HUMAN	KRT2	Keratin, type II cytoskeletal 2 epidermal	KRT4, KRT6A, KRT6B, KRT6C, KRT76	sp|P02538|K2C6A_HUMAN, sp|P04259|K2C6B_HUMAN, sp|P19013|K2C4_HUMAN, sp|P48668|K2C6C_HUMAN, sp|Q01546|K22O_HUMAN
20240523_WT.02167.02167.2	D:\MS\240523_LACTB_PMF\FragPipe_HumanEcoliPAE2\WT\interact-20240523_WT.pep.xml	LSSPATLNSR		DNDIMIIK.LSSPATLNSR.VATVSIPR	K	V	10	2	507.95	1044.56	1044.56	523.287	523.287	1044.56	523.285	0.0033	0.000471495	21.279	10.655	1	2	0	98	107	2602907390			0	TRUE	sp|P00761|TRYP_PIG	P00761	TRYP_PIG		Trypsin
20240523_WT.02170.02170.2	D:\MS\240523_LACTB_PMF\FragPipe_HumanEcoliPAE2\WT\interact-20240523_WT.pep.xml	FYVYNKK		PVIYNRAR.FYVYNKK.KRIVNTPY	R	K	7	2	508.204	960.507	960.507	481.261	481.261	960.507	481.261	0.0001	0.0177292	14.178	8.992	0.987	2	0	374	380	7876025			0	TRUE	sp|P83111|LACTB_HUMAN	P83111	LACTB_HUMAN	LACTB	Serine beta-lactamase-like protein LACTB, mitochondrial
20240523_WT.02174.02174.2	D:\MS\240523_LACTB_PMF\FragPipe_HumanEcoliPAE2\WT\interact-20240523_WT.pep.xml	VDQLSNDVNAMR	VDQLSNDVNAM[147]R	DVQTINAK.VDQLSNDVNAMR.SDVQAAKD	K	S	12	2	508.561	1376.64	1376.64	689.327	689.327	1376.64	689.325	0.0031	0.149279	12.804	0	0.8086	2	0	41	52	3.23883e+06	11M(15.9949)		0	TRUE	sp|P69776|LPP_ECOLI	P69776	LPP_ECOLI	lpp	Major outer membrane lipoprotein Lpp
20240523_WT.02182.02182.3	D:\MS\240523_LACTB_PMF\FragPipe_HumanEcoliPAE2\WT\interact-20240523_WT.pep.xml	FKDLGEEHFK		HKSEIAHR.FKDLGEEHFK.GIVIIAFS	R	G	10	3	509.474	1248.61	1248.61	417.211	417.211	1248.61	417.212	-0.0017	0.00352091	18.918	13.054	0.9833	2	1	35	44	10569539			0	TRUE	sp|P02769|ALBU_BOVIN	P02769	ALBU_BOVIN	ALB	Albumin
20240523_WT.02185.02185.3	D:\MS\240523_LACTB_PMF\FragPipe_HumanEcoliPAE2\WT\interact-20240523_WT.pep.xml	EGRPSEGETLIAR		IPGSFFRR.EGRPSEGETLIAR.LIDRPIRP	R	L	13	3	509.741	1414.72	1414.72	472.582	472.582	1413.72	472.248	1.0039	2.13232e-05	27.556	10.029	1	2	1	81	93	5391417			0	FALSE	sp|P05055|PNP_ECOLI	P05055	PNP_ECOLI	pnp	Polyribonucleotide nucleotidyltransferase	EIMP300_20140, pnp_1	tr|A0A376Y452|A0A376Y452_ECOLX, tr|A0A377DAC1|A0A377DAC1_ECOLX, tr|A0A377DL06|A0A377DL06_ECOLX, tr|A0A377JZZ8|A0A377JZZ8_ECOLX, tr|A0A8S0FK54|A0A8S0FK54_ECOLX
20240523_WT.02186.02186.4	D:\MS\240523_LACTB_PMF\FragPipe_HumanEcoliPAE2\WT\interact-20240523_WT.pep.xml	KRLVNTPYVDNSYK		RFYVYNKK.KRLVNTPYVDNSYK.WAGGGFIS	K	W	14	4	509.829	1695.89	1695.89	424.981	424.981	1695.89	424.981	-0.0007	3.33304e-06	23.329	9.56	1	2	1	381	394	7.14484e+06			0	TRUE	sp|P83111|LACTB_HUMAN	P83111	LACTB_HUMAN	LACTB	Serine beta-lactamase-like protein LACTB, mitochondrial
20240523_WT.02189.02189.3	D:\MS\240523_LACTB_PMF\FragPipe_HumanEcoliPAE2\WT\interact-20240523_WT.pep.xml	AIESSRDLLHR		PCSRCFAR.AIESSRDLLHR.LKDEVGAP	R	L	11	3	510.297	1295.7	1295.7	432.906	432.906	1295.69	432.905	0.0025	0.0122615	18.98	10.753	0.9493	2	1	107	117	5920371			0	TRUE	sp|P83111|LACTB_HUMAN	P83111	LACTB_HUMAN	LACTB	Serine beta-lactamase-like protein LACTB, mitochondrial
20240523_WT.02200.02200.2	D:\MS\240523_LACTB_PMF\FragPipe_HumanEcoliPAE2\WT\interact-20240523_WT.pep.xml	ENVAFEQEK		YKAIKMMK.ENVAFEQEK.EGKSNEKN	K	E	9	2	511.481	1092.51	1092.51	547.262	547.262	1092.51	547.262	0.0007	0.00858526	19.655	11.143	0.9905	2	0	244	252	67743808			0	FALSE	sp|P83111|LACTB_HUMAN	P83111	LACTB_HUMAN	LACTB	Serine beta-lactamase-like protein LACTB, mitochondrial		tr|H0YNN5|H0YNN5_HUMAN
20240523_WT.02202.02202.3	D:\MS\240523_LACTB_PMF\FragPipe_HumanEcoliPAE2\WT\interact-20240523_WT.pep.xml	QQIEEATSDYDREKLQER		QGRVAQIR.QQIEEATSDYDREKLQER.VAKIAGGV	R	V	18	3	511.661	2237.06	2237.06	746.692	746.692	2237.06	746.693	-0.0007	1.80976e-09	40.337	9.284	1	2	2	351	368	30312148			0	FALSE	sp|P0A6F5|CH60_ECOLI	P0A6F5	CH60_ECOLI	groEL	Chaperonin GroEL	groL, groL_2, groL_3	tr|A0A377AS89|A0A377AS89_ECOLX, tr|A0A377DEN6|A0A377DEN6_ECOLX, tr|A0A377KDV7|A0A377KDV7_ECOLX, tr|W1EU62|W1EU62_ECOLX
20240523_WT.02213.02213.4	D:\MS\240523_LACTB_PMF\FragPipe_HumanEcoliPAE2\WT\interact-20240523_WT.pep.xml	QQIEEATSDYDREKLQER		QGRVAQIR.QQIEEATSDYDREKLQER.VAKIAGGV	R	V	18	4	512.833	2237.06	2237.06	560.273	560.273	2237.06	560.271	0.0056	4.94e-12	39.979	9.603	1	2	2	351	368	151245792			0	FALSE	sp|P0A6F5|CH60_ECOLI	P0A6F5	CH60_ECOLI	groEL	Chaperonin GroEL	groL, groL_2, groL_3	tr|A0A377AS89|A0A377AS89_ECOLX, tr|A0A377DEN6|A0A377DEN6_ECOLX, tr|A0A377KDV7|A0A377KDV7_ECOLX, tr|W1EU62|W1EU62_ECOLX
20240523_WT.02214.02214.2	D:\MS\240523_LACTB_PMF\FragPipe_HumanEcoliPAE2\WT\interact-20240523_WT.pep.xml	YLDYMQK	YLDYM[147]QK	VERASGCK.YLDYMQK.LFHDIDMI	K	L	7	2	512.909	975.438	975.438	488.726	488.726	975.437	488.726	0.0008	0.0208329	12.225	0	0.9859	2	0	343	349	91457056	5M(15.9949)		0	TRUE	sp|P83111|LACTB_HUMAN	P83111	LACTB_HUMAN	LACTB	Serine beta-lactamase-like protein LACTB, mitochondrial
20240523_WT.02216.02216.2	D:\MS\240523_LACTB_PMF\FragPipe_HumanEcoliPAE2\WT\interact-20240523_WT.pep.xml	AMEAPIR		VGIKVAIR.AMEAPIR.QIVINCGE	R	Q	7	2	513.086	786.407	786.407	394.211	394.211	786.406	394.21	0.0008	0.118782	13.201	8.864	0.9	2	0	446	452	37738132			0	FALSE	sp|P0A6F5|CH60_ECOLI	P0A6F5	CH60_ECOLI	groEL	Chaperonin GroEL	groL_1, groL_4	tr|A0A377DD82|A0A377DD82_ECOLX, tr|A0A377E4F1|A0A377E4F1_ECOLX, tr|W1EU62|W1EU62_ECOLX
20240523_WT.02217.02217.2	D:\MS\240523_LACTB_PMF\FragPipe_HumanEcoliPAE2\WT\interact-20240523_WT.pep.xml	NDFTKFK		KEGKSNEK.NDFTKFK.TEQENEAK	K	T	7	2	513.174	898.456	898.456	450.235	450.235	898.455	450.235	0.0012	0.0481116	15.771	10.151	0.9165	2	1	260	266	10503584			0	FALSE	sp|P83111|LACTB_HUMAN	P83111	LACTB_HUMAN	LACTB	Serine beta-lactamase-like protein LACTB, mitochondrial		tr|H0YNN5|H0YNN5_HUMAN
20240523_WT.02219.02219.2	D:\MS\240523_LACTB_PMF\FragPipe_HumanEcoliPAE2\WT\interact-20240523_WT.pep.xml	GFSSGSAVVSGGSR		GGGGGGFR.GFSSGSAVVSGGSR.RSTSSFSC	R	R	14	2	513.353	1253.6	1253.6	627.808	627.808	1253.6	627.807	0.0019	0.000123737	26.13	10.909	1	2	0	21	34	4.15817e+06			0	TRUE	sp|P35908|K22E_HUMAN	P35908	K22E_HUMAN	KRT2	Keratin, type II cytoskeletal 2 epidermal
20240523_WT.02228.02228.3	D:\MS\240523_LACTB_PMF\FragPipe_HumanEcoliPAE2\WT\interact-20240523_WT.pep.xml	KVAEFFGKEPR		TRMPMVQK.KVAEFFGKEPR.KDVNPDEA	K	K	11	3	514.363	1306.7	1306.7	436.575	436.575	1306.7	436.575	0.0007	5.6947e-05	28.278	9.344	1	2	1	352	362	6888048			0	FALSE	sp|P0A6Y8|DNAK_ECOLI	P0A6Y8	DNAK_ECOLI	dnaK	Chaperone protein DnaK	dnaK_3, dnaK_4	tr|A0A2X1N0K9|A0A2X1N0K9_ECOLX, tr|A0A376L2G6|A0A376L2G6_ECOLX, tr|A0A376TLC8|A0A376TLC8_ECOLX, tr|A0A376VSH4|A0A376VSH4_ECOLX, tr|A0A376X4S5|A0A376X4S5_ECOLX, tr|A0A377DEM3|A0A377DEM3_ECOLX, tr|A0A377LLX5|A0A377LLX5_ECOLX
20240523_WT.02248.02248.3	D:\MS\240523_LACTB_PMF\FragPipe_HumanEcoliPAE2\WT\interact-20240523_WT.pep.xml	ATLEDLGQAKR		EIGMEIEK.ATLEDLGQAKR.VVINKDTT	K	V	11	3	516.557	1200.65	1200.65	401.223	401.223	1200.65	401.223	0.0004	3.27677e-05	21.337	9.384	1	2	0	312	322	20012678			0	FALSE	sp|P0A6F5|CH60_ECOLI	P0A6F5	CH60_ECOLI	groEL	Chaperonin GroEL	EIMP300_88540, groL, groL_2, groL_3	tr|A0A377AS89|A0A377AS89_ECOLX, tr|A0A377DEN6|A0A377DEN6_ECOLX, tr|A0A377KDV7|A0A377KDV7_ECOLX, tr|A0A8S0G326|A0A8S0G326_ECOLX
20240523_WT.02250.02250.3	D:\MS\240523_LACTB_PMF\FragPipe_HumanEcoliPAE2\WT\interact-20240523_WT.pep.xml	AVAAGMNPMDLKR	AVAAGM[147]NPMDLKR	AIITEGIK.AVAAGMNPMDLKR.GIDKAVTA	K	G	13	3	516.734	1388.69	1388.69	463.905	463.905	1388.69	463.904	0.0015	3.55094e-06	24.111	24.032	1	2	0	106	118	5.90947e+06	6M(15.9949)		0	FALSE	sp|P0A6F5|CH60_ECOLI	P0A6F5	CH60_ECOLI	groEL	Chaperonin GroEL	BK383_23505, EIMP300_88550, groL, groL_1	tr|A0A2X1J6W5|A0A2X1J6W5_ECOLX, tr|A0A377DDC8|A0A377DDC8_ECOLX, tr|A0A377KDV7|A0A377KDV7_ECOLX, tr|A0A8E2GSU9|A0A8E2GSU9_ECOLX, tr|A0A8S0G2N7|A0A8S0G2N7_ECOLX, tr|W1EVS4|W1EVS4_ECOLX
20240523_WT.02257.02257.2	D:\MS\240523_LACTB_PMF\FragPipe_HumanEcoliPAE2\WT\interact-20240523_WT.pep.xml	ARFYVYNK		NEPVIYNR.ARFYVYNK.KKRIVNTP	R	K	8	2	517.551	1059.55	1059.55	530.783	530.783	1059.55	530.782	0.0003	0.0638355	18.754	12.708	0.9135	2	1	372	379	647133310			0	TRUE	sp|P83111|LACTB_HUMAN	P83111	LACTB_HUMAN	LACTB	Serine beta-lactamase-like protein LACTB, mitochondrial
20240523_WT.02258.02258.2	D:\MS\240523_LACTB_PMF\FragPipe_HumanEcoliPAE2\WT\interact-20240523_WT.pep.xml	ATLEDLGQAKR		EIGMEIEK.ATLEDLGQAKR.VVINKDTT	K	V	11	2	517.641	1200.65	1200.65	601.331	601.331	1200.65	601.33	0.0007	5.0797e-07	25.428	9.753	1	2	0	312	322	6.65054e+06			0	FALSE	sp|P0A6F5|CH60_ECOLI	P0A6F5	CH60_ECOLI	groEL	Chaperonin GroEL	EIMP300_88540, groL, groL_2, groL_3	tr|A0A377AS89|A0A377AS89_ECOLX, tr|A0A377DEN6|A0A377DEN6_ECOLX, tr|A0A377KDV7|A0A377KDV7_ECOLX, tr|A0A8S0G326|A0A8S0G326_ECOLX
20240523_WT.02262.02262.4	D:\MS\240523_LACTB_PMF\FragPipe_HumanEcoliPAE2\WT\interact-20240523_WT.pep.xml	ISEHKPEAVKPLADVQEQVK		GDRAFVIR.ISEHKPEAVKPLADVQEQVK.AIVQHNKA	R	A	20	4	517.996	2244.22	2244.22	562.061	562.061	2244.21	562.06	0.0053	0.000380189	23.18	0	1	2	2	468	487	5998791			0	FALSE	sp|P0ADY1|PPID_ECOLI	P0ADY1	PPID_ECOLI	ppiD	Periplasmic chaperone PpiD	ppiD_2, ppiD_3	tr|A0A2X3K4I6|A0A2X3K4I6_ECOLX, tr|A0A376LJ92|A0A376LJ92_ECOLX, tr|A0A377KCW8|A0A377KCW8_ECOLX, tr|A0A3S4M8G0|A0A3S4M8G0_ECOLX, tr|W1F4K9|W1F4K9_ECOLX
20240523_WT.02267.02267.2	D:\MS\240523_LACTB_PMF\FragPipe_HumanEcoliPAE2\WT\interact-20240523_WT.pep.xml	SLLEGEGSSGGGGR		ENEIQTYR.SLLEGEGSSGGGGR.GGGSFGGG	R	G	14	2	518.643	1261.59	1261.59	631.803	631.803	1261.59	631.802	0.0019	0.000432016	23.958	9.551	1	2	0	451	464	7495395			0	FALSE	sp|P13645|K1C10_HUMAN	P13645	K1C10_HUMAN	KRT10	Keratin, type I cytoskeletal 10		tr|A0A1B0GVI3|A0A1B0GVI3_HUMAN
20240523_WT.02268.02268.3	D:\MS\240523_LACTB_PMF\FragPipe_HumanEcoliPAE2\WT\interact-20240523_WT.pep.xml	MMKENVAFEQEK		EKAYKAIK.MMKENVAFEQEK.EGKSNEKN	K	E	12	3	518.719	1482.69	1482.69	495.236	495.236	1482.68	495.236	0.0022	4.7582e-05	29.912	11.623	1	2	1	241	252	399288992			0	FALSE	sp|P83111|LACTB_HUMAN	P83111	LACTB_HUMAN	LACTB	Serine beta-lactamase-like protein LACTB, mitochondrial		tr|H0YNN5|H0YNN5_HUMAN
20240523_WT.02269.02269.2	D:\MS\240523_LACTB_PMF\FragPipe_HumanEcoliPAE2\WT\interact-20240523_WT.pep.xml	MMKENVAFEQEK		EKAYKAIK.MMKENVAFEQEK.EGKSNEKN	K	E	12	2	518.809	1482.68	1482.68	742.35	742.35	1482.68	742.35	0.0002	9.25379e-09	34.794	11.625	1	2	1	241	252	88613992			0	FALSE	sp|P83111|LACTB_HUMAN	P83111	LACTB_HUMAN	LACTB	Serine beta-lactamase-like protein LACTB, mitochondrial		tr|H0YNN5|H0YNN5_HUMAN
20240523_WT.02271.02271.2	D:\MS\240523_LACTB_PMF\FragPipe_HumanEcoliPAE2\WT\interact-20240523_WT.pep.xml	VATVSLPR		SPATINSR.VATVSLPR.SCAAAGTE	R	S	8	2	518.986	841.503	841.503	421.759	421.759	841.502	421.758	0.0004	0.0833193	19.334	15.424	0.9377	2	0	108	115	6338324			0	TRUE	sp|P00761|TRYP_PIG	P00761	TRYP_PIG		Trypsin
20240523_WT.02273.02273.2	D:\MS\240523_LACTB_PMF\FragPipe_HumanEcoliPAE2\WT\interact-20240523_WT.pep.xml	DVDGAYMTK		NEFVTIKK.DVDGAYMTK.VDIQAKID	K	V	9	2	519.164	998.437	998.437	500.226	500.226	998.438	500.226	-0.0004	0.0231073	15.045	7.679	0.9735	2	0	290	298	5466012			0	TRUE	sp|P04264|K2C1_HUMAN	P04264	K2C1_HUMAN	KRT1	Keratin, type II cytoskeletal 1
20240523_WT.02279.02279.3	D:\MS\240523_LACTB_PMF\FragPipe_HumanEcoliPAE2\WT\interact-20240523_WT.pep.xml	IGAVKEGENVVGSETR		SVRIDIRR.IGAVKEGENVVGSETR.VKVVKNKI	R	V	16	3	519.898	1643.85	1643.85	548.956	548.956	1643.85	548.957	-0.0004	2.0018e-10	45.664	18.101	1	2	1	229	244	24176472			0	FALSE	sp|P0A7G6|RECA_ECOLI	P0A7G6	RECA_ECOLI	recA	Protein RecA	EIMP300_31190, recA_1, recA_3	tr|A0A2B7LVG7|A0A2B7LVG7_9ESCH, tr|A0A376KPS9|A0A376KPS9_ECOLX, tr|A0A376LAE7|A0A376LAE7_ECOLX, tr|A0A6N8Q9W6|A0A6N8Q9W6_ECOLX, tr|A0A8S0FP93|A0A8S0FP93_ECOLX
20240523_WT.02290.02290.2	D:\MS\240523_LACTB_PMF\FragPipe_HumanEcoliPAE2\WT\interact-20240523_WT.pep.xml	EGEYIKLK		TEDIGDKK.EGEYIKLK.VIGQDSSE	K	V	8	2	521.08	978.54	978.54	490.277	490.277	978.539	490.277	0.0017	0.00474605	21.958	12.457	0.9834	2	1	18	25	53521060			0	FALSE	sp|P63165|SUMO1_HUMAN	P63165	SUMO1_HUMAN	SUMO1	Small ubiquitin-related modifier 1		tr|B8ZZJ0|B8ZZJ0_HUMAN, tr|B8ZZN6|B8ZZN6_HUMAN, tr|B9A032|B9A032_HUMAN
20240523_WT.02296.02296.2	D:\MS\240523_LACTB_PMF\FragPipe_HumanEcoliPAE2\WT\interact-20240523_WT.pep.xml	IGAVKEGENVVGSETR		SVRIDIRR.IGAVKEGENVVGSETR.VKVVKNKI	R	V	16	2	521.616	1643.85	1643.85	822.931	822.931	1643.85	822.931	-0.0011	0.00175691	22.521	11.717	0.9987	2	1	229	244	5584587			0	FALSE	sp|P0A7G6|RECA_ECOLI	P0A7G6	RECA_ECOLI	recA	Protein RecA	EIMP300_31190, recA_1, recA_3	tr|A0A2B7LVG7|A0A2B7LVG7_9ESCH, tr|A0A376KPS9|A0A376KPS9_ECOLX, tr|A0A376LAE7|A0A376LAE7_ECOLX, tr|A0A6N8Q9W6|A0A6N8Q9W6_ECOLX, tr|A0A8S0FP93|A0A8S0FP93_ECOLX
20240523_WT.02302.02302.2	D:\MS\240523_LACTB_PMF\FragPipe_HumanEcoliPAE2\WT\interact-20240523_WT.pep.xml	TLLEGEESR		DIEIATYR.TLLEGEESR.MSGECAPN	R	M	9	2	522.355	1032.51	1032.51	517.262	517.262	1032.51	517.262	0.0008	0.00797995	18.892	10.196	0.9905	2	0	484	492	30103042			0	TRUE	sp|P04264|K2C1_HUMAN	P04264	K2C1_HUMAN	KRT1	Keratin, type II cytoskeletal 1
20240523_WT.02327.02327.3	D:\MS\240523_LACTB_PMF\FragPipe_HumanEcoliPAE2\WT\interact-20240523_WT.pep.xml	LADLRGQNEDQNVGIK		AIIRVASK.LADLRGQNEDQNVGIK.VAIRAMEA	K	V	16	3	524.99	1768.91	1768.91	590.643	590.643	1768.91	590.643	0.0013	2.38281e-08	42.087	18.24	1	2	1	426	441	147059344			0	FALSE	sp|P0A6F5|CH60_ECOLI	P0A6F5	CH60_ECOLI	groEL	Chaperonin GroEL	groL_1, groL_4	tr|A0A377DD82|A0A377DD82_ECOLX, tr|A0A377E4F1|A0A377E4F1_ECOLX, tr|W1EU62|W1EU62_ECOLX
20240523_WT.02333.02333.2	D:\MS\240523_LACTB_PMF\FragPipe_HumanEcoliPAE2\WT\interact-20240523_WT.pep.xml	SVQIEVR		PGTGGKSK.SVQIEVR.KKRTFVKR	K	K	7	2	525.738	829.466	829.466	415.74	415.74	829.466	415.74	-0.0001	0.12884	12.018	9.415	0.8667	2	0	80	86	1.08888e+06			0	FALSE	sp|P0A705|IF2_ECOLI	P0A705	IF2_ECOLI	infB	Translation initiation factor IF-2	infB_1, infB_2	tr|A0A2H4TUL7|A0A2H4TUL7_ECOLX, tr|A0A2X1LC93|A0A2X1LC93_ECOLX, tr|A0A376KM52|A0A376KM52_ECOLX, tr|A0A376LBR0|A0A376LBR0_ECOLX, tr|A0A377C3M7|A0A377C3M7_ECOLX, tr|A0A377D8D5|A0A377D8D5_ECOLX, tr|A0A377DKZ1|A0A377DKZ1_ECOLX, tr|A0A3S4LRN0|A0A3S4LRN0_ECOLX, tr|W1EXJ5|W1EXJ5_ECOLX
20240523_WT.02334.02334.2	D:\MS\240523_LACTB_PMF\FragPipe_HumanEcoliPAE2\WT\interact-20240523_WT.pep.xml	ATVNQLVR		.ATVNQLVR.KPRARKVA	M	K	8	2	525.826	899.519	899.519	450.767	450.767	899.519	450.767	-0.0001	0.00122294	18.156	11.08	0.9999	2	0	2	9	15191496			0	FALSE	sp|P0A7S3|RS12_ECOLI	P0A7S3	RS12_ECOLI	rpsL	Small ribosomal subunit protein uS12		tr|A0A376LCD2|A0A376LCD2_ECOLX, tr|A0A376RBK7|A0A376RBK7_ECOLX, tr|A0A376VCI7|A0A376VCI7_ECOLX
20240523_WT.02335.02335.4	D:\MS\240523_LACTB_PMF\FragPipe_HumanEcoliPAE2\WT\interact-20240523_WT.pep.xml	VASKLADLRGQNEDQNVGIK		GGGVAIIR.VASKLADLRGQNEDQNVGIK.VAIRAMEA	R	V	20	4	525.916	2154.14	2154.14	539.542	539.542	2154.14	539.542	-0.0012	5.39135e-05	26.763	11.868	1	2	2	422	441	6014698			0	FALSE	sp|P0A6F5|CH60_ECOLI	P0A6F5	CH60_ECOLI	groEL	Chaperonin GroEL	groL_1, groL_4	tr|A0A377DD82|A0A377DD82_ECOLX, tr|A0A377E4F1|A0A377E4F1_ECOLX, tr|W1EU62|W1EU62_ECOLX
20240523_WT.02336.02336.2	D:\MS\240523_LACTB_PMF\FragPipe_HumanEcoliPAE2\WT\interact-20240523_WT.pep.xml	YENEVALR		AADDFRIK.YENEVALR.QSVEADIN	K	Q	8	2	526.005	992.494	992.494	497.254	497.254	992.493	497.254	0.0007	0.000173821	15.667	8.657	1	2	0	238	245	3.52208e+06			0	FALSE	sp|P13645|K1C10_HUMAN	P13645	K1C10_HUMAN	KRT10	Keratin, type I cytoskeletal 10		tr|A0A1B0GVI3|A0A1B0GVI3_HUMAN
20240523_WT.02340.02340.2	D:\MS\240523_LACTB_PMF\FragPipe_HumanEcoliPAE2\WT\interact-20240523_WT.pep.xml	LADLRGQNEDQNVGIK		AIIRVASK.LADLRGQNEDQNVGIK.VAIRAMEA	K	V	16	2	526.363	1768.91	1768.91	885.461	885.461	1768.91	885.461	-0.0002	0.000703195	34.335	12.51	1	2	1	426	441	9065986			0	FALSE	sp|P0A6F5|CH60_ECOLI	P0A6F5	CH60_ECOLI	groEL	Chaperonin GroEL	groL_1, groL_4	tr|A0A377DD82|A0A377DD82_ECOLX, tr|A0A377E4F1|A0A377E4F1_ECOLX, tr|W1EU62|W1EU62_ECOLX
20240523_WT.02346.02346.2	D:\MS\240523_LACTB_PMF\FragPipe_HumanEcoliPAE2\WT\interact-20240523_WT.pep.xml	LIAEAMDK		NSDETVGK.LIAEAMDK.VGKEGVIT	K	V	8	2	527.106	889.458	889.458	445.736	445.736	889.458	445.736	0.0004	6.82394e-05	14.921	7.435	1	2	0	161	168	10794654			0	FALSE	sp|P0A6F5|CH60_ECOLI	P0A6F5	CH60_ECOLI	groEL	Chaperonin GroEL	EIMP300_88550, groL, groL_1, groL_2, groL_3	tr|A0A2X1J6W5|A0A2X1J6W5_ECOLX, tr|A0A377AUI8|A0A377AUI8_ECOLX, tr|A0A377KDV7|A0A377KDV7_ECOLX, tr|A0A484YDU7|A0A484YDU7_ECOLX, tr|A0A8S0G2N7|A0A8S0G2N7_ECOLX, tr|W1EVS4|W1EVS4_ECOLX
20240523_WT.02361.02361.3	D:\MS\240523_LACTB_PMF\FragPipe_HumanEcoliPAE2\WT\interact-20240523_WT.pep.xml	VTIHTARPGIVIGK		ERPAKSIR.VTIHTARPGIVIGK.KGEDVEKI	R	K	14	3	528.65	1460.88	1460.88	487.968	487.968	1460.88	487.968	0.0006	0.0294442	16.624	9.877	0.9154	2	1	66	79	7.83692e+06			0	FALSE	sp|P0A7V3|RS3_ECOLI	P0A7V3	RS3_ECOLI	rpsC	Small ribosomal subunit protein uS3	rpsC_1, rpsC_3	sp|P59184|RS3_SHIFL, tr|A0A376RDI8|A0A376RDI8_ECOLX, tr|A0A3S4M5K2|A0A3S4M5K2_ECOLX, tr|A0A5B9APH2|A0A5B9APH2_ECOLX
20240523_WT.02371.02371.2	D:\MS\240523_LACTB_PMF\FragPipe_HumanEcoliPAE2\WT\interact-20240523_WT.pep.xml	NDPLAMQR		KDQGIDIR.NDPLAMQR.LKEAAEKA	R	L	8	2	529.755	943.455	943.455	472.735	472.735	943.455	472.735	0.0001	0.0149022	17.807	9.51	0.9879	2	0	254	261	19491016			0	FALSE	sp|P0A6Y8|DNAK_ECOLI	P0A6Y8	DNAK_ECOLI	dnaK	Chaperone protein DnaK	dnaK_3, dnaK_4, dnaK_5	tr|A0A2X1N0K9|A0A2X1N0K9_ECOLX, tr|A0A376L1B3|A0A376L1B3_ECOLX, tr|A0A376VSH4|A0A376VSH4_ECOLX, tr|A0A377LLX5|A0A377LLX5_ECOLX
20240523_WT.02395.02395.2	D:\MS\240523_LACTB_PMF\FragPipe_HumanEcoliPAE2\WT\interact-20240523_WT.pep.xml	YGYAYPR		DIKKIIGR.YGYAYPR.VQSMPEIN	R	V	7	2	532.313	888.412	888.412	445.214	445.214	888.413	445.214	-0.0006	0.0270085	12.774	0	0.9625	2	0	315	321	1.0579e+06			0	FALSE	sp|P0A940|BAMA_ECOLI	P0A940	BAMA_ECOLI	bamA	Outer membrane protein assembly factor BamA	yaeT_1, yaeT_2, yaeT_3, yaeT_4	tr|A0A2X1LIP9|A0A2X1LIP9_ECOLX, tr|A0A376K5C6|A0A376K5C6_ECOLX, tr|A0A376P0I2|A0A376P0I2_ECOLX, tr|A0A376U4M4|A0A376U4M4_ECOLX, tr|A0A376W1U9|A0A376W1U9_ECOLX, tr|A0A3S4K849|A0A3S4K849_ECOLX, tr|A0A8G2LZJ8|A0A8G2LZJ8_ECOLX, tr|W1EYK3|W1EYK3_ECOLX
20240523_WT.02396.02396.2	D:\MS\240523_LACTB_PMF\FragPipe_HumanEcoliPAE2\WT\interact-20240523_WT.pep.xml	QGVPMNSLR	QGVPM[147]NSLR	IKESYCQR.QGVPMNSLR.FIFEGQRI	R	F	9	2	532.402	1016.51	1016.51	509.261	509.261	1016.51	509.261	0.0001	0.109333	12.345	0	0.9097	2	0	55	63	4.45061e+06	5M(15.9949)		0	FALSE	sp|P63165|SUMO1_HUMAN	P63165	SUMO1_HUMAN	SUMO1	Small ubiquitin-related modifier 1		tr|B8ZZ67|B8ZZ67_HUMAN, tr|B8ZZN6|B8ZZN6_HUMAN
20240523_WT.02401.02401.2	D:\MS\240523_LACTB_PMF\FragPipe_HumanEcoliPAE2\WT\interact-20240523_WT.pep.xml	AFYGSVAR		HTDNPGEK.AFYGSVAR.LAAERGIP	K	L	8	2	533.044	869.44	869.44	435.727	435.727	869.439	435.727	0.0003	0.0328852	16.432	10.308	0.9792	2	0	40	47	64010400			0	FALSE	sp|P77398|ARNA_ECOLI	P77398	ARNA_ECOLI	arnA	Bifunctional polymyxin resistance protein ArnA	D3C88_07215, EIMP300_37810, arnA_1, arnA_2, arnA_3, arnA_4	tr|A0A2X1MYG0|A0A2X1MYG0_ECOLX, tr|A0A2X3K9I8|A0A2X3K9I8_ECOLX, tr|A0A376KQH4|A0A376KQH4_ECOLX, tr|A0A376L9J3|A0A376L9J3_ECOLX, tr|A0A376U5W5|A0A376U5W5_ECOLX, tr|A0A418GNY5|A0A418GNY5_ECOLX, tr|A0A447XUJ1|A0A447XUJ1_ECOLX, tr|A0A8S0FR09|A0A8S0FR09_ECOLX, tr|W1F0U1|W1F0U1_ECOLX
20240523_WT.02407.02407.3	D:\MS\240523_LACTB_PMF\FragPipe_HumanEcoliPAE2\WT\interact-20240523_WT.pep.xml	LKYENEVALR		RIAADDFR.LKYENEVALR.QSVEADIN	R	Q	10	3	533.575	1233.67	1233.67	412.231	412.231	1233.67	412.231	0.0008	0.000528878	24.235	10.557	1	2	1	236	245	20765232			0	FALSE	sp|P13645|K1C10_HUMAN	P13645	K1C10_HUMAN	KRT10	Keratin, type I cytoskeletal 10		tr|A0A1B0GVI3|A0A1B0GVI3_HUMAN
20240523_WT.02414.02414.3	D:\MS\240523_LACTB_PMF\FragPipe_HumanEcoliPAE2\WT\interact-20240523_WT.pep.xml	TNAENEFVTIKK		YEDEINKR.TNAENEFVTIKK.DVDGAYMT	R	D	12	3	534.402	1392.72	1392.72	465.249	465.249	1392.72	465.249	0	4.59292e-08	33.374	10.321	1	2	0	278	289	29913166			0	TRUE	sp|P04264|K2C1_HUMAN	P04264	K2C1_HUMAN	KRT1	Keratin, type II cytoskeletal 1
20240523_WT.02415.02415.2	D:\MS\240523_LACTB_PMF\FragPipe_HumanEcoliPAE2\WT\interact-20240523_WT.pep.xml	EIYEQPNAIK		IYRHYMQK.EIYEQPNAIK.NTITGRIS	K	N	10	2	534.492	1203.61	1203.61	602.813	602.813	1203.61	602.814	-0.0012	7.48449e-05	18.125	9.08	1	2	0	256	265	3.43275e+06			0	FALSE	sp|P17169|GLMS_ECOLI	P17169	GLMS_ECOLI	glmS	Glutamine--fructose-6-phosphate aminotransferase [isomerizing]	EIMP300_09350, glmS_2, glmS_3	tr|A0A2X3KQD3|A0A2X3KQD3_ECOLX, tr|A0A376JTM4|A0A376JTM4_ECOLX, tr|A0A376L4Y7|A0A376L4Y7_ECOLX, tr|A0A376MN77|A0A376MN77_ECOLX, tr|A0A376WCK0|A0A376WCK0_ECOLX, tr|A0A377DDJ6|A0A377DDJ6_ECOLX, tr|A0A3S4MNI8|A0A3S4MNI8_ECOLX, tr|A0A8S0FDL9|A0A8S0FDL9_ECOLX
20240523_WT.02425.02425.2	D:\MS\240523_LACTB_PMF\FragPipe_HumanEcoliPAE2\WT\interact-20240523_WT.pep.xml	TNAENEFVTIKK		YEDEINKR.TNAENEFVTIKK.DVDGAYMT	R	D	12	2	535.587	1392.73	1392.73	697.37	697.37	1392.72	697.37	0.0008	0.000391066	26.131	11.724	1	2	0	278	289	4634508			0	TRUE	sp|P04264|K2C1_HUMAN	P04264	K2C1_HUMAN	KRT1	Keratin, type II cytoskeletal 1
20240523_WT.02426.02426.2	D:\MS\240523_LACTB_PMF\FragPipe_HumanEcoliPAE2\WT\interact-20240523_WT.pep.xml	LENEIQTYR		QIIDIKIR.LENEIQTYR.SIIEGEGS	R	S	9	2	535.676	1164.58	1164.58	583.296	583.296	1164.58	583.296	-0.0002	0.000252212	19.171	10.267	1	2	0	442	450	2.98287e+06			0	FALSE	sp|P13645|K1C10_HUMAN	P13645	K1C10_HUMAN	KRT10	Keratin, type I cytoskeletal 10		tr|A0A1B0GVI3|A0A1B0GVI3_HUMAN
20240523_WT.02437.02437.2	D:\MS\240523_LACTB_PMF\FragPipe_HumanEcoliPAE2\WT\interact-20240523_WT.pep.xml	GIKDVVTQPQA		RRVEIEVK.GIKDVVTQPQA.	K	-	11	2	536.86	1154.63	1154.63	578.322	578.322	1154.63	578.322	0	0.00066489	22.209	8.714	1	2	1	336	346	29479182			0	FALSE	sp|P0A910|OMPA_ECOLI	P0A910	OMPA_ECOLI	ompA	Outer membrane protein A	ompA_2	tr|A0A376VMS2|A0A376VMS2_ECOLX, tr|A0A3L9I8G7|A0A3L9I8G7_ECOLX
20240523_WT.02438.02438.2	D:\MS\240523_LACTB_PMF\FragPipe_HumanEcoliPAE2\WT\interact-20240523_WT.pep.xml	MNTINIAK		.MNTINIAK.NDFSDIEI	-	N	8	2	536.948	903.485	903.485	452.75	452.75	903.485	452.75	0.0006	0.000100119	14.822	8.782	1	2	0	1	8	0			0	TRUE	tr|A0A140NCE7|A0A140NCE7_ECOBD	A0A140NCE7	A0A140NCE7_ECOBD	ECBD_2906	DNA-directed RNA polymerase
20240523_WT.02445.02445.4	D:\MS\240523_LACTB_PMF\FragPipe_HumanEcoliPAE2\WT\interact-20240523_WT.pep.xml	VIGQDSSEIHFKVK		EGEYIKIK.VIGQDSSEIHFKVK.MTTHIKKI	K	M	14	4	537.748	1585.85	1585.85	397.469	397.469	1585.85	397.469	0.0014	0.000179552	24.289	14.784	1	2	1	26	39	657716220			0	FALSE	sp|P63165|SUMO1_HUMAN	P63165	SUMO1_HUMAN	SUMO1	Small ubiquitin-related modifier 1	SUMO1P1	sp|G2XKQ0|SUMO5_HUMAN, tr|B8ZZJ0|B8ZZJ0_HUMAN, tr|B8ZZN6|B8ZZN6_HUMAN, tr|B9A032|B9A032_HUMAN
20240523_WT.02446.02446.3	D:\MS\240523_LACTB_PMF\FragPipe_HumanEcoliPAE2\WT\interact-20240523_WT.pep.xml	VIGQDSSEIHFKVK		EGEYIKIK.VIGQDSSEIHFKVK.MTTHIKKI	K	M	14	3	537.831	1585.85	1585.85	529.623	529.623	1585.85	529.623	0.0003	2.01207e-06	29.046	19.166	1	2	1	26	39	679321730			0	FALSE	sp|P63165|SUMO1_HUMAN	P63165	SUMO1_HUMAN	SUMO1	Small ubiquitin-related modifier 1	SUMO1P1	sp|G2XKQ0|SUMO5_HUMAN, tr|B8ZZJ0|B8ZZJ0_HUMAN, tr|B8ZZN6|B8ZZN6_HUMAN, tr|B9A032|B9A032_HUMAN
20240523_WT.02453.02453.2	D:\MS\240523_LACTB_PMF\FragPipe_HumanEcoliPAE2\WT\interact-20240523_WT.pep.xml	QGVPMNSLR		IKESYCQR.QGVPMNSLR.FIFEGQRI	R	F	9	2	538.658	1000.52	1000.52	501.266	501.266	1000.51	501.264	0.0042	0.0104112	22.067	12.129	0.9081	2	0	55	63	6433866200			0	FALSE	sp|P63165|SUMO1_HUMAN	P63165	SUMO1_HUMAN	SUMO1	Small ubiquitin-related modifier 1		tr|B8ZZ67|B8ZZ67_HUMAN, tr|B8ZZN6|B8ZZN6_HUMAN
20240523_WT.02460.02460.2	D:\MS\240523_LACTB_PMF\FragPipe_HumanEcoliPAE2\WT\interact-20240523_WT.pep.xml	VATVSLPR		SPATINSR.VATVSLPR.SCAAAGTE	R	S	8	2	539.259	841.502	841.502	421.758	421.758	841.502	421.758	0	0.254189	19.616	15.713	0.8047	2	0	108	115	9579124700			0	TRUE	sp|P00761|TRYP_PIG	P00761	TRYP_PIG		Trypsin
20240523_WT.02466.02466.2	D:\MS\240523_LACTB_PMF\FragPipe_HumanEcoliPAE2\WT\interact-20240523_WT.pep.xml	VIGQDSSEIHFKVK		EGEYIKIK.VIGQDSSEIHFKVK.MTTHIKKI	K	M	14	2	539.992	1585.85	1585.85	793.93	793.93	1585.85	793.93	-0.0002	2.1939e-07	33.423	17.082	1	2	1	26	39	47172956			0	FALSE	sp|P63165|SUMO1_HUMAN	P63165	SUMO1_HUMAN	SUMO1	Small ubiquitin-related modifier 1	SUMO1P1	sp|G2XKQ0|SUMO5_HUMAN, tr|B8ZZJ0|B8ZZJ0_HUMAN, tr|B8ZZN6|B8ZZN6_HUMAN, tr|B9A032|B9A032_HUMAN
20240523_WT.02471.02471.3	D:\MS\240523_LACTB_PMF\FragPipe_HumanEcoliPAE2\WT\interact-20240523_WT.pep.xml	TAAENDFVTLKK		YEDEINKR.TAAENDFVTLKK.DVDNAYMI	R	D	12	3	540.422	1335.7	1335.7	446.241	446.241	1335.7	446.242	-0.0014	2.42616e-05	29.656	9.932	1	2	0	276	287	8652931			0	TRUE	sp|P35908|K22E_HUMAN	P35908	K22E_HUMAN	KRT2	Keratin, type II cytoskeletal 2 epidermal
20240523_WT.02475.02475.2	D:\MS\240523_LACTB_PMF\FragPipe_HumanEcoliPAE2\WT\interact-20240523_WT.pep.xml	ALEEAGAEVEVK		DDAEAIKK.ALEEAGAEVEVK.	K	-	12	2	540.978	1243.63	1243.63	622.822	622.822	1243.63	622.822	0.0008	0.000273445	26.368	14.172	1	2	0	110	121	0			0	FALSE	sp|P0A7K2|RL7_ECOLI	P0A7K2	RL7_ECOLI	rplL	Large ribosomal subunit protein bL12	rplL_1	tr|A0A376L3K1|A0A376L3K1_ECOLX
20240523_WT.02478.02478.2	D:\MS\240523_LACTB_PMF\FragPipe_HumanEcoliPAE2\WT\interact-20240523_WT.pep.xml	LAADDFR		IIQIDNAR.LAADDFR.LKYENEVA	R	L	7	2	541.204	806.392	806.392	404.203	404.203	806.392	404.203	0	0.043401	13.95	8.19	0.9598	2	0	229	235	22455886			0	FALSE	sp|P13645|K1C10_HUMAN	P13645	K1C10_HUMAN	KRT10	Keratin, type I cytoskeletal 10	KRT13, KRT14, KRT15, KRT16, KRT17, KRT18, KRT19, KRT24, KRT28, KRT31, KRT32, KRT33B, KRT35, KRT36, KRT37, KRT38	sp|O76013|KRT36_HUMAN, sp|O76014|KRT37_HUMAN, sp|O76015|KRT38_HUMAN, sp|O77727|K1C15_SHEEP, sp|P02533|K1C14_HUMAN, sp|P02534|K1M1_SHEEP, sp|P05783|K1C18_HUMAN, sp|P08727|K1C19_HUMAN, sp|P08779|K1C16_HUMAN, sp|P13646|K1C13_HUMAN, sp|P19012|K1C15_HUMAN, sp|Q04695|K1C17_HUMAN, sp|Q14525|KT33B_HUMAN, sp|Q14532|K1H2_HUMAN, sp|Q15323|K1H1_HUMAN, sp|Q2M2I5|K1C24_HUMAN, sp|Q7Z3Y7|K1C28_HUMAN, sp|Q92764|K…
20240523_WT.02481.02481.2	D:\MS\240523_LACTB_PMF\FragPipe_HumanEcoliPAE2\WT\interact-20240523_WT.pep.xml	RLVNTPYVDNSYK		FYVYNKKK.RLVNTPYVDNSYK.WAGGGFIS	K	W	13	2	541.463	1567.8	1567.8	784.906	784.906	1567.8	784.907	-0.0012	1.5831e-10	41.77	14.806	1	2	0	382	394	37402804			0	TRUE	sp|P83111|LACTB_HUMAN	P83111	LACTB_HUMAN	LACTB	Serine beta-lactamase-like protein LACTB, mitochondrial
20240523_WT.02488.02488.3	D:\MS\240523_LACTB_PMF\FragPipe_HumanEcoliPAE2\WT\interact-20240523_WT.pep.xml	LIAEAMDKVGK		NSDETVGK.LIAEAMDKVGK.EGVITVED	K	E	11	3	542.285	1173.64	1173.64	392.221	392.221	1173.64	392.221	0.0001	4.41374e-05	18.268	7.238	1	2	1	161	171	17752192			0	FALSE	sp|P0A6F5|CH60_ECOLI	P0A6F5	CH60_ECOLI	groEL	Chaperonin GroEL	EIMP300_88550, groL, groL_1, groL_2, groL_3	tr|A0A2X1J6W5|A0A2X1J6W5_ECOLX, tr|A0A377AUI8|A0A377AUI8_ECOLX, tr|A0A377KDV7|A0A377KDV7_ECOLX, tr|A0A484YDU7|A0A484YDU7_ECOLX, tr|A0A8S0G2N7|A0A8S0G2N7_ECOLX, tr|W1EVS4|W1EVS4_ECOLX
20240523_WT.02499.02499.3	D:\MS\240523_LACTB_PMF\FragPipe_HumanEcoliPAE2\WT\interact-20240523_WT.pep.xml	RLVNTPYVDNSYK		FYVYNKKK.RLVNTPYVDNSYK.WAGGGFIS	K	W	13	3	543.439	1567.8	1567.8	523.607	523.607	1567.8	523.607	0.0004	2.49568e-05	27.528	9.874	1	2	0	382	394	0			0	TRUE	sp|P83111|LACTB_HUMAN	P83111	LACTB_HUMAN	LACTB	Serine beta-lactamase-like protein LACTB, mitochondrial
20240523_WT.02505.02505.3	D:\MS\240523_LACTB_PMF\FragPipe_HumanEcoliPAE2\WT\interact-20240523_WT.pep.xml	VIGQDSSEIHFK		EGEYIKIK.VIGQDSSEIHFK.VKMTTHIK	K	V	12	3	543.959	1358.68	1358.68	453.901	453.901	1358.68	453.902	-0.0013	8.2371e-06	21.366	12.542	1	2	0	26	37	7522115600			0	FALSE	sp|P63165|SUMO1_HUMAN	P63165	SUMO1_HUMAN	SUMO1	Small ubiquitin-related modifier 1	SUMO1P1	sp|G2XKQ0|SUMO5_HUMAN, tr|B8ZZJ0|B8ZZJ0_HUMAN, tr|B8ZZN6|B8ZZN6_HUMAN, tr|B9A032|B9A032_HUMAN
20240523_WT.02509.02509.2	D:\MS\240523_LACTB_PMF\FragPipe_HumanEcoliPAE2\WT\interact-20240523_WT.pep.xml	QGVPMNSLR		IKESYCQR.QGVPMNSLR.FIFEGQRI	R	F	9	2	544.501	1000.51	1000.51	501.263	501.263	1000.51	501.264	-0.0003	0.00666423	22.205	12.241	0.9866	2	0	55	63	6433866200			0	FALSE	sp|P63165|SUMO1_HUMAN	P63165	SUMO1_HUMAN	SUMO1	Small ubiquitin-related modifier 1		tr|B8ZZ67|B8ZZ67_HUMAN, tr|B8ZZN6|B8ZZN6_HUMAN
20240523_WT.02510.02510.2	D:\MS\240523_LACTB_PMF\FragPipe_HumanEcoliPAE2\WT\interact-20240523_WT.pep.xml	VIGQDSSEIHFK		EGEYIKIK.VIGQDSSEIHFK.VKMTTHIK	K	V	12	2	544.577	1358.68	1358.68	680.348	680.348	1358.68	680.349	-0.0018	1.68644e-06	29.337	10.698	1	2	0	26	37	1931373700			0	FALSE	sp|P63165|SUMO1_HUMAN	P63165	SUMO1_HUMAN	SUMO1	Small ubiquitin-related modifier 1	SUMO1P1	sp|G2XKQ0|SUMO5_HUMAN, tr|B8ZZJ0|B8ZZJ0_HUMAN, tr|B8ZZN6|B8ZZN6_HUMAN, tr|B9A032|B9A032_HUMAN
20240523_WT.02512.02512.4	D:\MS\240523_LACTB_PMF\FragPipe_HumanEcoliPAE2\WT\interact-20240523_WT.pep.xml	LLISHLSGIRHYEK		EKVSVTTR.LLISHLSGIRHYEK.DIKKVKEE	R	D	14	4	544.745	1664.93	1664.93	417.241	417.241	1664.94	417.241	-0.0012	0.000249424	25.74	9.316	1	2	1	212	225	67685936			0	FALSE	sp|P83111|LACTB_HUMAN	P83111	LACTB_HUMAN	LACTB	Serine beta-lactamase-like protein LACTB, mitochondrial		tr|H0YNN5|H0YNN5_HUMAN
20240523_WT.02514.02514.2	D:\MS\240523_LACTB_PMF\FragPipe_HumanEcoliPAE2\WT\interact-20240523_WT.pep.xml	LAGGVAVIK		KIQERVAK.LAGGVAVIK.VGAATEVE	K	V	9	2	544.895	826.527	826.527	414.271	414.271	826.528	414.271	-0.0007	0.0496021	15.718	9.631	0.9111	2	0	372	380	113208880			0	FALSE	sp|P0A6F5|CH60_ECOLI	P0A6F5	CH60_ECOLI	groEL	Chaperonin GroEL	groL, groL_3	tr|A0A377DEN6|A0A377DEN6_ECOLX, tr|A0A377KDV7|A0A377KDV7_ECOLX, tr|W1EU62|W1EU62_ECOLX
20240523_WT.02536.02536.3	D:\MS\240523_LACTB_PMF\FragPipe_HumanEcoliPAE2\WT\interact-20240523_WT.pep.xml	VAEFFGKEPR		RMPMVQKK.VAEFFGKEPR.KDVNPDEA	K	K	10	3	547.181	1178.6	1178.6	393.875	393.875	1178.61	393.877	-0.0039	3.43329e-06	20.851	9.936	1	2	1	353	362	11897263			0	FALSE	sp|P0A6Y8|DNAK_ECOLI	P0A6Y8	DNAK_ECOLI	dnaK	Chaperone protein DnaK	dnaK_3, dnaK_4	tr|A0A2X1N0K9|A0A2X1N0K9_ECOLX, tr|A0A376L2G6|A0A376L2G6_ECOLX, tr|A0A376TLC8|A0A376TLC8_ECOLX, tr|A0A376VSH4|A0A376VSH4_ECOLX, tr|A0A376X4S5|A0A376X4S5_ECOLX, tr|A0A377DEM3|A0A377DEM3_ECOLX, tr|A0A377LLX5|A0A377LLX5_ECOLX
20240523_WT.02563.02563.3	D:\MS\240523_LACTB_PMF\FragPipe_HumanEcoliPAE2\WT\interact-20240523_WT.pep.xml	VIGQDSSEIHFK		EGEYIKIK.VIGQDSSEIHFK.VKMTTHIK	K	V	12	3	550.154	1358.68	1358.68	453.902	453.902	1358.68	453.902	0.0003	0.0100056	16.204	10.722	0.9676	2	0	26	37	5.26461e+06			0	FALSE	sp|P63165|SUMO1_HUMAN	P63165	SUMO1_HUMAN	SUMO1	Small ubiquitin-related modifier 1	SUMO1P1	sp|G2XKQ0|SUMO5_HUMAN, tr|B8ZZJ0|B8ZZJ0_HUMAN, tr|B8ZZN6|B8ZZN6_HUMAN, tr|B9A032|B9A032_HUMAN
20240523_WT.02565.02565.3	D:\MS\240523_LACTB_PMF\FragPipe_HumanEcoliPAE2\WT\interact-20240523_WT.pep.xml	YAMAWGVVERK	YAM[147]AWGVVERK	MSWDKEGK.YAMAWGVVERK.QTYGSCRK	K	Q	11	3	550.319	1324.66	1324.66	442.56	442.56	1324.66	442.56	-0.0014	9.08891e-07	25.807	8.149	1	2	0	460	470	1085612160	3M(15.9949)		0	TRUE	sp|P83111|LACTB_HUMAN	P83111	LACTB_HUMAN	LACTB	Serine beta-lactamase-like protein LACTB, mitochondrial
20240523_WT.02567.02567.2	D:\MS\240523_LACTB_PMF\FragPipe_HumanEcoliPAE2\WT\interact-20240523_WT.pep.xml	YAMAWGVVERK	YAM[147]AWGVVERK	MSWDKEGK.YAMAWGVVERK.QTYGSCRK	K	Q	11	2	550.498	1324.66	1324.66	663.337	663.337	1324.66	663.337	0.0008	1.15937e-05	27.695	11.513	1	2	0	460	470	220024448	3M(15.9949)		0	TRUE	sp|P83111|LACTB_HUMAN	P83111	LACTB_HUMAN	LACTB	Serine beta-lactamase-like protein LACTB, mitochondrial
20240523_WT.02568.02568.3	D:\MS\240523_LACTB_PMF\FragPipe_HumanEcoliPAE2\WT\interact-20240523_WT.pep.xml	MAPPQISAEVLKK	M[147]APPQISAEVLKK	WVEVKGQK.MAPPQISAEVLKK.MKKTAEDY	K	M	13	3	550.586	1426.78	1426.78	476.602	476.602	1426.79	476.602	-0.0012	8.4688e-07	32.212	12.573	1	2	0	110	122	25116798	1M(15.9949)		0	FALSE	sp|P0A6Y8|DNAK_ECOLI	P0A6Y8	DNAK_ECOLI	dnaK	Chaperone protein DnaK	dnaK_2, dnaK_3, dnaK_4, dnaK_5	tr|A0A2X1N4Z3|A0A2X1N4Z3_ECOLX, tr|A0A2X3K668|A0A2X3K668_ECOLX, tr|A0A376VSH4|A0A376VSH4_ECOLX, tr|A0A377DEX0|A0A377DEX0_ECOLX, tr|A0A377LLX5|A0A377LLX5_ECOLX, tr|A0A418GJY4|A0A418GJY4_ECOLX
20240523_WT.02569.02569.2	D:\MS\240523_LACTB_PMF\FragPipe_HumanEcoliPAE2\WT\interact-20240523_WT.pep.xml	ALEESNYELEGK		ASYIDKVR.ALEESNYELEGK.LKEWYEKH	R	L	12	2	550.676	1380.64	1380.64	691.326	691.326	1380.64	691.328	-0.004	0.00031153	22.526	10.171	1	2	0	166	177	3293595			0	FALSE	sp|P13645|K1C10_HUMAN	P13645	K1C10_HUMAN	KRT10	Keratin, type I cytoskeletal 10		tr|A0A1B0GVI3|A0A1B0GVI3_HUMAN
20240523_WT.02587.02587.2	D:\MS\240523_LACTB_PMF\FragPipe_HumanEcoliPAE2\WT\interact-20240523_WT.pep.xml	ATLEDLGQAK		EIGMEIEK.ATLEDLGQAK.RVVINKDT	K	R	10	2	552.672	1044.54	1044.54	523.279	523.279	1044.55	523.28	-0.0011	0.000405892	21.902	11.751	1	2	0	312	321	27108636			0	FALSE	sp|P0A6F5|CH60_ECOLI	P0A6F5	CH60_ECOLI	groEL	Chaperonin GroEL	EIMP300_88540, groL, groL_2, groL_3	tr|A0A377AS89|A0A377AS89_ECOLX, tr|A0A377DEN6|A0A377DEN6_ECOLX, tr|A0A377KDV7|A0A377KDV7_ECOLX, tr|A0A8S0G326|A0A8S0G326_ECOLX, tr|W1EVS4|W1EVS4_ECOLX
20240523_WT.02588.02588.2	D:\MS\240523_LACTB_PMF\FragPipe_HumanEcoliPAE2\WT\interact-20240523_WT.pep.xml	IFGPVTR		SEQPIGTR.IFGPVTR.EIRSEKFM	R	E	7	2	552.76	788.455	788.455	395.235	395.235	788.455	395.235	0.0001	0.156225	12.725	8.964	0.8871	2	0	99	105	12445599			0	FALSE	sp|P0ADY3|RL14_ECOLI	P0ADY3	RL14_ECOLI	rplN	Large ribosomal subunit protein uL14	rplN_1	tr|A0A377C4H7|A0A377C4H7_ECOLX, tr|W1F3F5|W1F3F5_ECOLX
20240523_WT.02589.02589.2	D:\MS\240523_LACTB_PMF\FragPipe_HumanEcoliPAE2\WT\interact-20240523_WT.pep.xml	SLVGLGGTK		GGGGFGSR.SLVGLGGTK.SISISVAG	R	S	9	2	552.848	830.489	830.489	416.252	416.252	830.486	416.25	0.0028	0.0315481	15.138	9.493	0.8714	2	0	62	70	5.87249e+06			0	TRUE	sp|P35908|K22E_HUMAN	P35908	K22E_HUMAN	KRT2	Keratin, type II cytoskeletal 2 epidermal
20240523_WT.02599.02599.2	D:\MS\240523_LACTB_PMF\FragPipe_HumanEcoliPAE2\WT\interact-20240523_WT.pep.xml	SLTMVALAK	SLTM[147]VALAK	MRIASISK.SLTMVALAK.LWEAGKID	K	L	9	2	553.913	948.531	948.531	475.273	475.273	948.531	475.273	-0.0006	0.00604911	16.292	8.742	0.9832	2	0	168	176	415413408	4M(15.9949)		0	FALSE	sp|P83111|LACTB_HUMAN	P83111	LACTB_HUMAN	LACTB	Serine beta-lactamase-like protein LACTB, mitochondrial		tr|H0YNN5|H0YNN5_HUMAN
20240523_WT.02600.02600.3	D:\MS\240523_LACTB_PMF\FragPipe_HumanEcoliPAE2\WT\interact-20240523_WT.pep.xml	LKVIGQDSSEIHFKVK		KKEGEYIK.LKVIGQDSSEIHFKVK.MTTHIKKI	K	M	16	3	554.002	1827.02	1827.02	610.015	610.015	1827.03	610.016	-0.0013	1.10004e-09	40.118	14.562	1	2	2	24	39	23913504			0	FALSE	sp|P63165|SUMO1_HUMAN	P63165	SUMO1_HUMAN	SUMO1	Small ubiquitin-related modifier 1		tr|B8ZZJ0|B8ZZJ0_HUMAN, tr|B8ZZN6|B8ZZN6_HUMAN, tr|B9A032|B9A032_HUMAN
20240523_WT.02603.02603.4	D:\MS\240523_LACTB_PMF\FragPipe_HumanEcoliPAE2\WT\interact-20240523_WT.pep.xml	IKHEIGSAYPGDEVREIEVR		IGEATAER.IKHEIGSAYPGDEVREIEVR.GRNIAEGV	R	G	20	4	554.272	2296.18	2296.18	575.051	575.051	2296.18	575.053	-0.0043	8e-14	26.664	10.662	1	2	2	218	237	10826163			0	FALSE	sp|P0A9X4|MREB_ECOLI	P0A9X4	MREB_ECOLI	mreB	Cell shape-determining protein MreB	EIMP300_18740, mreB_2	tr|A0A377C587|A0A377C587_ECOLX, tr|A0A8G2H6T2|A0A8G2H6T2_ECOLX, tr|A0A8S0FJT0|A0A8S0FJT0_ECOLX
20240523_WT.02605.02605.4	D:\MS\240523_LACTB_PMF\FragPipe_HumanEcoliPAE2\WT\interact-20240523_WT.pep.xml	LLISHLSGIRHYEKDIK		EKVSVTTR.LLISHLSGIRHYEKDIK.KVKEEKAY	R	K	17	4	554.449	2021.14	2021.14	506.293	506.293	2021.14	506.293	0.0001	3.8432e-06	35.124	14.35	1	2	2	212	228	264687936			0	FALSE	sp|P83111|LACTB_HUMAN	P83111	LACTB_HUMAN	LACTB	Serine beta-lactamase-like protein LACTB, mitochondrial		tr|H0YNN5|H0YNN5_HUMAN
20240523_WT.02613.02613.3	D:\MS\240523_LACTB_PMF\FragPipe_HumanEcoliPAE2\WT\interact-20240523_WT.pep.xml	LLISHLSGIRHYEKDIK		EKVSVTTR.LLISHLSGIRHYEKDIK.KVKEEKAY	R	K	17	3	555.364	2021.14	2021.14	674.721	674.721	2021.14	674.721	-0.0015	2.5293e-05	32.888	13.322	1	2	2	212	228	24355132			0	FALSE	sp|P83111|LACTB_HUMAN	P83111	LACTB_HUMAN	LACTB	Serine beta-lactamase-like protein LACTB, mitochondrial		tr|H0YNN5|H0YNN5_HUMAN
20240523_WT.02618.02618.3	D:\MS\240523_LACTB_PMF\FragPipe_HumanEcoliPAE2\WT\interact-20240523_WT.pep.xml	YAMAWGVVERK	YAM[147]AWGVVERK	MSWDKEGK.YAMAWGVVERK.QTYGSCRK	K	Q	11	3	556.015	1324.66	1324.66	442.561	442.561	1324.66	442.56	0.0012	6.12346e-06	21.353	8.22	1	2	0	460	470	1076750080	3M(15.9949)		0	TRUE	sp|P83111|LACTB_HUMAN	P83111	LACTB_HUMAN	LACTB	Serine beta-lactamase-like protein LACTB, mitochondrial
20240523_WT.02619.02619.2	D:\MS\240523_LACTB_PMF\FragPipe_HumanEcoliPAE2\WT\interact-20240523_WT.pep.xml	YAMAWGVVERK	YAM[147]AWGVVERK	MSWDKEGK.YAMAWGVVERK.QTYGSCRK	K	Q	11	2	556.098	1324.66	1324.66	663.337	663.337	1324.66	663.337	-0.0009	0.000608485	22.363	0	1	2	0	460	470	217482656	3M(15.9949)		0	TRUE	sp|P83111|LACTB_HUMAN	P83111	LACTB_HUMAN	LACTB	Serine beta-lactamase-like protein LACTB, mitochondrial
20240523_WT.02626.02626.4	D:\MS\240523_LACTB_PMF\FragPipe_HumanEcoliPAE2\WT\interact-20240523_WT.pep.xml	KITGYTTVDISQWHRK		MEK.KITGYTTVDISQWHRK.EHFEAFQS	K	E	16	4	556.702	1932.02	1932.02	484.013	484.013	1932.02	484.013	0.0009	4.98348e-06	27.516	10.897	1	2	0	4	19	3.27979e+06			0	FALSE	tr|A0A0H3EUC4|A0A0H3EUC4_ECO8N	A0A0H3EUC4	A0A0H3EUC4_ECO8N	NRG857_30075	Chloramphenicol acetyltransferase	HMPREF9348_05571	tr|E1IZA2|E1IZA2_ECOLX
20240523_WT.02630.02630.2	D:\MS\240523_LACTB_PMF\FragPipe_HumanEcoliPAE2\WT\interact-20240523_WT.pep.xml	VATVSLPR		SPATINSR.VATVSLPR.SCAAAGTE	R	S	8	2	557.261	841.503	841.503	421.759	421.759	841.502	421.758	0.0011	0.0417715	19.486	15.611	0.962	2	0	108	115	1971798			0	TRUE	sp|P00761|TRYP_PIG	P00761	TRYP_PIG		Trypsin
20240523_WT.02631.02631.4	D:\MS\240523_LACTB_PMF\FragPipe_HumanEcoliPAE2\WT\interact-20240523_WT.pep.xml	KKNDFEQGELYLR		CRNSKPGK.KKNDFEQGELYLR.EKFENSIE	K	E	13	4	557.35	1638.84	1638.84	410.717	410.717	1638.84	410.716	0.0007	1.17548e-06	26.168	10.321	1	2	1	283	295	698431420			0	TRUE	sp|P83111|LACTB_HUMAN	P83111	LACTB_HUMAN	LACTB	Serine beta-lactamase-like protein LACTB, mitochondrial
20240523_WT.02635.02635.2	D:\MS\240523_LACTB_PMF\FragPipe_HumanEcoliPAE2\WT\interact-20240523_WT.pep.xml	VLVTGATSGLGR		MK.VLVTGATSGLGR.NAVEFICQ	K	N	12	2	557.709	1129.65	1129.65	565.83	565.83	1129.65	565.83	0.0003	0.0143554	21.553	9.536	0.9888	2	0	3	14	2091874			0	FALSE	sp|P75821|YBJS_ECOLI	P75821	YBJS_ECOLI	ybjS	Uncharacterized protein YbjS	D3C88_32305, NCTC10865_04179, NCTC7928_05599, NCTC9044_04157, NCTC9073_02319	tr|A0A2X1N156|A0A2X1N156_ECOLX, tr|A0A376LKS1|A0A376LKS1_ECOLX, tr|A0A376RM12|A0A376RM12_ECOLX, tr|A0A418GAG9|A0A418GAG9_ECOLX, tr|A0A447XCK7|A0A447XCK7_ECOLX
20240523_WT.02636.02636.3	D:\MS\240523_LACTB_PMF\FragPipe_HumanEcoliPAE2\WT\interact-20240523_WT.pep.xml	GITINTSHVEYDTPTR		NAPEEKAR.GITINTSHVEYDTPTR.HYAHVDCP	R	H	16	3	557.798	1802.88	1802.88	601.967	601.967	1802.88	601.967	0.0001	3.04754e-07	32.577	10.437	1	2	0	60	75	7580758			0	FALSE	sp|A7ZUJ2|EFTU2_ECO24	A7ZUJ2	EFTU2_ECO24	tuf2	Elongation factor Tu 2	Asd1617_04621, ECIG_05393, ECJG_02985, ECKG_04995, ECNG_02720, tuf, tufA, tufA_1, tufA_2, tufB	sp|P0CE47|EFTU1_ECOLI, sp|P0CE48|EFTU2_ECOLI, tr|A0A0A6ZZC1|A0A0A6ZZC1_SHIDY, tr|A0A0L1AGK6|A0A0L1AGK6_ECOLX, tr|A0A376TQ99|A0A376TQ99_ECOLX, tr|A0A376TXU0|A0A376TXU0_ECOLX, tr|A0A376VY83|A0A376VY83_ECOLX, tr|A0A7U9FT62|A0A7U9FT62_ECOLX, tr|F4T6L2|F4T6L2_ECOLX, tr|F4TL82|F4TL82_ECOLX, tr|F4V751|F4V751_ECOLX
20240523_WT.02642.02642.2	D:\MS\240523_LACTB_PMF\FragPipe_HumanEcoliPAE2\WT\interact-20240523_WT.pep.xml	KKNDFEQGELYLR		CRNSKPGK.KKNDFEQGELYLR.EKFENSIE	K	E	13	2	558.539	1638.84	1638.84	820.425	820.425	1638.84	820.426	-0.0004	1.2722e-10	48.423	16.597	1	2	1	283	295	90776632			0	TRUE	sp|P83111|LACTB_HUMAN	P83111	LACTB_HUMAN	LACTB	Serine beta-lactamase-like protein LACTB, mitochondrial
20240523_WT.02654.02654.3	D:\MS\240523_LACTB_PMF\FragPipe_HumanEcoliPAE2\WT\interact-20240523_WT.pep.xml	LKVIGQDSSEIHFK		KKEGEYIK.LKVIGQDSSEIHFK.VKMTTHIK	K	V	14	3	559.793	1599.86	1599.86	534.295	534.295	1599.86	534.295	0.0011	8.59275e-09	38.542	13.852	1	2	1	24	37	645502270			0	FALSE	sp|P63165|SUMO1_HUMAN	P63165	SUMO1_HUMAN	SUMO1	Small ubiquitin-related modifier 1		tr|B8ZZJ0|B8ZZJ0_HUMAN, tr|B8ZZN6|B8ZZN6_HUMAN, tr|B9A032|B9A032_HUMAN
20240523_WT.02655.02655.4	D:\MS\240523_LACTB_PMF\FragPipe_HumanEcoliPAE2\WT\interact-20240523_WT.pep.xml	LKVIGQDSSEIHFK		KKEGEYIK.LKVIGQDSSEIHFK.VKMTTHIK	K	V	14	4	559.869	1599.86	1599.86	400.973	400.973	1599.86	400.973	0.0012	3.61837e-05	24.677	13.654	1	2	1	24	37	604210690			0	FALSE	sp|P63165|SUMO1_HUMAN	P63165	SUMO1_HUMAN	SUMO1	Small ubiquitin-related modifier 1		tr|B8ZZJ0|B8ZZJ0_HUMAN, tr|B8ZZN6|B8ZZN6_HUMAN, tr|B9A032|B9A032_HUMAN
20240523_WT.02664.02664.3	D:\MS\240523_LACTB_PMF\FragPipe_HumanEcoliPAE2\WT\interact-20240523_WT.pep.xml	KKNDFEQGELYLR		CRNSKPGK.KKNDFEQGELYLR.EKFENSIE	K	E	13	3	560.859	1638.84	1638.84	547.287	547.287	1638.84	547.286	0.0025	2.4075e-08	33.405	12.825	1	2	1	283	295	1347897860			0	TRUE	sp|P83111|LACTB_HUMAN	P83111	LACTB_HUMAN	LACTB	Serine beta-lactamase-like protein LACTB, mitochondrial
20240523_WT.02665.02665.2	D:\MS\240523_LACTB_PMF\FragPipe_HumanEcoliPAE2\WT\interact-20240523_WT.pep.xml	LVNTPYVDNSYK		YVYNKKKR.LVNTPYVDNSYK.WAGGGFIS	R	W	12	2	560.95	1411.7	1411.7	706.856	706.856	1411.7	706.856	-0.0013	0.000210136	24.21	11.189	1	2	0	383	394	716981630			0	TRUE	sp|P83111|LACTB_HUMAN	P83111	LACTB_HUMAN	LACTB	Serine beta-lactamase-like protein LACTB, mitochondrial
20240523_WT.02666.02666.2	D:\MS\240523_LACTB_PMF\FragPipe_HumanEcoliPAE2\WT\interact-20240523_WT.pep.xml	LKVIGQDSSEIHFK		KKEGEYIK.LKVIGQDSSEIHFK.VKMTTHIK	K	V	14	2	561.04	1599.86	1599.86	800.937	800.937	1599.86	800.938	-0.0019	1.45706e-07	43.77	13.476	1	2	1	24	37	33588320			0	FALSE	sp|P63165|SUMO1_HUMAN	P63165	SUMO1_HUMAN	SUMO1	Small ubiquitin-related modifier 1		tr|B8ZZJ0|B8ZZJ0_HUMAN, tr|B8ZZN6|B8ZZN6_HUMAN, tr|B9A032|B9A032_HUMAN
20240523_WT.02668.02668.2	D:\MS\240523_LACTB_PMF\FragPipe_HumanEcoliPAE2\WT\interact-20240523_WT.pep.xml	AIAQVGTISANSDETVGK		SVPCSDSK.AIAQVGTISANSDETVGK.LIAEAMDK	K	L	18	2	561.219	1759.89	1759.89	880.954	880.954	1759.9	880.955	-0.0025	2e-14	50.034	15.712	1	2	0	143	160	126944440			0	FALSE	sp|P0A6F5|CH60_ECOLI	P0A6F5	CH60_ECOLI	groEL	Chaperonin GroEL	EIMP300_88550, groL, groL_1, groL_2, groL_3	tr|A0A2X1J6W5|A0A2X1J6W5_ECOLX, tr|A0A377AUI8|A0A377AUI8_ECOLX, tr|A0A377KDV7|A0A377KDV7_ECOLX, tr|A0A484YDU7|A0A484YDU7_ECOLX, tr|A0A8S0G2N7|A0A8S0G2N7_ECOLX, tr|W1EVS4|W1EVS4_ECOLX
20240523_WT.02673.02673.3	D:\MS\240523_LACTB_PMF\FragPipe_HumanEcoliPAE2\WT\interact-20240523_WT.pep.xml	VIGQDSSEIHFK		EGEYIKIK.VIGQDSSEIHFK.VKMTTHIK	K	V	12	3	561.868	1358.68	1358.68	453.901	453.901	1358.68	453.902	-0.0006	0.000155117	21.422	12.768	1	2	0	26	37	44309780			0	FALSE	sp|P63165|SUMO1_HUMAN	P63165	SUMO1_HUMAN	SUMO1	Small ubiquitin-related modifier 1	SUMO1P1	sp|G2XKQ0|SUMO5_HUMAN, tr|B8ZZJ0|B8ZZJ0_HUMAN, tr|B8ZZN6|B8ZZN6_HUMAN, tr|B9A032|B9A032_HUMAN
20240523_WT.02675.02675.3	D:\MS\240523_LACTB_PMF\FragPipe_HumanEcoliPAE2\WT\interact-20240523_WT.pep.xml	AIAQVGTISANSDETVGK		SVPCSDSK.AIAQVGTISANSDETVGK.LIAEAMDK	K	L	18	3	562.046	1759.89	1759.89	587.638	587.638	1759.9	587.639	-0.004	7.50161e-09	34.212	12.843	1	2	0	143	160	21177394			0	FALSE	sp|P0A6F5|CH60_ECOLI	P0A6F5	CH60_ECOLI	groEL	Chaperonin GroEL	EIMP300_88550, groL, groL_1, groL_2, groL_3	tr|A0A2X1J6W5|A0A2X1J6W5_ECOLX, tr|A0A377AUI8|A0A377AUI8_ECOLX, tr|A0A377KDV7|A0A377KDV7_ECOLX, tr|A0A484YDU7|A0A484YDU7_ECOLX, tr|A0A8S0G2N7|A0A8S0G2N7_ECOLX, tr|W1EVS4|W1EVS4_ECOLX
20240523_WT.02678.02678.4	D:\MS\240523_LACTB_PMF\FragPipe_HumanEcoliPAE2\WT\interact-20240523_WT.pep.xml	EIVSELDKHIIGQDNAKR		MSEMTPR.EIVSELDKHIIGQDNAKR.SVAIAIRN	R	S	18	4	562.311	2064.1	2064.1	517.033	517.033	2064.1	517.031	0.0048	7.00245e-06	31.119	9.336	1	2	1	8	25	6244719			0	FALSE	sp|P0A6H5|HSLU_ECOLI	P0A6H5	HSLU_ECOLI	hslU	ATP-dependent protease ATPase subunit HslU	hslU_1, hslU_2, hslU_3	tr|A0A376MN13|A0A376MN13_ECOLX, tr|A0A376NXX6|A0A376NXX6_ECOLX, tr|A0A376XAS1|A0A376XAS1_ECOLX, tr|A0A376YKF0|A0A376YKF0_ECOLX, tr|A0A377B6E0|A0A377B6E0_ECOLX, tr|W1EY21|W1EY21_ECOLX
20240523_WT.02680.02680.2	D:\MS\240523_LACTB_PMF\FragPipe_HumanEcoliPAE2\WT\interact-20240523_WT.pep.xml	ALEGDAEWEAK		IVRGSAIK.ALEGDAEWEAK.LIEIAGFI	K	L	11	2	562.49	1217.56	1217.56	609.785	609.785	1217.56	609.785	-0.0008	0.000105191	20.779	8.936	1	2	0	178	188	5496185			0	FALSE	sp|A7ZUJ2|EFTU2_ECO24	A7ZUJ2	EFTU2_ECO24	tuf2	Elongation factor Tu 2	Asd1617_04621, ECIG_05393, ECJG_02985, ECKG_04995, ECKG_05092, ECNG_02720, EIMP300_04100, tuf, tufA, tufA_2, tufA_3, tufB	sp|P0CE47|EFTU1_ECOLI, sp|P0CE48|EFTU2_ECOLI, tr|A0A0A6ZZC1|A0A0A6ZZC1_SHIDY, tr|A0A0L1AGK6|A0A0L1AGK6_ECOLX, tr|A0A376TXU0|A0A376TXU0_ECOLX, tr|A0A376VU06|A0A376VU06_ECOLX, tr|A0A377BN42|A0A377BN42_ECOLX, tr|A0A377D9I2|A0A377D9I2_ECOLX, tr|A0A484Y973|A0A484Y973_ECOLX, tr|A0A7U9ASI2|A0A7U9ASI2_ECOLX, tr|A0A7U9FT62|A0A7U9FT62_ECOLX, tr|A0A8S0FIE9|A0A8S0FIE9_ECOLX, tr|F4T6L2|F4T6L2_ECOLX, tr|F4TL82…
20240523_WT.02686.02686.2	D:\MS\240523_LACTB_PMF\FragPipe_HumanEcoliPAE2\WT\interact-20240523_WT.pep.xml	YLDYMQK		VERASGCK.YLDYMQK.LFHDIDMI	K	L	7	2	563.211	959.442	959.442	480.728	480.728	959.442	480.728	-0.0003	0.0263633	12.816	7.381	0.9726	2	0	343	349	191652400			0	TRUE	sp|P83111|LACTB_HUMAN	P83111	LACTB_HUMAN	LACTB	Serine beta-lactamase-like protein LACTB, mitochondrial
20240523_WT.02689.02689.3	D:\MS\240523_LACTB_PMF\FragPipe_HumanEcoliPAE2\WT\interact-20240523_WT.pep.xml	KNDFEQGELYLREK		RNSKPGKK.KNDFEQGELYLREK.FENSIESI	K	F	14	3	563.464	1767.88	1767.88	590.3	590.3	1767.88	590.3	-0.0001	6.585e-11	40.922	9.219	1	2	1	284	297	241312512			0	TRUE	sp|P83111|LACTB_HUMAN	P83111	LACTB_HUMAN	LACTB	Serine beta-lactamase-like protein LACTB, mitochondrial
20240523_WT.02698.02698.2	D:\MS\240523_LACTB_PMF\FragPipe_HumanEcoliPAE2\WT\interact-20240523_WT.pep.xml	IALEFDKDRSD		GINSTAIK.IALEFDKDRSD.	K	-	11	2	564.434	1307.63	1307.63	654.825	654.825	1307.64	654.825	-0.0008	0.000187176	26.411	11.88	1	2	2	537	547	4035999230			0	TRUE	sp|P83111|LACTB_HUMAN	P83111	LACTB_HUMAN	LACTB	Serine beta-lactamase-like protein LACTB, mitochondrial
20240523_WT.02708.02708.4	D:\MS\240523_LACTB_PMF\FragPipe_HumanEcoliPAE2\WT\interact-20240523_WT.pep.xml	KNDFEQGELYLREK		RNSKPGKK.KNDFEQGELYLREK.FENSIESI	K	F	14	4	565.513	1767.87	1767.87	442.975	442.975	1767.88	442.977	-0.0065	3.12201e-05	25.779	10.701	1	2	1	284	297	72552296			0	TRUE	sp|P83111|LACTB_HUMAN	P83111	LACTB_HUMAN	LACTB	Serine beta-lactamase-like protein LACTB, mitochondrial
20240523_WT.02713.02713.2	D:\MS\240523_LACTB_PMF\FragPipe_HumanEcoliPAE2\WT\interact-20240523_WT.pep.xml	KNDFEQGELYLREK		RNSKPGKK.KNDFEQGELYLREK.FENSIESI	K	F	14	2	565.943	1767.88	1767.88	884.946	884.946	1767.88	884.947	-0.002	0.000119812	24.186	0	1	2	1	284	297	10381524			0	TRUE	sp|P83111|LACTB_HUMAN	P83111	LACTB_HUMAN	LACTB	Serine beta-lactamase-like protein LACTB, mitochondrial
20240523_WT.02717.02717.2	D:\MS\240523_LACTB_PMF\FragPipe_HumanEcoliPAE2\WT\interact-20240523_WT.pep.xml	LVNTPYVDNSYK		YVYNKKKR.LVNTPYVDNSYK.WAGGGFIS	R	W	12	2	566.502	1411.7	1411.7	706.856	706.856	1411.7	706.856	-0.0011	0.00200909	21.288	10.412	0.9987	2	0	383	394	716981630			0	TRUE	sp|P83111|LACTB_HUMAN	P83111	LACTB_HUMAN	LACTB	Serine beta-lactamase-like protein LACTB, mitochondrial
20240523_WT.02719.02719.3	D:\MS\240523_LACTB_PMF\FragPipe_HumanEcoliPAE2\WT\interact-20240523_WT.pep.xml	EKFENSIESLR		EQGEIYIR.EKFENSIESLR.LFKNDPIF	R	L	11	3	566.668	1350.68	1350.68	451.233	451.233	1350.68	451.233	-0.0013	0.000154202	19.1	9.905	1	2	1	296	306	933989820			0	TRUE	sp|P83111|LACTB_HUMAN	P83111	LACTB_HUMAN	LACTB	Serine beta-lactamase-like protein LACTB, mitochondrial
20240523_WT.02721.02721.2	D:\MS\240523_LACTB_PMF\FragPipe_HumanEcoliPAE2\WT\interact-20240523_WT.pep.xml	EKFENSIESLR		EQGEIYIR.EKFENSIESLR.LFKNDPIF	R	L	11	2	566.819	1350.68	1350.68	676.346	676.346	1350.68	676.346	-0.0002	0.000902125	23.558	11.227	1	2	1	296	306	478412288			0	TRUE	sp|P83111|LACTB_HUMAN	P83111	LACTB_HUMAN	LACTB	Serine beta-lactamase-like protein LACTB, mitochondrial
20240523_WT.02745.02745.4	D:\MS\240523_LACTB_PMF\FragPipe_HumanEcoliPAE2\WT\interact-20240523_WT.pep.xml	IAEVRPQVSGIILKR		PGRTSAYR.IAEVRPQVSGIILKR.NFKEGSDI	R	N	15	4	569.316	1678.03	1678.03	420.514	420.514	1678.03	420.514	0.0001	0.000457615	22.858	11.968	1	2	1	65	79	0			0	FALSE	sp|P0AE06|ACRA_ECOLI	P0AE06	ACRA_ECOLI	acrA	Multidrug efflux pump subunit AcrA	acrA_1, acrA_2	tr|A0A376MSA5|A0A376MSA5_ECOLX, tr|A0A377DW87|A0A377DW87_ECOLX
20240523_WT.02750.02750.2	D:\MS\240523_LACTB_PMF\FragPipe_HumanEcoliPAE2\WT\interact-20240523_WT.pep.xml	IALEFDKDRSD		GINSTAIK.IALEFDKDRSD.	K	-	11	2	569.962	1307.64	1307.64	654.825	654.825	1307.64	654.825	0.0004	0.0488652	14.744	0	0.9369	2	2	537	547	0			0	TRUE	sp|P83111|LACTB_HUMAN	P83111	LACTB_HUMAN	LACTB	Serine beta-lactamase-like protein LACTB, mitochondrial
20240523_WT.02753.02753.2	D:\MS\240523_LACTB_PMF\FragPipe_HumanEcoliPAE2\WT\interact-20240523_WT.pep.xml	IVEIYGPESSGK		AGGIPMGR.IVEIYGPESSGK.TTITIQVI	R	T	12	2	570.218	1277.65	1277.65	639.833	639.833	1277.65	639.832	0.0003	5.14362e-05	29.417	12.464	1	2	0	62	73	53890304			0	FALSE	sp|P0A7G6|RECA_ECOLI	P0A7G6	RECA_ECOLI	recA	Protein RecA	EIMP300_31180, recA_1, recA_2	tr|A0A2B7LVG7|A0A2B7LVG7_9ESCH, tr|A0A376L9Q4|A0A376L9Q4_ECOLX, tr|A0A376WXG1|A0A376WXG1_ECOLX, tr|A0A377BWF0|A0A377BWF0_ECOLX, tr|A0A6N8Q9W6|A0A6N8Q9W6_ECOLX, tr|A0A8S0FNZ8|A0A8S0FNZ8_ECOLX
20240523_WT.02756.02756.4	D:\MS\240523_LACTB_PMF\FragPipe_HumanEcoliPAE2\WT\interact-20240523_WT.pep.xml	HSQVFSTAEDNQSAVTIHVLQGERK		KNTTIPTK.HSQVFSTAEDNQSAVTIHVLQGERK.RAADNKSI	K	R	25	4	570.482	2780.39	2780.39	696.104	696.104	2780.38	696.103	0.0029	1.02e-12	57.46	8.56	1	2	0	422	446	22840246			0	FALSE	sp|P0A6Y8|DNAK_ECOLI	P0A6Y8	DNAK_ECOLI	dnaK	Chaperone protein DnaK	dnaK_2, dnaK_3, dnaK_4	tr|A0A376MQF6|A0A376MQF6_ECOLX, tr|A0A376TLC8|A0A376TLC8_ECOLX, tr|A0A376X4S5|A0A376X4S5_ECOLX
20240523_WT.02758.02758.3	D:\MS\240523_LACTB_PMF\FragPipe_HumanEcoliPAE2\WT\interact-20240523_WT.pep.xml	SVNIFDKTGAEVK		DIAEITRR.SVNIFDKTGAEVK.RQDIESNI	R	R	13	3	570.661	1406.74	1406.74	469.921	469.921	1406.74	469.921	0.0004	0.00543833	16.443	9	0.9899	2	1	219	231	7232710			0	FALSE	sp|P17169|GLMS_ECOLI	P17169	GLMS_ECOLI	glmS	Glutamine--fructose-6-phosphate aminotransferase [isomerizing]	EIMP300_09350, glmS_2, glmS_3	tr|A0A376JTM4|A0A376JTM4_ECOLX, tr|A0A376MLT9|A0A376MLT9_ECOLX, tr|A0A377DDJ6|A0A377DDJ6_ECOLX, tr|A0A3S4MNI8|A0A3S4MNI8_ECOLX, tr|A0A8S0FDL9|A0A8S0FDL9_ECOLX, tr|W1F3K6|W1F3K6_ECOLX
20240523_WT.02769.02769.2	D:\MS\240523_LACTB_PMF\FragPipe_HumanEcoliPAE2\WT\interact-20240523_WT.pep.xml	VDQLSNDVNAMR		DVQTINAK.VDQLSNDVNAMR.SDVQAAKD	K	S	12	2	571.821	1360.64	1360.64	681.326	681.326	1360.64	681.327	-0.0031	4.07111e-06	29.111	10.433	1	2	0	41	52	26876006			0	TRUE	sp|P69776|LPP_ECOLI	P69776	LPP_ECOLI	lpp	Major outer membrane lipoprotein Lpp
20240523_WT.02776.02776.3	D:\MS\240523_LACTB_PMF\FragPipe_HumanEcoliPAE2\WT\interact-20240523_WT.pep.xml	RADAGAIVAQLR		VTIHRMVK.RADAGAIVAQLR.LAIAPDDI	K	L	12	3	572.607	1239.7	1239.7	414.242	414.242	1239.7	414.242	-0.0018	0.00153727	23.753	15.275	0.9985	2	0	138	149	37746804			0	FALSE	sp|P77398|ARNA_ECOLI	P77398	ARNA_ECOLI	arnA	Bifunctional polymyxin resistance protein ArnA	arnA_1, arnA_2, arnA_3	sp|B2TW38|ARNA_SHIB3, tr|A0A2X1P394|A0A2X1P394_ECOLX, tr|A0A2X3K9I8|A0A2X3K9I8_ECOLX, tr|A0A376KQH4|A0A376KQH4_ECOLX, tr|A0A376L9J3|A0A376L9J3_ECOLX, tr|A0A376U6A5|A0A376U6A5_ECOLX, tr|A0A447XUJ1|A0A447XUJ1_ECOLX, tr|W1F0U1|W1F0U1_ECOLX
20240523_WT.02780.02780.2	D:\MS\240523_LACTB_PMF\FragPipe_HumanEcoliPAE2\WT\interact-20240523_WT.pep.xml	AYGSTNPINVVR		GVHNVIAK.AYGSTNPINVVR.ATIDGIEN	K	A	12	2	572.946	1289.67	1289.67	645.843	645.843	1289.67	645.844	-0.0009	3.6822e-06	27.551	11.539	1	2	0	127	138	50675080			0	FALSE	sp|P0A7W1|RS5_ECOLI	P0A7W1	RS5_ECOLI	rpsE	Small ribosomal subunit protein uS5	rpsE_2	tr|A0A376LCA5|A0A376LCA5_ECOLX, tr|A0A376MJN8|A0A376MJN8_ECOLX, tr|A0A377DM38|A0A377DM38_ECOLX
20240523_WT.02781.02781.2	D:\MS\240523_LACTB_PMF\FragPipe_HumanEcoliPAE2\WT\interact-20240523_WT.pep.xml	RADAGAIVAQLR		VTIHRMVK.RADAGAIVAQLR.LAIAPDDI	K	L	12	2	573.035	1239.7	1239.7	620.859	620.859	1239.7	620.86	-0.0011	1.41742e-05	35.203	15.917	1	2	0	138	149	16117484			0	FALSE	sp|P77398|ARNA_ECOLI	P77398	ARNA_ECOLI	arnA	Bifunctional polymyxin resistance protein ArnA	arnA_1, arnA_2, arnA_3	sp|B2TW38|ARNA_SHIB3, tr|A0A2X1P394|A0A2X1P394_ECOLX, tr|A0A2X3K9I8|A0A2X3K9I8_ECOLX, tr|A0A376KQH4|A0A376KQH4_ECOLX, tr|A0A376L9J3|A0A376L9J3_ECOLX, tr|A0A376U6A5|A0A376U6A5_ECOLX, tr|A0A447XUJ1|A0A447XUJ1_ECOLX, tr|W1F0U1|W1F0U1_ECOLX
20240523_WT.02784.02784.3	D:\MS\240523_LACTB_PMF\FragPipe_HumanEcoliPAE2\WT\interact-20240523_WT.pep.xml	EGKYAMAWGVVER	EGKYAM[147]AWGVVER	NTEMSWDK.EGKYAMAWGVVER.KQTYGSCR	K	K	13	3	573.491	1510.72	1510.72	504.581	504.581	1510.72	504.582	-0.0018	4.43201e-05	23.819	10.976	1	2	1	457	469	43853916	6M(15.9949)		0	TRUE	sp|P83111|LACTB_HUMAN	P83111	LACTB_HUMAN	LACTB	Serine beta-lactamase-like protein LACTB, mitochondrial
20240523_WT.02790.02790.2	D:\MS\240523_LACTB_PMF\FragPipe_HumanEcoliPAE2\WT\interact-20240523_WT.pep.xml	EGKYAMAWGVVER	EGKYAM[147]AWGVVER	NTEMSWDK.EGKYAMAWGVVER.KQTYGSCR	K	K	13	2	573.973	1510.72	1510.72	756.369	756.369	1510.72	756.369	-0.0012	0.00073536	23.034	9.546	1	2	1	457	469	9396548	6M(15.9949)		0	TRUE	sp|P83111|LACTB_HUMAN	P83111	LACTB_HUMAN	LACTB	Serine beta-lactamase-like protein LACTB, mitochondrial
20240523_WT.02791.02791.3	D:\MS\240523_LACTB_PMF\FragPipe_HumanEcoliPAE2\WT\interact-20240523_WT.pep.xml	EGKYAMAWGVVERK		NTEMSWDK.EGKYAMAWGVVERK.QTYGSCRK	K	Q	14	3	574.062	1622.82	1622.82	541.948	541.948	1622.82	541.948	-0.002	2.39816e-09	37.848	10.152	1	2	1	457	470	26355636			0	TRUE	sp|P83111|LACTB_HUMAN	P83111	LACTB_HUMAN	LACTB	Serine beta-lactamase-like protein LACTB, mitochondrial
20240523_WT.02795.02795.3	D:\MS\240523_LACTB_PMF\FragPipe_HumanEcoliPAE2\WT\interact-20240523_WT.pep.xml	IALEFDKDRSD		GINSTAIK.IALEFDKDRSD.	K	-	11	3	574.618	1307.63	1307.63	436.885	436.885	1307.64	436.886	-0.002	0.0105827	20.216	11.53	0.892	2	2	537	547	19500588			0	TRUE	sp|P83111|LACTB_HUMAN	P83111	LACTB_HUMAN	LACTB	Serine beta-lactamase-like protein LACTB, mitochondrial
20240523_WT.02796.02796.4	D:\MS\240523_LACTB_PMF\FragPipe_HumanEcoliPAE2\WT\interact-20240523_WT.pep.xml	EGKYAMAWGVVERK		NTEMSWDK.EGKYAMAWGVVERK.QTYGSCRK	K	Q	14	4	574.698	1622.83	1622.83	406.714	406.714	1622.82	406.713	0.0018	3.36747e-06	26.865	12.225	1	2	1	457	470	25976864			0	TRUE	sp|P83111|LACTB_HUMAN	P83111	LACTB_HUMAN	LACTB	Serine beta-lactamase-like protein LACTB, mitochondrial
20240523_WT.02806.02806.2	D:\MS\240523_LACTB_PMF\FragPipe_HumanEcoliPAE2\WT\interact-20240523_WT.pep.xml	IALEFDKDRSD		GINSTAIK.IALEFDKDRSD.	K	-	11	2	575.795	1307.64	1307.64	654.825	654.825	1307.64	654.825	-0.0004	0.00940721	17.513	11.269	0.9679	2	2	537	547	6964390			0	TRUE	sp|P83111|LACTB_HUMAN	P83111	LACTB_HUMAN	LACTB	Serine beta-lactamase-like protein LACTB, mitochondrial
20240523_WT.02819.02819.3	D:\MS\240523_LACTB_PMF\FragPipe_HumanEcoliPAE2\WT\interact-20240523_WT.pep.xml	IIAADNGDAWVEVKGQK		DVSIMPFK.IIAADNGDAWVEVKGQK.MAPPQISA	K	M	17	3	577.153	1812.94	1812.94	605.321	605.321	1812.94	605.32	0.005	2e-14	37.835	10.629	1	2	1	93	109	19484066			0	FALSE	sp|P0A6Y8|DNAK_ECOLI	P0A6Y8	DNAK_ECOLI	dnaK	Chaperone protein DnaK	dnaK_2, dnaK_3, dnaK_4, dnaK_5	tr|A0A2X1N4Z3|A0A2X1N4Z3_ECOLX, tr|A0A2X3K668|A0A2X3K668_ECOLX, tr|A0A376VSH4|A0A376VSH4_ECOLX, tr|A0A377DEX0|A0A377DEX0_ECOLX, tr|A0A377LLX5|A0A377LLX5_ECOLX, tr|A0A418GJY4|A0A418GJY4_ECOLX
20240523_WT.02825.02825.4	D:\MS\240523_LACTB_PMF\FragPipe_HumanEcoliPAE2\WT\interact-20240523_WT.pep.xml	ITGYTTVDISQWHRK		MEKK.ITGYTTVDISQWHRK.EHFEAFQS	K	E	15	4	577.684	1803.93	1803.93	451.99	451.99	1803.93	451.989	0.0035	0.000480068	19.532	11.469	1	2	0	5	19	3.32614e+06			0	FALSE	tr|A0A0H3EUC4|A0A0H3EUC4_ECO8N	A0A0H3EUC4	A0A0H3EUC4_ECO8N	NRG857_30075	Chloramphenicol acetyltransferase	HMPREF9348_05571	tr|E1IZA2|E1IZA2_ECOLX
20240523_WT.02829.02829.2	D:\MS\240523_LACTB_PMF\FragPipe_HumanEcoliPAE2\WT\interact-20240523_WT.pep.xml	YEELQITAGR		AESIYQSK.YEELQITAGR.HGDSVRNS	K	H	10	2	578.247	1178.59	1178.59	590.304	590.304	1178.59	590.304	0.0013	0.000213604	24.416	11.294	1	2	0	377	386	13517205			0	FALSE	sp|P04264|K2C1_HUMAN	P04264	K2C1_HUMAN	KRT1	Keratin, type II cytoskeletal 1	KRT6B	sp|P04259|K2C6B_HUMAN
20240523_WT.02831.02831.3	D:\MS\240523_LACTB_PMF\FragPipe_HumanEcoliPAE2\WT\interact-20240523_WT.pep.xml	AEIEGEIGDSHMGLAAR		SVAAITPK.AEIEGEIGDSHMGLAAR.MMSQAMRK	K	M	17	3	578.427	1754.83	1754.83	585.949	585.949	1754.83	585.949	0.0009	1.08851e-07	34.173	10.985	1	2	0	154	170	5231178			0	FALSE	sp|P0A7G6|RECA_ECOLI	P0A7G6	RECA_ECOLI	recA	Protein RecA	EIMP300_31180, recA_1, recA_2	tr|A0A2B7LVG7|A0A2B7LVG7_9ESCH, tr|A0A376KN06|A0A376KN06_ECOLX, tr|A0A376LAE7|A0A376LAE7_ECOLX, tr|A0A376WXG1|A0A376WXG1_ECOLX, tr|A0A377ALT5|A0A377ALT5_ECOLX, tr|A0A377K1Q0|A0A377K1Q0_ECOLX, tr|A0A6N8Q9W6|A0A6N8Q9W6_ECOLX, tr|A0A8S0FNZ8|A0A8S0FNZ8_ECOLX
20240523_WT.02832.02832.2	D:\MS\240523_LACTB_PMF\FragPipe_HumanEcoliPAE2\WT\interact-20240523_WT.pep.xml	SVEEILGK		MVAAKRGK.SVEEILGK.	K	-	8	2	578.515	873.481	873.481	437.748	437.748	873.481	437.748	0.0006	0.164771	10.668	10.668	0.891	2	0	160	167	22253334			0	FALSE	sp|P0A7W1|RS5_ECOLI	P0A7W1	RS5_ECOLI	rpsE	Small ribosomal subunit protein uS5	rpsE_2	tr|A0A2X1NZP8|A0A2X1NZP8_ECOLX, tr|A0A376LCA5|A0A376LCA5_ECOLX, tr|A0A377DM38|A0A377DM38_ECOLX
20240523_WT.02836.02836.2	D:\MS\240523_LACTB_PMF\FragPipe_HumanEcoliPAE2\WT\interact-20240523_WT.pep.xml	MLNPIVR		.MLNPIVR.KFQYGQHT	-	K	7	2	578.87	841.484	841.484	421.749	421.749	841.484	421.75	-0.0002	0.0664125	15.211	10.322	0.9194	2	0	1	7	2.03621e+06			0	FALSE	sp|P05055|PNP_ECOLI	P05055	PNP_ECOLI	pnp	Polyribonucleotide nucleotidyltransferase	EIMP300_20140, pnp_1, pnp_2	tr|A0A2X1MTX8|A0A2X1MTX8_ECOLX, tr|A0A376Y452|A0A376Y452_ECOLX, tr|A0A377JZZ8|A0A377JZZ8_ECOLX, tr|A0A8S0FK54|A0A8S0FK54_ECOLX
20240523_WT.02842.02842.4	D:\MS\240523_LACTB_PMF\FragPipe_HumanEcoliPAE2\WT\interact-20240523_WT.pep.xml	TLSVKIPAGVDTGDRIR		HGRVERSK.TLSVKIPAGVDTGDRIR.LAGEGEAG	K	L	17	4	579.611	1797.01	1797.01	450.26	450.26	1797.01	450.26	0.0007	0.000377137	23.627	8.347	1	2	2	206	222	4.58406e+06			0	FALSE	tr|A0A2X8FCR0|A0A2X8FCR0_ECOLX	A0A2X8FCR0	A0A2X8FCR0_ECOLX	dnaJ_2	Chaperone protein DnaJ	dnaJ, dnaJ_1	sp|P08622|DNAJ_ECOLI, tr|A0A2X1NCD6|A0A2X1NCD6_ECOLX, tr|A0A376L140|A0A376L140_ECOLX, tr|A0A377KD53|A0A377KD53_ECOLX, tr|A0A484YJ90|A0A484YJ90_ECOLX
20240523_WT.02846.02846.3	D:\MS\240523_LACTB_PMF\FragPipe_HumanEcoliPAE2\WT\interact-20240523_WT.pep.xml	TLSVKIPAGVDTGDRIR		HGRVERSK.TLSVKIPAGVDTGDRIR.LAGEGEAG	K	L	17	3	579.971	1797.01	1797.01	600.011	600.011	1797.01	600.011	0.0009	0.000346076	22.541	10.566	1	2	2	206	222	4.18832e+06			0	FALSE	tr|A0A2X8FCR0|A0A2X8FCR0_ECOLX	A0A2X8FCR0	A0A2X8FCR0_ECOLX	dnaJ_2	Chaperone protein DnaJ	dnaJ, dnaJ_1	sp|P08622|DNAJ_ECOLI, tr|A0A2X1NCD6|A0A2X1NCD6_ECOLX, tr|A0A376L140|A0A376L140_ECOLX, tr|A0A377KD53|A0A377KD53_ECOLX, tr|A0A484YJ90|A0A484YJ90_ECOLX
20240523_WT.02851.02851.2	D:\MS\240523_LACTB_PMF\FragPipe_HumanEcoliPAE2\WT\interact-20240523_WT.pep.xml	FENSIESLR		GEIYIREK.FENSIESLR.LFKNDPIF	K	L	9	2	580.61	1093.54	1093.54	547.78	547.78	1093.54	547.777	0.0045	1.96665e-06	20.209	14.032	1	2	0	298	306	508607328			0	TRUE	sp|P83111|LACTB_HUMAN	P83111	LACTB_HUMAN	LACTB	Serine beta-lactamase-like protein LACTB, mitochondrial
20240523_WT.02852.02852.2	D:\MS\240523_LACTB_PMF\FragPipe_HumanEcoliPAE2\WT\interact-20240523_WT.pep.xml	VVVETPVGLNEK		AQGDIICR.VVVETPVGLNEK.QKQIIQEI	R	Q	12	2	580.699	1282.71	1282.71	642.363	642.363	1282.71	642.364	-0.0022	4.5218e-06	28.347	10.982	1	2	0	320	331	28480284			0	FALSE	tr|A0A2X8FCR0|A0A2X8FCR0_ECOLX	A0A2X8FCR0	A0A2X8FCR0_ECOLX	dnaJ_2	Chaperone protein DnaJ	dnaJ_1	tr|A0A2X1JJP6|A0A2X1JJP6_ECOLX, tr|A0A2X1NCD6|A0A2X1NCD6_ECOLX, tr|A0A377KDE9|A0A377KDE9_ECOLX, tr|A0A484YJ90|A0A484YJ90_ECOLX
20240523_WT.02853.02853.3	D:\MS\240523_LACTB_PMF\FragPipe_HumanEcoliPAE2\WT\interact-20240523_WT.pep.xml	SFGAPTITKDGVSVAR		GRNVVIDK.SFGAPTITKDGVSVAR.EIEIEDKF	K	E	16	3	580.788	1604.86	1604.86	535.959	535.959	1604.85	535.958	0.0029	9.14e-12	36.292	12.913	1	2	1	43	58	34889404			0	FALSE	sp|P0A6F5|CH60_ECOLI	P0A6F5	CH60_ECOLI	groEL	Chaperonin GroEL	groL, groL_1	tr|A0A2X1J6W5|A0A2X1J6W5_ECOLX, tr|A0A377DDC8|A0A377DDC8_ECOLX, tr|A0A377KDV7|A0A377KDV7_ECOLX, tr|A0A484YBM5|A0A484YBM5_ECOLX, tr|W1EVS4|W1EVS4_ECOLX
20240523_WT.02856.02856.2	D:\MS\240523_LACTB_PMF\FragPipe_HumanEcoliPAE2\WT\interact-20240523_WT.pep.xml	LVDIVEPTEK		YEIRTHIR.LVDIVEPTEK.TVDAIMRI	R	T	10	2	581.056	1141.62	1141.62	571.819	571.819	1141.62	571.819	0.0011	0.000211494	23.64	9.368	1	2	0	73	82	12860194			0	FALSE	sp|P0A7R5|RS10_ECOLI	P0A7R5	RS10_ECOLI	rpsJ	Small ribosomal subunit protein uS10		sp|B7LS41|RS10_ESCF3
20240523_WT.02865.02865.3	D:\MS\240523_LACTB_PMF\FragPipe_HumanEcoliPAE2\WT\interact-20240523_WT.pep.xml	MAPPQISAEVLKK		WVEVKGQK.MAPPQISAEVLKK.MKKTAEDY	K	M	13	3	582.065	1410.79	1410.79	471.271	471.271	1410.79	471.271	0.0004	5.35765e-07	31.83	11.571	1	2	0	110	122	77003536			0	FALSE	sp|P0A6Y8|DNAK_ECOLI	P0A6Y8	DNAK_ECOLI	dnaK	Chaperone protein DnaK	dnaK_2, dnaK_3, dnaK_4, dnaK_5	tr|A0A2X1N4Z3|A0A2X1N4Z3_ECOLX, tr|A0A2X3K668|A0A2X3K668_ECOLX, tr|A0A376VSH4|A0A376VSH4_ECOLX, tr|A0A377DEX0|A0A377DEX0_ECOLX, tr|A0A377LLX5|A0A377LLX5_ECOLX, tr|A0A418GJY4|A0A418GJY4_ECOLX
20240523_WT.02867.02867.3	D:\MS\240523_LACTB_PMF\FragPipe_HumanEcoliPAE2\WT\interact-20240523_WT.pep.xml	EIELEDKFENMGAQMVK	EIELEDKFENM[147]GAQM[147]VK	KDGVSVAR.EIELEDKFENMGAQMVK.EVASKAND	R	E	17	3	582.245	2041.93	2041.93	681.652	681.652	2041.93	681.652	0.0013	5.82856e-08	28.982	8.786	1	2	1	59	75	9440196	11M(15.9949),15M(15.9949)		0	FALSE	sp|P0A6F5|CH60_ECOLI	P0A6F5	CH60_ECOLI	groEL	Chaperonin GroEL	groL, groL_1	tr|A0A2X1J6W5|A0A2X1J6W5_ECOLX, tr|A0A377DDC8|A0A377DDC8_ECOLX, tr|A0A377KDV7|A0A377KDV7_ECOLX, tr|A0A484YBM5|A0A484YBM5_ECOLX, tr|W1EVS4|W1EVS4_ECOLX
20240523_WT.02879.02879.2	D:\MS\240523_LACTB_PMF\FragPipe_HumanEcoliPAE2\WT\interact-20240523_WT.pep.xml	VLEGNEQFINAAK		RIGEHNID.VLEGNEQFINAAK.LITHPNFN	D	L	13	2	583.517	1431.74	1431.74	716.876	716.876	1431.74	716.875	0.0012	5.58666e-06	24.294	9.731	1	1	0	65	77	4061616			0	FALSE	sp|P00761|TRYP_PIG	P00761	TRYP_PIG		Trypsin	PRSS1, PRSS2, PRSS3, PRSS3P2	sp|P07477|TRY1_HUMAN, sp|P07478|TRY2_HUMAN, sp|P35030|TRY3_HUMAN, sp|Q8NHM4|TRY6_HUMAN, tr|A0A0J9YYC8|A0A0J9YYC8_HUMAN, tr|A0A7P0MNE9|A0A7P0MNE9_HUMAN, tr|A6XMV9|A6XMV9_HUMAN, tr|E7EQ64|E7EQ64_HUMAN, tr|H0Y8D1|H0Y8D1_HUMAN
20240523_WT.02884.02884.3	D:\MS\240523_LACTB_PMF\FragPipe_HumanEcoliPAE2\WT\interact-20240523_WT.pep.xml	RHPEYAVSVLLR		SFIYEYSR.RHPEYAVSVLLR.LAKEYEAT	R	L	12	3	584.168	1438.81	1438.81	480.609	480.609	1438.8	480.609	0.0015	7.5456e-06	26.162	11.292	1	2	0	360	371	29829280			0	TRUE	sp|P02769|ALBU_BOVIN	P02769	ALBU_BOVIN	ALB	Albumin
20240523_WT.02888.02888.3	D:\MS\240523_LACTB_PMF\FragPipe_HumanEcoliPAE2\WT\interact-20240523_WT.pep.xml	HLDALVADEDLSR		IDADYVSK.HLDALVADEDLSR.FII	K	F	13	3	584.523	1452.72	1452.72	485.248	485.248	1452.72	485.248	0.0018	1.29245e-06	28.202	11.049	1	2	0	428	440	3.70403e+06			0	FALSE	sp|P0A6H5|HSLU_ECOLI	P0A6H5	HSLU_ECOLI	hslU	ATP-dependent protease ATPase subunit HslU	hslU_1, hslU_2	tr|A0A376YFW6|A0A376YFW6_ECOLX, tr|A0A377B6V2|A0A377B6V2_ECOLX, tr|A0A377BSA6|A0A377BSA6_ECOLX
20240523_WT.02895.02895.3	D:\MS\240523_LACTB_PMF\FragPipe_HumanEcoliPAE2\WT\interact-20240523_WT.pep.xml	ETITHHFFVSGIGQEK		KPTAVTPK.ETITHHFFVSGIGQEK.TVDAAKII	K	T	16	3	585.358	1828.91	1828.91	610.644	610.644	1828.91	610.644	0.0007	3.55853e-06	24.191	10.123	1	2	0	32	47	5480796			0	TRUE	tr|W1F103|W1F103_ECOLX	W1F103	W1F103_ECOLX		Lipoprotein Bor
20240523_WT.02898.02898.3	D:\MS\240523_LACTB_PMF\FragPipe_HumanEcoliPAE2\WT\interact-20240523_WT.pep.xml	MIQEQTMLNVADNSGARR		.MIQEQTMLNVADNSGARR.VMCIKVIG	-	V	18	3	585.627	2032.98	2032.98	678.667	678.667	2032.98	678.667	-0.0002	0.023214	17.037	9.566	0.8839	2	0	1	18	3.19767e+06			0	FALSE	sp|P0ADY3|RL14_ECOLI	P0ADY3	RL14_ECOLI	rplN	Large ribosomal subunit protein uL14	rplN_1, rplN_2	tr|A0A2X1JD00|A0A2X1JD00_ECOLX, tr|A0A376MKI3|A0A376MKI3_ECOLX, tr|A0A377C5U4|A0A377C5U4_ECOLX, tr|W1F534|W1F534_ECOLX
20240523_WT.02907.02907.3	D:\MS\240523_LACTB_PMF\FragPipe_HumanEcoliPAE2\WT\interact-20240523_WT.pep.xml	GEILGGMAAVEQPEKPAAQPK		GVKVWIFK.GEILGGMAAVEQPEKPAAQPK.KQQRKGRK	K	K	21	3	586.641	2120.09	2120.09	707.705	707.705	2120.09	707.705	-0.0002	0.000355018	24.299	9.75	1	2	1	205	225	5154789			0	FALSE	sp|P0A7V3|RS3_ECOLI	P0A7V3	RS3_ECOLI	rpsC	Small ribosomal subunit protein uS3	rpsC_1	sp|P59184|RS3_SHIFL, tr|A0A3S4LEX9|A0A3S4LEX9_ECOLX
20240523_WT.02915.02915.3	D:\MS\240523_LACTB_PMF\FragPipe_HumanEcoliPAE2\WT\interact-20240523_WT.pep.xml	MAPPQISAEVLKK		WVEVKGQK.MAPPQISAEVLKK.MKKTAEDY	K	M	13	3	587.571	1410.79	1410.79	471.271	471.271	1410.79	471.271	0.0012	0.0300262	16.59	10.58	0.8753	2	0	110	122	77003536			0	FALSE	sp|P0A6Y8|DNAK_ECOLI	P0A6Y8	DNAK_ECOLI	dnaK	Chaperone protein DnaK	dnaK_2, dnaK_3, dnaK_4, dnaK_5	tr|A0A2X1N4Z3|A0A2X1N4Z3_ECOLX, tr|A0A2X3K668|A0A2X3K668_ECOLX, tr|A0A376VSH4|A0A376VSH4_ECOLX, tr|A0A377DEX0|A0A377DEX0_ECOLX, tr|A0A377LLX5|A0A377LLX5_ECOLX, tr|A0A418GJY4|A0A418GJY4_ECOLX
20240523_WT.02917.02917.4	D:\MS\240523_LACTB_PMF\FragPipe_HumanEcoliPAE2\WT\interact-20240523_WT.pep.xml	NTTIPTKHSQVFSTAEDNQSAVTIHVLQGER		VMTTIIAK.NTTIPTKHSQVFSTAEDNQSAVTIHVLQGER.KRAADNKS	K	K	31	4	587.752	3407.71	3407.71	852.934	852.934	3407.71	852.934	-0.0012	6.89446e-06	29.146	0	1	2	1	415	445	9474656			0	FALSE	sp|P0A6Y8|DNAK_ECOLI	P0A6Y8	DNAK_ECOLI	dnaK	Chaperone protein DnaK	dnaK_2, dnaK_3, dnaK_4	tr|A0A376MQF6|A0A376MQF6_ECOLX, tr|A0A376TLC8|A0A376TLC8_ECOLX, tr|A0A376X4S5|A0A376X4S5_ECOLX
20240523_WT.02918.02918.3	D:\MS\240523_LACTB_PMF\FragPipe_HumanEcoliPAE2\WT\interact-20240523_WT.pep.xml	EIYEQPNAIKNTLTGR		IYRHYMQK.EIYEQPNAIKNTLTGR.LSHGQVDI	K	L	16	3	587.841	1845.96	1845.96	616.327	616.327	1845.96	616.327	0.0011	8.78715e-09	30.894	9.516	1	2	1	256	271	7.94903e+06			0	FALSE	sp|P17169|GLMS_ECOLI	P17169	GLMS_ECOLI	glmS	Glutamine--fructose-6-phosphate aminotransferase [isomerizing]	EIMP300_09350, glmS_2, glmS_3	tr|A0A2X3KQD3|A0A2X3KQD3_ECOLX, tr|A0A376JTM4|A0A376JTM4_ECOLX, tr|A0A376L4Y7|A0A376L4Y7_ECOLX, tr|A0A376MN77|A0A376MN77_ECOLX, tr|A0A376WCK0|A0A376WCK0_ECOLX, tr|A0A3S4MNI8|A0A3S4MNI8_ECOLX, tr|A0A8S0FDL9|A0A8S0FDL9_ECOLX
20240523_WT.02921.02921.2	D:\MS\240523_LACTB_PMF\FragPipe_HumanEcoliPAE2\WT\interact-20240523_WT.pep.xml	IDQLSSDVQTLNAK		AGCSSNAK.IDQLSSDVQTLNAK.VDQISNDV	K	V	14	2	588.11	1530.79	1530.79	766.402	766.402	1530.79	766.402	0.0001	1.18382e-05	26.291	10.572	1	2	0	27	40	4357959			0	TRUE	sp|P69776|LPP_ECOLI	P69776	LPP_ECOLI	lpp	Major outer membrane lipoprotein Lpp
20240523_WT.02929.02929.3	D:\MS\240523_LACTB_PMF\FragPipe_HumanEcoliPAE2\WT\interact-20240523_WT.pep.xml	LAEVEPALAEVAHK		YQIIESSR.LAEVEPALAEVAHK.LTGGIQIP	R	L	14	3	589.042	1475.8	1475.8	492.94	492.94	1475.8	492.94	0.0011	1.27138e-08	30.582	8.778	1	2	0	172	185	3.71971e+06			0	FALSE	sp|P0A6J5|DADA_ECOLI	P0A6J5	DADA_ECOLI	dadA	D-amino acid dehydrogenase	dadA_2	tr|A0A376MX46|A0A376MX46_ECOLX, tr|A0A376VLE4|A0A376VLE4_ECOLX, tr|A0A377DTI9|A0A377DTI9_ECOLX, tr|A0A484WQZ8|A0A484WQZ8_ECOLX
20240523_WT.02931.02931.3	D:\MS\240523_LACTB_PMF\FragPipe_HumanEcoliPAE2\WT\interact-20240523_WT.pep.xml	LINKEDAVVVDLR		ITRGEATR.LINKEDAVVVDLR.QRDDFRKG	R	Q	13	3	589.221	1482.84	1482.84	495.288	495.288	1482.84	495.287	0.0012	0.0017002	22.578	10.021	0.9996	2	1	48	60	2.9744e+06			0	FALSE	sp|P0AG27|YIBN_ECOLI	P0AG27	YIBN_ECOLI	yibN	Uncharacterized protein YibN	yibN_1	tr|A0A2X1J3H0|A0A2X1J3H0_ECOLX, tr|A0A376ML07|A0A376ML07_ECOLX, tr|A0A377BVW5|A0A377BVW5_ECOLX, tr|A0A3S4KDU2|A0A3S4KDU2_ECOLX
20240523_WT.02937.02937.3	D:\MS\240523_LACTB_PMF\FragPipe_HumanEcoliPAE2\WT\interact-20240523_WT.pep.xml	KNDFEQGELYLR		RNSKPGKK.KNDFEQGELYLR.EKFENSIE	K	E	12	3	589.969	1510.74	1510.74	504.588	504.588	1510.74	504.588	0.0007	5.68618e-05	18.822	10.119	1	2	0	284	295	3.35578e+06			0	TRUE	sp|P83111|LACTB_HUMAN	P83111	LACTB_HUMAN	LACTB	Serine beta-lactamase-like protein LACTB, mitochondrial
20240523_WT.02940.02940.3	D:\MS\240523_LACTB_PMF\FragPipe_HumanEcoliPAE2\WT\interact-20240523_WT.pep.xml	ADIDYNTSEAHTTYGVIGVK		RVPIHTIR.ADIDYNTSEAHTTYGVIGVK.VWIFKGEI	R	V	20	3	590.236	2153.03	2153.03	718.684	718.684	2153.03	718.683	0.0014	7.49032e-09	44.002	10.108	1	2	0	180	199	37748308			0	FALSE	sp|P0A7V3|RS3_ECOLI	P0A7V3	RS3_ECOLI	rpsC	Small ribosomal subunit protein uS3	rpsC_1	sp|P59184|RS3_SHIFL, tr|A0A3S4LEX9|A0A3S4LEX9_ECOLX, tr|A0A5B9APH2|A0A5B9APH2_ECOLX
20240523_WT.02954.02954.2	D:\MS\240523_LACTB_PMF\FragPipe_HumanEcoliPAE2\WT\interact-20240523_WT.pep.xml	YAMAWGVVER	YAM[147]AWGVVER	MSWDKEGK.YAMAWGVVER.KQTYGSCR	K	K	10	2	591.696	1196.57	1196.57	599.29	599.29	1196.56	599.29	0.0003	0.0439427	14.977	8.206	0.9688	2	0	460	469	3.90495e+06	3M(15.9949)		0	TRUE	sp|P83111|LACTB_HUMAN	P83111	LACTB_HUMAN	LACTB	Serine beta-lactamase-like protein LACTB, mitochondrial
20240523_WT.02962.02962.3	D:\MS\240523_LACTB_PMF\FragPipe_HumanEcoliPAE2\WT\interact-20240523_WT.pep.xml	NVVLDKSFGAPTITK		VTIGPKGR.NVVLDKSFGAPTITK.DGVSVARE	R	D	15	3	592.622	1588.89	1588.89	530.636	530.636	1588.88	530.635	0.0031	2.97222e-08	29.444	9.654	1	2	1	37	51	76044376			0	FALSE	sp|P0A6F5|CH60_ECOLI	P0A6F5	CH60_ECOLI	groEL	Chaperonin GroEL	groL, groL_1	tr|A0A2X1J6W5|A0A2X1J6W5_ECOLX, tr|A0A377DDC8|A0A377DDC8_ECOLX, tr|A0A377KDV7|A0A377KDV7_ECOLX, tr|A0A484YBM5|A0A484YBM5_ECOLX, tr|W1EVS4|W1EVS4_ECOLX
20240523_WT.02963.02963.4	D:\MS\240523_LACTB_PMF\FragPipe_HumanEcoliPAE2\WT\interact-20240523_WT.pep.xml	SKAEAESLYQSKYEELQITAGR		QYEDIAQK.SKAEAESLYQSKYEELQITAGR.HGDSVRNS	K	H	22	4	592.712	2500.25	2500.25	626.069	626.069	2500.24	626.068	0.0014	4e-14	52.969	11.239	1	2	2	365	386	31245448			0	TRUE	sp|P04264|K2C1_HUMAN	P04264	K2C1_HUMAN	KRT1	Keratin, type II cytoskeletal 1
20240523_WT.02964.02964.2	D:\MS\240523_LACTB_PMF\FragPipe_HumanEcoliPAE2\WT\interact-20240523_WT.pep.xml	AQAAANIAQLTVNR		SAKGDIAK.AQAAANIAQLTVNR.YQKIIGTQ	K	Y	14	2	592.802	1439.79	1439.79	720.9	720.9	1439.78	720.899	0.0007	8.44841e-07	27.701	9.785	1	2	0	115	128	3103171			0	FALSE	sp|P0AE06|ACRA_ECOLI	P0AE06	ACRA_ECOLI	acrA	Multidrug efflux pump subunit AcrA	acrA_1, acrA_2	tr|A0A376MSA5|A0A376MSA5_ECOLX, tr|A0A377DW87|A0A377DW87_ECOLX, tr|A0A377LIA0|A0A377LIA0_ECOLX
20240523_WT.02965.02965.3	D:\MS\240523_LACTB_PMF\FragPipe_HumanEcoliPAE2\WT\interact-20240523_WT.pep.xml	SKAEAESLYQSKYEELQITAGR		QYEDIAQK.SKAEAESLYQSKYEELQITAGR.HGDSVRNS	K	H	22	3	592.892	2500.25	2500.25	834.423	834.423	2500.24	834.422	0.0022	0	53.242	10.426	1	2	2	365	386	7.69125e+06			0	TRUE	sp|P04264|K2C1_HUMAN	P04264	K2C1_HUMAN	KRT1	Keratin, type II cytoskeletal 1
20240523_WT.02966.02966.2	D:\MS\240523_LACTB_PMF\FragPipe_HumanEcoliPAE2\WT\interact-20240523_WT.pep.xml	NVVLDKSFGAPTITK		VTIGPKGR.NVVLDKSFGAPTITK.DGVSVARE	R	D	15	2	592.982	1588.88	1588.88	795.449	795.449	1588.88	795.448	0.0004	2.3077e-10	39.966	11.433	1	2	1	37	51	14696387			0	FALSE	sp|P0A6F5|CH60_ECOLI	P0A6F5	CH60_ECOLI	groEL	Chaperonin GroEL	groL, groL_1	tr|A0A2X1J6W5|A0A2X1J6W5_ECOLX, tr|A0A377DDC8|A0A377DDC8_ECOLX, tr|A0A377KDV7|A0A377KDV7_ECOLX, tr|A0A484YBM5|A0A484YBM5_ECOLX, tr|W1EVS4|W1EVS4_ECOLX
20240523_WT.02974.02974.3	D:\MS\240523_LACTB_PMF\FragPipe_HumanEcoliPAE2\WT\interact-20240523_WT.pep.xml	LAGEGEAGEHGAPAGDLYVQVQVK		VDTGDRIR.LAGEGEAGEHGAPAGDLYVQVQVK.QHPIFERE	R	Q	24	3	593.913	2394.18	2394.18	799.068	799.068	2394.18	799.068	0.0014	2.5e-12	46.48	10.531	1	2	0	223	246	29330172			0	FALSE	tr|A0A2X8FCR0|A0A2X8FCR0_ECOLX	A0A2X8FCR0	A0A2X8FCR0_ECOLX	dnaJ_2	Chaperone protein DnaJ	dnaJ, dnaJ_1	sp|P08622|DNAJ_ECOLI, tr|A0A2X1JJP6|A0A2X1JJP6_ECOLX, tr|A0A2X1NCD6|A0A2X1NCD6_ECOLX, tr|A0A376L140|A0A376L140_ECOLX, tr|A0A484YJ90|A0A484YJ90_ECOLX
20240523_WT.02977.02977.3	D:\MS\240523_LACTB_PMF\FragPipe_HumanEcoliPAE2\WT\interact-20240523_WT.pep.xml	SLIGPDGEQYKLPR		WEIDINSR.SLIGPDGEQYKLPR.SEFRAMIH	R	S	14	3	594.181	1571.83	1571.83	524.952	524.952	1571.83	524.951	0.004	9.93323e-06	26.964	13.768	1	2	1	150	163	2.74074e+06			0	FALSE	sp|P0A9Q1|ARCA_ECOLI	P0A9Q1	ARCA_ECOLI	arcA	Aerobic respiration control protein ArcA	arcA_2	tr|A0A376TMN4|A0A376TMN4_ECOLX, tr|A0A377KCH8|A0A377KCH8_ECOLX
20240523_WT.02978.02978.3	D:\MS\240523_LACTB_PMF\FragPipe_HumanEcoliPAE2\WT\interact-20240523_WT.pep.xml	DQGIDLRNDPLAMQR	DQGIDLRNDPLAM[147]QR	YIVEEFKK.DQGIDLRNDPLAMQR.LKEAAEKA	K	L	15	3	594.27	1756.85	1756.85	586.625	586.625	1756.85	586.625	0.0015	0.0236864	17.002	9.632	0.9303	2	1	247	261	2967610	13M(15.9949)		0	FALSE	sp|P0A6Y8|DNAK_ECOLI	P0A6Y8	DNAK_ECOLI	dnaK	Chaperone protein DnaK	dnaK_3, dnaK_4, dnaK_5	tr|A0A2X1N0K9|A0A2X1N0K9_ECOLX, tr|A0A376L1B3|A0A376L1B3_ECOLX, tr|A0A376VSH4|A0A376VSH4_ECOLX, tr|A0A377LLX5|A0A377LLX5_ECOLX
20240523_WT.02983.02983.3	D:\MS\240523_LACTB_PMF\FragPipe_HumanEcoliPAE2\WT\interact-20240523_WT.pep.xml	NDFEQGELYLREK		NSKPGKKK.NDFEQGELYLREK.FENSIESI	K	F	13	3	594.906	1639.78	1639.78	547.6	547.6	1639.78	547.602	-0.0054	2.28946e-08	34.832	9.709	1	2	1	285	297	206964528			0	TRUE	sp|P83111|LACTB_HUMAN	P83111	LACTB_HUMAN	LACTB	Serine beta-lactamase-like protein LACTB, mitochondrial
20240523_WT.02984.02984.2	D:\MS\240523_LACTB_PMF\FragPipe_HumanEcoliPAE2\WT\interact-20240523_WT.pep.xml	KNDFEQGELYLR		RNSKPGKK.KNDFEQGELYLR.EKFENSIE	K	E	12	2	594.989	1510.74	1510.74	756.375	756.375	1510.74	756.378	-0.0061	2.09541e-09	46.236	16.223	1	2	0	284	295	527432704			0	TRUE	sp|P83111|LACTB_HUMAN	P83111	LACTB_HUMAN	LACTB	Serine beta-lactamase-like protein LACTB, mitochondrial
20240523_WT.02987.02987.2	D:\MS\240523_LACTB_PMF\FragPipe_HumanEcoliPAE2\WT\interact-20240523_WT.pep.xml	NDFEQGELYLREK		NSKPGKKK.NDFEQGELYLREK.FENSIESI	K	F	13	2	595.261	1639.78	1639.78	820.897	820.897	1639.78	820.899	-0.0047	5.6288e-10	32.388	9.941	1	2	1	285	297	35459812			0	TRUE	sp|P83111|LACTB_HUMAN	P83111	LACTB_HUMAN	LACTB	Serine beta-lactamase-like protein LACTB, mitochondrial
20240523_WT.02992.02992.3	D:\MS\240523_LACTB_PMF\FragPipe_HumanEcoliPAE2\WT\interact-20240523_WT.pep.xml	KNDFEQGELYLR		RNSKPGKK.KNDFEQGELYLR.EKFENSIE	K	E	12	3	595.907	1510.74	1510.74	504.587	504.587	1510.74	504.588	-0.0018	2.70973e-08	29.6	11.147	1	2	0	284	295	1487430400			0	TRUE	sp|P83111|LACTB_HUMAN	P83111	LACTB_HUMAN	LACTB	Serine beta-lactamase-like protein LACTB, mitochondrial
20240523_WT.02994.02994.4	D:\MS\240523_LACTB_PMF\FragPipe_HumanEcoliPAE2\WT\interact-20240523_WT.pep.xml	HSQVFSTAEDNQSAVTIHVLQGER		KNTTIPTK.HSQVFSTAEDNQSAVTIHVLQGER.KRAADNKS	K	K	24	4	596.072	2652.28	2652.28	664.077	664.077	2652.29	664.08	-0.0095	2.735e-11	51.752	8.753	1	2	0	422	445	73804800			0	FALSE	sp|P0A6Y8|DNAK_ECOLI	P0A6Y8	DNAK_ECOLI	dnaK	Chaperone protein DnaK	dnaK_2, dnaK_3, dnaK_4	tr|A0A376MQF6|A0A376MQF6_ECOLX, tr|A0A376TLC8|A0A376TLC8_ECOLX, tr|A0A376X4S5|A0A376X4S5_ECOLX
20240523_WT.02997.02997.2	D:\MS\240523_LACTB_PMF\FragPipe_HumanEcoliPAE2\WT\interact-20240523_WT.pep.xml	LLISHLSGIR		EKVSVTTR.LLISHLSGIR.HYEKDIKK	R	H	10	2	596.34	1107.67	1107.67	554.843	554.843	1107.68	554.846	-0.0047	0.000134974	26.979	16.51	1	2	0	212	221	1055734850			0	FALSE	sp|P83111|LACTB_HUMAN	P83111	LACTB_HUMAN	LACTB	Serine beta-lactamase-like protein LACTB, mitochondrial		tr|H0YNN5|H0YNN5_HUMAN
20240523_WT.03001.03001.2	D:\MS\240523_LACTB_PMF\FragPipe_HumanEcoliPAE2\WT\interact-20240523_WT.pep.xml	NLPGDLAIQGR		EIWHRMQK.NLPGDLAIQGR.	K	-	11	2	596.697	1152.62	1152.62	577.319	577.319	1152.62	577.32	-0.0018	0.000146094	20.464	10.968	1	2	0	229	239	6.09175e+06			0	FALSE	sp|P0A8V6|FADR_ECOLI	P0A8V6	FADR_ECOLI	fadR	Fatty acid metabolism regulator protein	EIMP300_59150, HMPREF9348_01457, fadR_1, fadR_2	tr|A0A2X3KAK0|A0A2X3KAK0_ECOLX, tr|A0A376J848|A0A376J848_ECOLX, tr|A0A8S0FVL6|A0A8S0FVL6_ECOLX, tr|E1IMT6|E1IMT6_ECOLX
20240523_WT.03006.03006.3	D:\MS\240523_LACTB_PMF\FragPipe_HumanEcoliPAE2\WT\interact-20240523_WT.pep.xml	HSQVFSTAEDNQSAVTIHVLQGER		KNTTIPTK.HSQVFSTAEDNQSAVTIHVLQGER.KRAADNKS	K	K	24	3	597.344	2652.28	2652.28	885.1	885.1	2652.29	885.104	-0.0119	0	76.063	7.488	1	2	0	422	445	30984172			0	FALSE	sp|P0A6Y8|DNAK_ECOLI	P0A6Y8	DNAK_ECOLI	dnaK	Chaperone protein DnaK	dnaK_2, dnaK_3, dnaK_4	tr|A0A376MQF6|A0A376MQF6_ECOLX, tr|A0A376TLC8|A0A376TLC8_ECOLX, tr|A0A376X4S5|A0A376X4S5_ECOLX
20240523_WT.03016.03016.3	D:\MS\240523_LACTB_PMF\FragPipe_HumanEcoliPAE2\WT\interact-20240523_WT.pep.xml	YAMAWGVVERK		MSWDKEGK.YAMAWGVVERK.QTYGSCRK	K	Q	11	3	598.421	1308.66	1308.66	437.228	437.228	1308.66	437.229	-0.0029	3.14742e-08	24.053	8.047	1	2	0	460	470	1553069570			0	TRUE	sp|P83111|LACTB_HUMAN	P83111	LACTB_HUMAN	LACTB	Serine beta-lactamase-like protein LACTB, mitochondrial
20240523_WT.03017.03017.2	D:\MS\240523_LACTB_PMF\FragPipe_HumanEcoliPAE2\WT\interact-20240523_WT.pep.xml	YAMAWGVVERK		MSWDKEGK.YAMAWGVVERK.QTYGSCRK	K	Q	11	2	598.505	1308.66	1308.66	655.339	655.339	1308.66	655.34	-0.002	3.59547e-05	30.727	11.715	1	2	0	460	470	445142528			0	TRUE	sp|P83111|LACTB_HUMAN	P83111	LACTB_HUMAN	LACTB	Serine beta-lactamase-like protein LACTB, mitochondrial
20240523_WT.03019.03019.2	D:\MS\240523_LACTB_PMF\FragPipe_HumanEcoliPAE2\WT\interact-20240523_WT.pep.xml	GVNVLADAVK		DARVKMIR.GVNVLADAVK.VTIGPKGR	R	V	10	2	598.67	984.558	984.558	493.286	493.286	984.56	493.288	-0.002	0.00613385	21.274	16.235	0.9532	2	0	19	28	56950296			0	FALSE	sp|P0A6F5|CH60_ECOLI	P0A6F5	CH60_ECOLI	groEL	Chaperonin GroEL	groL, groL_1, groL_5	tr|A0A2X1J6W5|A0A2X1J6W5_ECOLX, tr|A0A377ARI6|A0A377ARI6_ECOLX, tr|A0A377DDC8|A0A377DDC8_ECOLX, tr|A0A377KDV7|A0A377KDV7_ECOLX, tr|A0A484YBM5|A0A484YBM5_ECOLX, tr|W1EVS4|W1EVS4_ECOLX
20240523_WT.03027.03027.2	D:\MS\240523_LACTB_PMF\FragPipe_HumanEcoliPAE2\WT\interact-20240523_WT.pep.xml	YAMAWGVVER	YAM[147]AWGVVER	MSWDKEGK.YAMAWGVVER.KQTYGSCR	K	K	10	2	599.563	1196.56	1196.56	599.288	599.288	1196.56	599.29	-0.0025	9.905e-07	26.153	9.983	1	2	0	460	469	4721299500	3M(15.9949)		0	TRUE	sp|P83111|LACTB_HUMAN	P83111	LACTB_HUMAN	LACTB	Serine beta-lactamase-like protein LACTB, mitochondrial
20240523_WT.03039.03039.3	D:\MS\240523_LACTB_PMF\FragPipe_HumanEcoliPAE2\WT\interact-20240523_WT.pep.xml	AVLEVAGVHNVLAK		IIAGGAMR.AVLEVAGVHNVLAK.AYGSTNPI	R	A	14	3	600.793	1418.82	1418.82	473.948	473.948	1418.82	473.949	-0.0034	8.19671e-07	31.62	10.492	1	2	0	113	126	50718476			0	FALSE	sp|P0A7W1|RS5_ECOLI	P0A7W1	RS5_ECOLI	rpsE	Small ribosomal subunit protein uS5	rpsE_2	tr|A0A376LCA5|A0A376LCA5_ECOLX, tr|A0A376MJN8|A0A376MJN8_ECOLX, tr|A0A377DM38|A0A377DM38_ECOLX
20240523_WT.03041.03041.2	D:\MS\240523_LACTB_PMF\FragPipe_HumanEcoliPAE2\WT\interact-20240523_WT.pep.xml	AVLEVAGVHNVLAK		IIAGGAMR.AVLEVAGVHNVLAK.AYGSTNPI	R	A	14	2	600.959	1418.82	1418.82	710.418	710.418	1418.82	710.419	-0.0031	2.55777e-08	37.225	13.207	1	2	0	113	126	18184330			0	FALSE	sp|P0A7W1|RS5_ECOLI	P0A7W1	RS5_ECOLI	rpsE	Small ribosomal subunit protein uS5	rpsE_2	tr|A0A376LCA5|A0A376LCA5_ECOLX, tr|A0A376MJN8|A0A376MJN8_ECOLX, tr|A0A377DM38|A0A377DM38_ECOLX
20240523_WT.03043.03043.2	D:\MS\240523_LACTB_PMF\FragPipe_HumanEcoliPAE2\WT\interact-20240523_WT.pep.xml	YAGVGDIIK		VIGGSHRR.YAGVGDIIK.LTIKEAIP	R	L	9	2	601.136	934.51	934.51	468.262	468.262	934.512	468.263	-0.0027	0.00134522	15.937	9.32	0.9991	2	0	32	40	11950919			0	FALSE	sp|P0ADY3|RL14_ECOLI	P0ADY3	RL14_ECOLI	rplN	Large ribosomal subunit protein uL14	rplN_1	tr|A0A2X1JD00|A0A2X1JD00_ECOLX, tr|W1F534|W1F534_ECOLX
20240523_WT.03055.03055.3	D:\MS\240523_LACTB_PMF\FragPipe_HumanEcoliPAE2\WT\interact-20240523_WT.pep.xml	YAMAWGVVER	YAM[147]AWGVVER	MSWDKEGK.YAMAWGVVER.KQTYGSCR	K	K	10	3	602.381	1196.56	1196.56	399.861	399.861	1196.56	399.862	-0.0036	0.000693855	18.843	10.682	1	2	0	460	469	5.47796e+06	3M(15.9949)		0	TRUE	sp|P83111|LACTB_HUMAN	P83111	LACTB_HUMAN	LACTB	Serine beta-lactamase-like protein LACTB, mitochondrial
20240523_WT.03065.03065.2	D:\MS\240523_LACTB_PMF\FragPipe_HumanEcoliPAE2\WT\interact-20240523_WT.pep.xml	ILTEPNASITVQYK		ITTSDFER.ILTEPNASITVQYK.AIMATEGV	R	A	14	2	603.462	1575.84	1575.84	788.93	788.93	1575.85	788.933	-0.0059	1.70321e-06	28.283	9.488	1	2	0	343	356	9023878			0	FALSE	sp|P0A6H5|HSLU_ECOLI	P0A6H5	HSLU_ECOLI	hslU	ATP-dependent protease ATPase subunit HslU	hslU_1, hslU_2	tr|A0A377B6V2|A0A377B6V2_ECOLX, tr|A0A377BSA6|A0A377BSA6_ECOLX, tr|W1F037|W1F037_ECOLX
20240523_WT.03076.03076.3	D:\MS\240523_LACTB_PMF\FragPipe_HumanEcoliPAE2\WT\interact-20240523_WT.pep.xml	LIDQATAEIVETAKR		RIKAFDHR.LIDQATAEIVETAKR.TGAQVRGP	R	T	15	3	604.649	1656.9	1656.9	553.308	553.308	1656.9	553.309	-0.0017	1.46807e-08	35.14	10.685	1	2	0	17	31	13868125			0	FALSE	sp|P0A7R5|RS10_ECOLI	P0A7R5	RS10_ECOLI	rpsJ	Small ribosomal subunit protein uS10		tr|A0A377JZ52|A0A377JZ52_ECOLX, tr|W1F3J1|W1F3J1_ECOLX
20240523_WT.03080.03080.2	D:\MS\240523_LACTB_PMF\FragPipe_HumanEcoliPAE2\WT\interact-20240523_WT.pep.xml	YAMAWGVVER	YAM[147]AWGVVER	MSWDKEGK.YAMAWGVVER.KQTYGSCR	K	K	10	2	605.211	1196.57	1196.57	599.29	599.29	1196.56	599.29	0.0004	0.0818564	13.704	10.025	0.9382	2	0	460	469	4544330800	3M(15.9949)		0	TRUE	sp|P83111|LACTB_HUMAN	P83111	LACTB_HUMAN	LACTB	Serine beta-lactamase-like protein LACTB, mitochondrial
20240523_WT.03084.03084.4	D:\MS\240523_LACTB_PMF\FragPipe_HumanEcoliPAE2\WT\interact-20240523_WT.pep.xml	NVVLDKSFGAPTITKDGVSVAR		VTIGPKGR.NVVLDKSFGAPTITKDGVSVAR.EIEIEDKF	R	E	22	4	605.571	2273.23	2273.23	569.316	569.316	2273.24	569.317	-0.0031	0	49.655	8.154	1	2	2	37	58	18573620			0	FALSE	sp|P0A6F5|CH60_ECOLI	P0A6F5	CH60_ECOLI	groEL	Chaperonin GroEL	groL, groL_1	tr|A0A2X1J6W5|A0A2X1J6W5_ECOLX, tr|A0A377DDC8|A0A377DDC8_ECOLX, tr|A0A377KDV7|A0A377KDV7_ECOLX, tr|A0A484YBM5|A0A484YBM5_ECOLX, tr|W1EVS4|W1EVS4_ECOLX
20240523_WT.03094.03094.3	D:\MS\240523_LACTB_PMF\FragPipe_HumanEcoliPAE2\WT\interact-20240523_WT.pep.xml	IKDEVGAPGIVVGVSVDGK		SSRDIIHR.IKDEVGAPGIVVGVSVDGK.EVWSEGIG	R	E	19	3	606.666	1838.01	1838.01	613.678	613.678	1838.01	613.679	-0.0025	4.21914e-09	45.811	11.097	1	2	1	118	136	2804736260			0	TRUE	sp|P83111|LACTB_HUMAN	P83111	LACTB_HUMAN	LACTB	Serine beta-lactamase-like protein LACTB, mitochondrial
20240523_WT.03099.03099.2	D:\MS\240523_LACTB_PMF\FragPipe_HumanEcoliPAE2\WT\interact-20240523_WT.pep.xml	IALEFDK		GINSTAIK.IALEFDK.DRSD	K	D	7	2	607.113	834.449	834.449	418.232	418.232	834.449	418.232	0	0.0567218	13.485	11.395	0.9477	2	0	537	543	7176672			0	TRUE	sp|P83111|LACTB_HUMAN	P83111	LACTB_HUMAN	LACTB	Serine beta-lactamase-like protein LACTB, mitochondrial
20240523_WT.03100.03100.3	D:\MS\240523_LACTB_PMF\FragPipe_HumanEcoliPAE2\WT\interact-20240523_WT.pep.xml	NVVLDKSFGAPTITKDGVSVAR		VTIGPKGR.NVVLDKSFGAPTITKDGVSVAR.EIEIEDKF	R	E	22	3	607.203	2273.24	2273.24	758.754	758.754	2273.24	758.753	0.0009	1.76604e-05	29.512	9.081	1	2	2	37	58	9432760			0	FALSE	sp|P0A6F5|CH60_ECOLI	P0A6F5	CH60_ECOLI	groEL	Chaperonin GroEL	groL, groL_1	tr|A0A2X1J6W5|A0A2X1J6W5_ECOLX, tr|A0A377DDC8|A0A377DDC8_ECOLX, tr|A0A377KDV7|A0A377KDV7_ECOLX, tr|A0A484YBM5|A0A484YBM5_ECOLX, tr|W1EVS4|W1EVS4_ECOLX
20240523_WT.03104.03104.2	D:\MS\240523_LACTB_PMF\FragPipe_HumanEcoliPAE2\WT\interact-20240523_WT.pep.xml	IKDEVGAPGIVVGVSVDGK		SSRDIIHR.IKDEVGAPGIVVGVSVDGK.EVWSEGIG	R	E	19	2	607.751	1838.01	1838.01	920.015	920.015	1838.01	920.015	0.0001	0	69.157	10.501	1	2	1	118	136	1077219070			0	TRUE	sp|P83111|LACTB_HUMAN	P83111	LACTB_HUMAN	LACTB	Serine beta-lactamase-like protein LACTB, mitochondrial
20240523_WT.03108.03108.2	D:\MS\240523_LACTB_PMF\FragPipe_HumanEcoliPAE2\WT\interact-20240523_WT.pep.xml	TLLDIDNTR		DITVGNNK.TLLDIDNTR.MTIDDFRI	K	M	9	2	608.092	1059.56	1059.56	530.786	530.786	1059.56	530.785	0.0008	0.019476	17.342	9.946	0.9869	2	0	225	233	12926684			0	TRUE	sp|P35527|K1C9_HUMAN	P35527	K1C9_HUMAN	KRT9	Keratin, type I cytoskeletal 9
20240523_WT.03109.03109.2	D:\MS\240523_LACTB_PMF\FragPipe_HumanEcoliPAE2\WT\interact-20240523_WT.pep.xml	ALAAALGQIEK		AIDENKQK.ALAAALGQIEK.QFGKGSIM	K	Q	11	2	608.182	1083.63	1083.63	542.822	542.822	1083.63	542.822	0.0006	0.00147164	27.405	13.094	0.9999	2	0	10	20	22523100			0	FALSE	sp|P0A7G6|RECA_ECOLI	P0A7G6	RECA_ECOLI	recA	Protein RecA	EIMP300_31180, recA_1, recA_2, recA_3	tr|A0A2B7LVG7|A0A2B7LVG7_9ESCH, tr|A0A376KN12|A0A376KN12_ECOLX, tr|A0A376L9Q4|A0A376L9Q4_ECOLX, tr|A0A376WXG1|A0A376WXG1_ECOLX, tr|A0A377AIQ3|A0A377AIQ3_ECOLX, tr|A0A377BWF0|A0A377BWF0_ECOLX, tr|A0A6N8Q9W6|A0A6N8Q9W6_ECOLX, tr|A0A8S0FNZ8|A0A8S0FNZ8_ECOLX
20240523_WT.03115.03115.2	D:\MS\240523_LACTB_PMF\FragPipe_HumanEcoliPAE2\WT\interact-20240523_WT.pep.xml	GLDITITTTAK		YDKVDRVR.GLDITITTTAK.SDEEGRAI	R	S	11	2	608.902	1132.63	1132.63	567.324	567.324	1132.63	567.324	-0.0011	8.81324e-05	25.757	10.495	1	2	0	151	161	20727290			0	FALSE	sp|P62399|RL5_ECOLI	P62399	RL5_ECOLI	rplE	Large ribosomal subunit protein uL5	EIMP300_17800, rplE_2	sp|Q83PY9|RL5_SHIFL, tr|A0A484Y748|A0A484Y748_ECOLX, tr|A0A8S0FJN2|A0A8S0FJN2_ECOLX, tr|W1F3H5|W1F3H5_ECOLX
20240523_WT.03131.03131.3	D:\MS\240523_LACTB_PMF\FragPipe_HumanEcoliPAE2\WT\interact-20240523_WT.pep.xml	RIINEPTAAALAYGLDKGTGNR		RIAGIEVK.RIINEPTAAALAYGLDKGTGNR.TIAVYDIG	K	T	22	3	610.46	2301.22	2301.22	768.082	768.082	2300.22	767.749	1.0009	4.6398e-10	46.834	8.992	1	2	1	167	188	20189856			0	FALSE	sp|P0A6Y8|DNAK_ECOLI	P0A6Y8	DNAK_ECOLI	dnaK	Chaperone protein DnaK	dnaK_3, dnaK_4, dnaK_5	tr|A0A2X1N0K9|A0A2X1N0K9_ECOLX, tr|A0A2X3K668|A0A2X3K668_ECOLX, tr|A0A376TLC6|A0A376TLC6_ECOLX, tr|A0A376VSH4|A0A376VSH4_ECOLX, tr|A0A377LLX5|A0A377LLX5_ECOLX, tr|A0A418GJY4|A0A418GJY4_ECOLX
20240523_WT.03137.03137.2	D:\MS\240523_LACTB_PMF\FragPipe_HumanEcoliPAE2\WT\interact-20240523_WT.pep.xml	SLTMVALAK		MRIASISK.SLTMVALAK.LWEAGKID	K	L	9	2	611.171	932.535	932.535	467.275	467.275	932.537	467.276	-0.0017	0.00157244	16.523	8.522	0.9989	2	0	168	176	892270140			0	FALSE	sp|P83111|LACTB_HUMAN	P83111	LACTB_HUMAN	LACTB	Serine beta-lactamase-like protein LACTB, mitochondrial		tr|H0YNN5|H0YNN5_HUMAN
20240523_WT.03139.03139.3	D:\MS\240523_LACTB_PMF\FragPipe_HumanEcoliPAE2\WT\interact-20240523_WT.pep.xml	EGKYAMAWGVVER		NTEMSWDK.EGKYAMAWGVVER.KQTYGSCR	K	K	13	3	611.322	1494.73	1494.73	499.25	499.25	1494.73	499.25	-0.0013	5.82605e-07	26.44	11.691	1	2	1	457	469	110807784			0	TRUE	sp|P83111|LACTB_HUMAN	P83111	LACTB_HUMAN	LACTB	Serine beta-lactamase-like protein LACTB, mitochondrial
20240523_WT.03146.03146.3	D:\MS\240523_LACTB_PMF\FragPipe_HumanEcoliPAE2\WT\interact-20240523_WT.pep.xml	IKDEVGAPGIVVGVSVDGK		SSRDIIHR.IKDEVGAPGIVVGVSVDGK.EVWSEGIG	R	E	19	3	612.147	1838.01	1838.01	613.679	613.679	1838.01	613.679	-0.0003	3.39625e-06	32.376	9.513	1	2	1	118	136	2804736260			0	TRUE	sp|P83111|LACTB_HUMAN	P83111	LACTB_HUMAN	LACTB	Serine beta-lactamase-like protein LACTB, mitochondrial
20240523_WT.03158.03158.2	D:\MS\240523_LACTB_PMF\FragPipe_HumanEcoliPAE2\WT\interact-20240523_WT.pep.xml	IKDEVGAPGIVVGVSVDGK		SSRDIIHR.IKDEVGAPGIVVGVSVDGK.EVWSEGIG	R	E	19	2	613.425	1838.01	1838.01	920.014	920.014	1838.01	920.015	-0.0015	0.0183443	16.446	0	0.9435	2	1	118	136	2.17053e+06			0	TRUE	sp|P83111|LACTB_HUMAN	P83111	LACTB_HUMAN	LACTB	Serine beta-lactamase-like protein LACTB, mitochondrial
20240523_WT.03162.03162.2	D:\MS\240523_LACTB_PMF\FragPipe_HumanEcoliPAE2\WT\interact-20240523_WT.pep.xml	VFMQPASEGTGIIAGGAMR	VFM[147]QPASEGTGIIAGGAMR	KGVHTGSR.VFMQPASEGTGIIAGGAMR.AVIEVAGV	R	A	19	2	613.769	1907.92	1907.92	954.967	954.967	1907.92	954.969	-0.004	1.68947e-06	30.589	7.657	1	2	0	94	112	7697089	3M(15.9949)		0	FALSE	sp|P0A7W1|RS5_ECOLI	P0A7W1	RS5_ECOLI	rpsE	Small ribosomal subunit protein uS5		tr|A0A376LCA5|A0A376LCA5_ECOLX, tr|A0A376MJN8|A0A376MJN8_ECOLX
20240523_WT.03165.03165.3	D:\MS\240523_LACTB_PMF\FragPipe_HumanEcoliPAE2\WT\interact-20240523_WT.pep.xml	EIELEDKFENMGAQMVK	EIELEDKFENM[147]GAQMVK	KDGVSVAR.EIELEDKFENMGAQMVK.EVASKAND	R	E	17	3	614.039	2026.94	2026.94	676.654	676.654	2025.94	676.32	1.0004	8.44601e-08	34.473	24.004	1	2	1	59	75	24109076	11M(15.9949)		0	FALSE	sp|P0A6F5|CH60_ECOLI	P0A6F5	CH60_ECOLI	groEL	Chaperonin GroEL	groL, groL_1	tr|A0A2X1J6W5|A0A2X1J6W5_ECOLX, tr|A0A377DDC8|A0A377DDC8_ECOLX, tr|A0A377KDV7|A0A377KDV7_ECOLX, tr|A0A484YBM5|A0A484YBM5_ECOLX, tr|W1EVS4|W1EVS4_ECOLX
20240523_WT.03166.03166.4	D:\MS\240523_LACTB_PMF\FragPipe_HumanEcoliPAE2\WT\interact-20240523_WT.pep.xml	RVVINKDTTTIIDGVGEEAAIQGR		IEDIGQAK.RVVINKDTTTIIDGVGEEAAIQGR.VAQIRQQI	K	V	24	4	614.128	2554.37	2554.37	639.601	639.601	2554.37	639.6	0.0022	8.27e-12	54.831	9.885	1	2	1	322	345	108129600			0	FALSE	sp|P0A6F5|CH60_ECOLI	P0A6F5	CH60_ECOLI	groEL	Chaperonin GroEL	EIMP300_88540, groL, groL_2, groL_3	tr|A0A377AS89|A0A377AS89_ECOLX, tr|A0A377DEN6|A0A377DEN6_ECOLX, tr|A0A377KDV7|A0A377KDV7_ECOLX, tr|A0A8S0G326|A0A8S0G326_ECOLX
20240523_WT.03171.03171.3	D:\MS\240523_LACTB_PMF\FragPipe_HumanEcoliPAE2\WT\interact-20240523_WT.pep.xml	RVVINKDTTTIIDGVGEEAAIQGR		IEDIGQAK.RVVINKDTTTIIDGVGEEAAIQGR.VAQIRQQI	K	V	24	3	614.768	2554.37	2554.37	852.464	852.464	2554.37	852.464	-0.0019	2.54e-12	55.881	8.117	1	2	1	322	345	31512814			0	FALSE	sp|P0A6F5|CH60_ECOLI	P0A6F5	CH60_ECOLI	groEL	Chaperonin GroEL	EIMP300_88540, groL, groL_2, groL_3	tr|A0A377AS89|A0A377AS89_ECOLX, tr|A0A377DEN6|A0A377DEN6_ECOLX, tr|A0A377KDV7|A0A377KDV7_ECOLX, tr|A0A8S0G326|A0A8S0G326_ECOLX
20240523_WT.03174.03174.2	D:\MS\240523_LACTB_PMF\FragPipe_HumanEcoliPAE2\WT\interact-20240523_WT.pep.xml	VLDELTLTK		ADINGIRR.VLDELTLTK.ADIEMQIE	R	A	9	2	615.038	1030.59	1030.59	516.303	516.303	1030.59	516.303	-0.0003	0.00146484	20.246	10.248	0.9998	2	0	258	266	10987418			0	FALSE	sp|P13645|K1C10_HUMAN	P13645	K1C10_HUMAN	KRT10	Keratin, type I cytoskeletal 10	KRT15	sp|O77727|K1C15_SHEEP, tr|A0A1B0GVI3|A0A1B0GVI3_HUMAN
20240523_WT.03181.03181.3	D:\MS\240523_LACTB_PMF\FragPipe_HumanEcoliPAE2\WT\interact-20240523_WT.pep.xml	ITGYTTVDISQWHR		MEKK.ITGYTTVDISQWHR.KEHFEAFQ	K	K	14	3	615.865	1675.83	1675.83	559.617	559.617	1675.83	559.618	-0.0009	1.11934e-06	27.368	9.626	1	2	0	5	18	13787164			0	FALSE	tr|A0A0H3EUC4|A0A0H3EUC4_ECO8N	A0A0H3EUC4	A0A0H3EUC4_ECO8N	NRG857_30075	Chloramphenicol acetyltransferase	HMPREF9348_05571	tr|E1IZA2|E1IZA2_ECOLX
20240523_WT.03184.03184.3	D:\MS\240523_LACTB_PMF\FragPipe_HumanEcoliPAE2\WT\interact-20240523_WT.pep.xml	AEAESLYQSKYEELQITAGR		EDIAQKSK.AEAESLYQSKYEELQITAGR.HGDSVRNS	K	H	20	3	616.138	2285.12	2285.12	762.713	762.713	2285.12	762.713	0.0007	2.40021e-07	36.979	8.282	1	2	1	367	386	7.03767e+06			0	TRUE	sp|P04264|K2C1_HUMAN	P04264	K2C1_HUMAN	KRT1	Keratin, type II cytoskeletal 1
20240523_WT.03186.03186.2	D:\MS\240523_LACTB_PMF\FragPipe_HumanEcoliPAE2\WT\interact-20240523_WT.pep.xml	MIQEQTMLNVADNSGAR		.MIQEQTMLNVADNSGAR.RVMCIKVI	-	R	17	2	616.318	1876.88	1876.88	939.445	939.445	1876.88	939.446	-0.0009	1.67109e-05	28.608	0	1	2	0	1	17	6307320			0	FALSE	sp|P0ADY3|RL14_ECOLI	P0ADY3	RL14_ECOLI	rplN	Large ribosomal subunit protein uL14	rplN_1, rplN_2	tr|A0A2X1JD00|A0A2X1JD00_ECOLX, tr|A0A376MKI3|A0A376MKI3_ECOLX, tr|A0A377C5U4|A0A377C5U4_ECOLX, tr|W1F534|W1F534_ECOLX
20240523_WT.03187.03187.2	D:\MS\240523_LACTB_PMF\FragPipe_HumanEcoliPAE2\WT\interact-20240523_WT.pep.xml	GVSADQISIVSYGK		VKMYIQGK.GVSADQISIVSYGK.EKPAVIGH	K	E	14	2	616.409	1422.74	1422.74	712.376	712.376	1422.74	712.375	0.0014	1.68352e-07	22.751	10.296	1	2	0	137	150	3.50996e+06			0	FALSE	sp|P0A912|PAL_ECOLI	P0A912	PAL_ECOLI	pal	Peptidoglycan-associated lipoprotein	pal_1	tr|A0A376KZQ3|A0A376KZQ3_ECOLX, tr|A0A377E6N8|A0A377E6N8_ECOLX
20240523_WT.03202.03202.3	D:\MS\240523_LACTB_PMF\FragPipe_HumanEcoliPAE2\WT\interact-20240523_WT.pep.xml	IKDEVGAPGIVVGVSVDGK		SSRDIIHR.IKDEVGAPGIVVGVSVDGK.EVWSEGIG	R	E	19	3	618.149	1838.02	1838.02	613.679	613.679	1838.01	613.679	0.0013	7.3265e-09	31.914	12.888	1	2	1	118	136	2804736260			0	TRUE	sp|P83111|LACTB_HUMAN	P83111	LACTB_HUMAN	LACTB	Serine beta-lactamase-like protein LACTB, mitochondrial
20240523_WT.03217.03217.4	D:\MS\240523_LACTB_PMF\FragPipe_HumanEcoliPAE2\WT\interact-20240523_WT.pep.xml	RTPDDSFLEWHKPASVLHNMVR		NEATCFGR.RTPDDSFLEWHKPASVLHNMVR.AVADPWPG	R	A	22	4	619.666	2634.31	2634.31	659.584	659.584	2634.31	659.585	-0.0068	1e-13	62.482	9.089	1	2	1	201	222	39140104			0	FALSE	sp|P77398|ARNA_ECOLI	P77398	ARNA_ECOLI	arnA	Bifunctional polymyxin resistance protein ArnA	arnA_2, arnA_3	sp|B2TW38|ARNA_SHIB3, tr|A0A2X1P394|A0A2X1P394_ECOLX, tr|A0A2X3K9I8|A0A2X3K9I8_ECOLX, tr|A0A376KQA1|A0A376KQA1_ECOLX, tr|A0A376U6A5|A0A376U6A5_ECOLX, tr|W1F0U1|W1F0U1_ECOLX
20240523_WT.03225.03225.2	D:\MS\240523_LACTB_PMF\FragPipe_HumanEcoliPAE2\WT\interact-20240523_WT.pep.xml	YAMAWGVVER	YAM[147]AWGVVER	MSWDKEGK.YAMAWGVVER.KQTYGSCR	K	K	10	2	620.578	1196.57	1196.57	599.29	599.29	1196.56	599.29	0.0007	0.0131006	14.682	7.486	0.9893	2	0	460	469	25567638	3M(15.9949)		0	TRUE	sp|P83111|LACTB_HUMAN	P83111	LACTB_HUMAN	LACTB	Serine beta-lactamase-like protein LACTB, mitochondrial
20240523_WT.03226.03226.3	D:\MS\240523_LACTB_PMF\FragPipe_HumanEcoliPAE2\WT\interact-20240523_WT.pep.xml	EIELEDKFENMGAQMVK	EIELEDKFENMGAQM[147]VK	KDGVSVAR.EIELEDKFENMGAQMVK.EVASKAND	R	E	17	3	620.667	2025.94	2025.94	676.321	676.321	2025.94	676.32	0.0036	3.6426e-10	37.311	28.988	1	2	1	59	75	26680036	15M(15.9949)		0	FALSE	sp|P0A6F5|CH60_ECOLI	P0A6F5	CH60_ECOLI	groEL	Chaperonin GroEL	groL, groL_1	tr|A0A2X1J6W5|A0A2X1J6W5_ECOLX, tr|A0A377DDC8|A0A377DDC8_ECOLX, tr|A0A377KDV7|A0A377KDV7_ECOLX, tr|A0A484YBM5|A0A484YBM5_ECOLX, tr|W1EVS4|W1EVS4_ECOLX
20240523_WT.03239.03239.2	D:\MS\240523_LACTB_PMF\FragPipe_HumanEcoliPAE2\WT\interact-20240523_WT.pep.xml	LVADSITSQLER		RKPEIDAK.LVADSITSQLER.RVMFRRAM	K	R	12	2	622.036	1330.71	1330.71	666.362	666.362	1330.71	666.362	0.0013	6.93491e-07	30.063	14.092	1	2	0	115	126	8313636			0	FALSE	sp|P0A7V3|RS3_ECOLI	P0A7V3	RS3_ECOLI	rpsC	Small ribosomal subunit protein uS3	rpsC_3	sp|P59184|RS3_SHIFL, tr|A0A3S4M5K2|A0A3S4M5K2_ECOLX, tr|A0A5B9APH2|A0A5B9APH2_ECOLX
20240523_WT.03253.03253.2	D:\MS\240523_LACTB_PMF\FragPipe_HumanEcoliPAE2\WT\interact-20240523_WT.pep.xml	MTLDDFR		IIDIDNTR.MTLDDFR.LKFEMEQN	R	L	7	2	623.496	896.406	896.406	449.21	449.21	896.406	449.21	0	0.0188257	14.626	14.626	0.9853	2	0	234	240	6465835			0	FALSE	sp|P35527|K1C9_HUMAN	P35527	K1C9_HUMAN	KRT9	Keratin, type I cytoskeletal 9		tr|K7EQQ3|K7EQQ3_HUMAN
20240523_WT.03267.03267.2	D:\MS\240523_LACTB_PMF\FragPipe_HumanEcoliPAE2\WT\interact-20240523_WT.pep.xml	ESIILKLER		IEQDIIEK.ESIILKLER.NIKEFQEH	K	N	9	2	625.166	1099.66	1099.66	550.837	550.837	1099.66	550.837	0.0003	0.0141498	17.897	15.651	0.9794	2	1	1191	1199	1817166590			0	TRUE	sp|Q96Q89|KI20B_HUMAN	Q96Q89	KI20B_HUMAN	KIF20B	Kinesin-like protein KIF20B
20240523_WT.03268.03268.2	D:\MS\240523_LACTB_PMF\FragPipe_HumanEcoliPAE2\WT\interact-20240523_WT.pep.xml	YNMELTLEEAVR	YNM[147]ELTLEEAVR	AARGADIR.YNMELTLEEAVR.GVTKEIRI	R	G	12	2	625.256	1482.7	1482.7	742.357	742.357	1482.7	742.358	-0.0025	0.000758141	21.981	8.916	1	2	0	114	125	3.24835e+06	3M(15.9949)		0	FALSE	tr|A0A2X8FCR0|A0A2X8FCR0_ECOLX	A0A2X8FCR0	A0A2X8FCR0_ECOLX	dnaJ_2	Chaperone protein DnaJ	dnaJ, dnaJ_1	sp|P08622|DNAJ_ECOLI, tr|A0A2X1JLP6|A0A2X1JLP6_ECOLX, tr|A0A377KD53|A0A377KD53_ECOLX, tr|A0A377LKD9|A0A377LKD9_ECOLX
20240523_WT.03286.03286.2	D:\MS\240523_LACTB_PMF\FragPipe_HumanEcoliPAE2\WT\interact-20240523_WT.pep.xml	VILAGEVTTPVTVR		GIQIEFAK.VILAGEVTTPVTVR.GIRVTKAI	K	G	14	2	627.051	1453.85	1453.85	727.931	727.931	1453.85	727.932	-0.0034	4.60522e-05	27.847	9.795	1	2	0	110	123	10152168			0	FALSE	tr|A0A485JAA6|A0A485JAA6_ECOLX	A0A485JAA6	A0A485JAA6_ECOLX	rplO	50S ribosomal protein L15		sp|P02413|RL15_ECOLI, tr|A0A2X1MVK9|A0A2X1MVK9_ECOLX
20240523_WT.03287.03287.2	D:\MS\240523_LACTB_PMF\FragPipe_HumanEcoliPAE2\WT\interact-20240523_WT.pep.xml	MAPPQISAEVLK		WVEVKGQK.MAPPQISAEVLK.KMKKTAED	K	K	12	2	627.14	1282.69	1282.69	642.354	642.354	1282.7	642.355	-0.0022	1.0713e-05	20.11	9.355	1	2	0	110	121	12524613			0	FALSE	sp|P0A6Y8|DNAK_ECOLI	P0A6Y8	DNAK_ECOLI	dnaK	Chaperone protein DnaK	dnaK_2, dnaK_3, dnaK_4, dnaK_5	tr|A0A2X1N4Z3|A0A2X1N4Z3_ECOLX, tr|A0A2X3K668|A0A2X3K668_ECOLX, tr|A0A376VSH4|A0A376VSH4_ECOLX, tr|A0A377DEX0|A0A377DEX0_ECOLX, tr|A0A377LLX5|A0A377LLX5_ECOLX, tr|A0A418GJY4|A0A418GJY4_ECOLX
20240523_WT.03291.03291.2	D:\MS\240523_LACTB_PMF\FragPipe_HumanEcoliPAE2\WT\interact-20240523_WT.pep.xml	IIAADNGDAWVEVK		DVSIMPFK.IIAADNGDAWVEVK.GQKMAPPQ	K	G	14	2	627.699	1499.76	1499.76	750.888	750.888	1499.76	750.888	-0.0015	9.91504e-06	32.464	9.048	1	2	0	93	106	30563532			0	FALSE	sp|P0A6Y8|DNAK_ECOLI	P0A6Y8	DNAK_ECOLI	dnaK	Chaperone protein DnaK	dnaK_2, dnaK_3, dnaK_4, dnaK_5	tr|A0A2X1N4Z3|A0A2X1N4Z3_ECOLX, tr|A0A2X3K668|A0A2X3K668_ECOLX, tr|A0A376VSH4|A0A376VSH4_ECOLX, tr|A0A377DEX0|A0A377DEX0_ECOLX, tr|A0A377LLX5|A0A377LLX5_ECOLX, tr|A0A418GJY4|A0A418GJY4_ECOLX
20240523_WT.03296.03296.3	D:\MS\240523_LACTB_PMF\FragPipe_HumanEcoliPAE2\WT\interact-20240523_WT.pep.xml	AADNKSLGQFNLDGINPAPR		VIQGERKR.AADNKSLGQFNLDGINPAPR.GMPQIEVT	R	G	20	3	628.146	2098.06	2098.06	700.361	700.361	2097.06	700.027	0.9997	0.00205218	25.728	8.694	0.974	2	1	448	467	7213206			0	FALSE	sp|P0A6Y8|DNAK_ECOLI	P0A6Y8	DNAK_ECOLI	dnaK	Chaperone protein DnaK	dnaK_2, dnaK_4	tr|A0A2X1N3N5|A0A2X1N3N5_ECOLX, tr|A0A376MQF6|A0A376MQF6_ECOLX, tr|A0A376TLC8|A0A376TLC8_ECOLX, tr|A0A377DEX1|A0A377DEX1_ECOLX
20240523_WT.03303.03303.3	D:\MS\240523_LACTB_PMF\FragPipe_HumanEcoliPAE2\WT\interact-20240523_WT.pep.xml	VPKDVFMGVDELQVGMR	VPKDVFM[147]GVDELQVGM[147]R	YDENIVQR.VPKDVFMGVDELQVGMR.FIAETDQG	R	F	17	3	628.961	1950.95	1950.95	651.325	651.325	1950.95	651.325	0	1.68078e-09	38.655	11.286	1	2	1	79	95	20734652	16M(15.9949),7M(15.9949)		0	FALSE	sp|P0A9K9|SLYD_ECOLI	P0A9K9	SLYD_ECOLI	slyD	FKBP-type peptidyl-prolyl cis-trans isomerase SlyD	DNQ45_18745	tr|A0A2W6PAN4|A0A2W6PAN4_ECOLX, tr|A0A377BWE3|A0A377BWE3_ECOLX, tr|A0A3L1NDV5|A0A3L1NDV5_ECOLX
20240523_WT.03305.03305.2	D:\MS\240523_LACTB_PMF\FragPipe_HumanEcoliPAE2\WT\interact-20240523_WT.pep.xml	GETQALVTATLGTAR		HGSAIFTR.GETQALVTATLGTAR.DAQVIDEI	R	D	15	2	629.139	1487.79	1487.79	744.904	744.904	1487.79	744.904	-0.0012	0.000140848	25.905	9.611	1	2	0	346	360	2.95568e+06			0	FALSE	sp|P05055|PNP_ECOLI	P05055	PNP_ECOLI	pnp	Polyribonucleotide nucleotidyltransferase	EIMP300_20150, pnp_1, pnp_2	tr|A0A376NWX8|A0A376NWX8_ECOLX, tr|A0A376Y452|A0A376Y452_ECOLX, tr|A0A377DAF1|A0A377DAF1_ECOLX, tr|A0A377DMK3|A0A377DMK3_ECOLX, tr|A0A8S0FK40|A0A8S0FK40_ECOLX
20240523_WT.03307.03307.3	D:\MS\240523_LACTB_PMF\FragPipe_HumanEcoliPAE2\WT\interact-20240523_WT.pep.xml	AIATPDRAEFDQWVAK		GFSGMKFK.AIATPDRAEFDQWVAK.AKQSPNTM	K	A	16	3	629.318	1816.91	1816.91	606.644	606.644	1816.91	606.644	0.0009	0.0184466	13.337	8.535	0.9542	2	1	29	44	4434313			0	FALSE	tr|A0A658YW72|A0A658YW72_SHIFL	A0A658YW72	A0A658YW72_SHIFL	cyoA	Ubiquinol oxidase subunit 2	SFK227_0372	tr|F5NQJ5|F5NQJ5_SHIFL
20240523_WT.03313.03313.4	D:\MS\240523_LACTB_PMF\FragPipe_HumanEcoliPAE2\WT\interact-20240523_WT.pep.xml	SQYEQLAEQNRKDAEAWFNEK		TQIINNMR.SQYEQLAEQNRKDAEAWFNEK.SKEITTEI	R	S	21	4	630.064	2583.2	2583.2	646.807	646.807	2583.2	646.807	0.0012	1.14948e-08	42.258	9.929	1	2	1	323	343	15896802			0	FALSE	sp|P13645|K1C10_HUMAN	P13645	K1C10_HUMAN	KRT10	Keratin, type I cytoskeletal 10		tr|A0A1B0GVI3|A0A1B0GVI3_HUMAN
20240523_WT.03315.03315.3	D:\MS\240523_LACTB_PMF\FragPipe_HumanEcoliPAE2\WT\interact-20240523_WT.pep.xml	SQYEQLAEQNRKDAEAWFNEK		TQIINNMR.SQYEQLAEQNRKDAEAWFNEK.SKEITTEI	R	S	21	3	630.246	2583.2	2583.2	862.073	862.073	2583.2	862.074	-0.0014	0.000445913	23.903	0	1	2	1	323	343	4462878			0	FALSE	sp|P13645|K1C10_HUMAN	P13645	K1C10_HUMAN	KRT10	Keratin, type I cytoskeletal 10		tr|A0A1B0GVI3|A0A1B0GVI3_HUMAN
20240523_WT.03323.03323.2	D:\MS\240523_LACTB_PMF\FragPipe_HumanEcoliPAE2\WT\interact-20240523_WT.pep.xml	ESIILKLER		IEQDIIEK.ESIILKLER.NIKEFQEH	K	N	9	2	631.172	1099.66	1099.66	550.837	550.837	1099.66	550.837	0.0004	0.0277332	15.728	12.372	0.9688	2	1	1191	1199	0			0	TRUE	sp|Q96Q89|KI20B_HUMAN	Q96Q89	KI20B_HUMAN	KIF20B	Kinesin-like protein KIF20B
20240523_WT.03324.03324.4	D:\MS\240523_LACTB_PMF\FragPipe_HumanEcoliPAE2\WT\interact-20240523_WT.pep.xml	VLENAEGDRTTPSIIAYTQDGETLVGQPAKR		IMDGTTPR.VLENAEGDRTTPSIIAYTQDGETLVGQPAKR.QAVTNPQN	R	Q	31	4	631.263	3328.69	3328.69	833.18	833.18	3328.69	833.18	0.0022	9e-14	61.667	9.595	1	2	1	26	56	134479888			0	FALSE	sp|P0A6Y8|DNAK_ECOLI	P0A6Y8	DNAK_ECOLI	dnaK	Chaperone protein DnaK	dnaK_2, dnaK_3, dnaK_4, dnaK_5, dnaK_6	tr|A0A2X1N4Z3|A0A2X1N4Z3_ECOLX, tr|A0A2X3K668|A0A2X3K668_ECOLX, tr|A0A376TMX0|A0A376TMX0_ECOLX, tr|A0A376VSH4|A0A376VSH4_ECOLX, tr|A0A377DEX0|A0A377DEX0_ECOLX, tr|A0A377LK79|A0A377LK79_ECOLX, tr|A0A418GJY4|A0A418GJY4_ECOLX, tr|A0A484YIT6|A0A484YIT6_ECOLX
20240523_WT.03326.03326.3	D:\MS\240523_LACTB_PMF\FragPipe_HumanEcoliPAE2\WT\interact-20240523_WT.pep.xml	RIINEPTAAALAYGLDK		RIAGIEVK.RIINEPTAAALAYGLDK.GTGNRTIA	K	G	17	3	631.442	1814.99	1814.99	606.005	606.005	1814.99	606.004	0.0035	2.07121e-09	36.881	11.663	1	2	0	167	183	5939574			0	FALSE	sp|P0A6Y8|DNAK_ECOLI	P0A6Y8	DNAK_ECOLI	dnaK	Chaperone protein DnaK	HSPA1L, HSPA2, HSPA5, HSPA8, dnaK_3, dnaK_4, dnaK_5	sp|P11021|BIP_HUMAN, sp|P11142|HSP7C_HUMAN, sp|P34931|HS71L_HUMAN, sp|P54652|HSP72_HUMAN, tr|A0A2X1N0K9|A0A2X1N0K9_ECOLX, tr|A0A2X3K668|A0A2X3K668_ECOLX, tr|A0A376TLC6|A0A376TLC6_ECOLX, tr|A0A376VSH4|A0A376VSH4_ECOLX, tr|A0A377LLX5|A0A377LLX5_ECOLX, tr|A0A418GJY4|A0A418GJY4_ECOLX, tr|A0A7P0TAI0|A0A7P0TAI0_HUMAN, tr|A0A7P0TB36|A0A7P0TB36_HUMAN, tr|E9PI65|E9PI65_HUMAN, tr|E9PKE3|E9PKE3_HUMAN, tr|E9…
20240523_WT.03336.03336.3	D:\MS\240523_LACTB_PMF\FragPipe_HumanEcoliPAE2\WT\interact-20240523_WT.pep.xml	EIETYHNLLEGGQEDFESSGAGK		SIKMRIEK.EIETYHNLLEGGQEDFESSGAGK.LGIGGRGG	K	L	23	3	632.554	2509.12	2509.12	837.382	837.382	2509.12	837.382	-0.0007	2.07372e-08	40.233	0	1	2	0	450	472	8222620			0	FALSE	sp|P35527|K1C9_HUMAN	P35527	K1C9_HUMAN	KRT9	Keratin, type I cytoskeletal 9		tr|K7EQQ3|K7EQQ3_HUMAN
20240523_WT.03337.03337.2	D:\MS\240523_LACTB_PMF\FragPipe_HumanEcoliPAE2\WT\interact-20240523_WT.pep.xml	DAEAWFNEK		QIAEQNRK.DAEAWFNEK.SKEITTEI	K	S	9	2	632.643	1108.48	1108.48	555.249	555.249	1108.48	555.249	0.0012	0.00734246	19.909	12.103	0.9896	2	0	335	343	15831090			0	FALSE	sp|P13645|K1C10_HUMAN	P13645	K1C10_HUMAN	KRT10	Keratin, type I cytoskeletal 10	KRT25, KRT27, KRT28	sp|Q7Z3Y7|K1C28_HUMAN, sp|Q7Z3Y8|K1C27_HUMAN, sp|Q7Z3Z0|K1C25_HUMAN, tr|A0A1B0GVI3|A0A1B0GVI3_HUMAN
20240523_WT.03339.03339.3	D:\MS\240523_LACTB_PMF\FragPipe_HumanEcoliPAE2\WT\interact-20240523_WT.pep.xml	IKDEVGAPGIVVGVSVDGK		SSRDIIHR.IKDEVGAPGIVVGVSVDGK.EVWSEGIG	R	E	19	3	632.823	1838.02	1838.02	613.68	613.68	1838.01	613.679	0.0037	0.000351763	24.315	9.228	1	2	1	118	136	17400594			0	TRUE	sp|P83111|LACTB_HUMAN	P83111	LACTB_HUMAN	LACTB	Serine beta-lactamase-like protein LACTB, mitochondrial
20240523_WT.03347.03347.3	D:\MS\240523_LACTB_PMF\FragPipe_HumanEcoliPAE2\WT\interact-20240523_WT.pep.xml	VLENAEGDRTTPSIIAYTQDGETLVGQPAKR		IMDGTTPR.VLENAEGDRTTPSIIAYTQDGETLVGQPAKR.QAVTNPQN	R	Q	31	3	633.753	3328.69	3328.69	1110.57	1110.57	3328.69	1110.57	0.0029	5.69836e-08	38.477	11.366	1	2	1	26	56	7172114			0	FALSE	sp|P0A6Y8|DNAK_ECOLI	P0A6Y8	DNAK_ECOLI	dnaK	Chaperone protein DnaK	dnaK_2, dnaK_3, dnaK_4, dnaK_5, dnaK_6	tr|A0A2X1N4Z3|A0A2X1N4Z3_ECOLX, tr|A0A2X3K668|A0A2X3K668_ECOLX, tr|A0A376TMX0|A0A376TMX0_ECOLX, tr|A0A376VSH4|A0A376VSH4_ECOLX, tr|A0A377DEX0|A0A377DEX0_ECOLX, tr|A0A377LK79|A0A377LK79_ECOLX, tr|A0A418GJY4|A0A418GJY4_ECOLX, tr|A0A484YIT6|A0A484YIT6_ECOLX
20240523_WT.03352.03352.2	D:\MS\240523_LACTB_PMF\FragPipe_HumanEcoliPAE2\WT\interact-20240523_WT.pep.xml	QGGTLQLFR		TNIQYEGR.QGGTLQLFR.TEQQYENA	R	T	9	2	634.2	1018.56	1018.56	510.285	510.285	1018.56	510.285	0	5.47685e-05	19.65	10.445	1	2	0	134	142	3.23563e+06			0	FALSE	sp|P0A6J5|DADA_ECOLI	P0A6J5	DADA_ECOLI	dadA	D-amino acid dehydrogenase	SFK227_1376, dadA_2	tr|A0A2X1JFK3|A0A2X1JFK3_ECOLX, tr|A0A376MX46|A0A376MX46_ECOLX, tr|A0A376VLE4|A0A376VLE4_ECOLX, tr|A0A484WQZ8|A0A484WQZ8_ECOLX, tr|F5NTC9|F5NTC9_SHIFL
20240523_WT.03358.03358.2	D:\MS\240523_LACTB_PMF\FragPipe_HumanEcoliPAE2\WT\interact-20240523_WT.pep.xml	NDFEQGELYLR		NSKPGKKK.NDFEQGELYLR.EKFENSIE	K	E	11	2	634.952	1382.65	1382.65	692.331	692.331	1382.65	692.331	0.0006	4.74348e-06	25.605	12.064	1	2	0	285	295	1057530430			0	TRUE	sp|P83111|LACTB_HUMAN	P83111	LACTB_HUMAN	LACTB	Serine beta-lactamase-like protein LACTB, mitochondrial
20240523_WT.03359.03359.2	D:\MS\240523_LACTB_PMF\FragPipe_HumanEcoliPAE2\WT\interact-20240523_WT.pep.xml	RAQSVVDYLISK		YNQGISER.RAQSVVDYLISK.GIPADKIS	R	G	12	2	635.042	1377.76	1377.76	689.888	689.888	1377.76	689.888	0.0006	0.000117457	25.874	11.208	1	2	0	277	288	12695700			0	FALSE	sp|P0A910|OMPA_ECOLI	P0A910	OMPA_ECOLI	ompA	Outer membrane protein A	ompA_2	tr|A0A376KWW8|A0A376KWW8_ECOLX, tr|A0A376VMS2|A0A376VMS2_ECOLX, tr|A0A3L9I8G7|A0A3L9I8G7_ECOLX
20240523_WT.03360.03360.3	D:\MS\240523_LACTB_PMF\FragPipe_HumanEcoliPAE2\WT\interact-20240523_WT.pep.xml	RAQSVVDYLISK		YNQGISER.RAQSVVDYLISK.GIPADKIS	R	G	12	3	635.13	1377.76	1377.76	460.261	460.261	1377.76	460.261	0	1.84782e-05	27.823	10.628	1	2	0	277	288	10617253			0	FALSE	sp|P0A910|OMPA_ECOLI	P0A910	OMPA_ECOLI	ompA	Outer membrane protein A	ompA_2	tr|A0A376KWW8|A0A376KWW8_ECOLX, tr|A0A376VMS2|A0A376VMS2_ECOLX, tr|A0A3L9I8G7|A0A3L9I8G7_ECOLX
20240523_WT.03363.03363.3	D:\MS\240523_LACTB_PMF\FragPipe_HumanEcoliPAE2\WT\interact-20240523_WT.pep.xml	MKVAKDLVVSLAYQVR		.MKVAKDLVVSLAYQVR.TEDGVIVD	-	T	16	3	635.399	1819.04	1819.04	607.355	607.355	1819.04	607.354	0.0039	0.0305492	16.56	0	0.8377	2	2	1	16	2.22257e+06			0	FALSE	sp|P0A9K9|SLYD_ECOLI	P0A9K9	SLYD_ECOLI	slyD	FKBP-type peptidyl-prolyl cis-trans isomerase SlyD	slyD_1	tr|A0A376RDH9|A0A376RDH9_ECOLX, tr|A0A376VCF0|A0A376VCF0_ECOLX, tr|A0A377BWE3|A0A377BWE3_ECOLX, tr|A0A3L1NDV5|A0A3L1NDV5_ECOLX
20240523_WT.03364.03364.3	D:\MS\240523_LACTB_PMF\FragPipe_HumanEcoliPAE2\WT\interact-20240523_WT.pep.xml	ASLGVDKDVYLTIPR		VWFGDSDR.ASLGVDKDVYLTIPR.GRMKDIKA	R	G	15	3	635.488	1645.91	1645.91	549.642	549.642	1645.9	549.642	0.0015	0.0477255	16.785	11.686	0.832	2	1	317	331	2.04934e+06			0	FALSE	sp|P0AEB2|DACA_ECOLI	P0AEB2	DACA_ECOLI	dacA	D-alanyl-D-alanine carboxypeptidase DacA	dacA_2	tr|A0A376K3H7|A0A376K3H7_ECOLX
20240523_WT.03372.03372.2	D:\MS\240523_LACTB_PMF\FragPipe_HumanEcoliPAE2\WT\interact-20240523_WT.pep.xml	AAVEEGVVAGGGVALIR		EDAIHATR.AAVEEGVVAGGGVALIR.VASKIADI	R	V	17	2	636.397	1566.87	1566.87	784.44	784.44	1566.87	784.444	-0.0067	1.598e-11	43.229	9.927	1	2	0	405	421	115156496			0	FALSE	sp|P0A6F5|CH60_ECOLI	P0A6F5	CH60_ECOLI	groEL	Chaperonin GroEL	groL	tr|A0A377KDV7|A0A377KDV7_ECOLX, tr|W1EU62|W1EU62_ECOLX
20240523_WT.03384.03384.3	D:\MS\240523_LACTB_PMF\FragPipe_HumanEcoliPAE2\WT\interact-20240523_WT.pep.xml	NDFEQGELYLR		NSKPGKKK.NDFEQGELYLR.EKFENSIE	K	E	11	3	637.675	1382.64	1382.64	461.888	461.888	1382.65	461.889	-0.0039	0.00942087	17.073	10.019	0.7778	2	0	285	295	3.96973e+06			0	TRUE	sp|P83111|LACTB_HUMAN	P83111	LACTB_HUMAN	LACTB	Serine beta-lactamase-like protein LACTB, mitochondrial
20240523_WT.03402.03402.3	D:\MS\240523_LACTB_PMF\FragPipe_HumanEcoliPAE2\WT\interact-20240523_WT.pep.xml	IASISKSLTMVALAK		CKPETVMR.IASISKSLTMVALAK.LWEAGKID	R	L	15	3	639.692	1531.9	1531.9	511.64	511.64	1531.9	511.641	-0.0036	8.30602e-07	38.281	13.013	1	2	1	162	176	14633416			0	FALSE	sp|P83111|LACTB_HUMAN	P83111	LACTB_HUMAN	LACTB	Serine beta-lactamase-like protein LACTB, mitochondrial		tr|H0YNN5|H0YNN5_HUMAN
20240523_WT.03405.03405.2	D:\MS\240523_LACTB_PMF\FragPipe_HumanEcoliPAE2\WT\interact-20240523_WT.pep.xml	LVVGLEIGTAK		MIKATDRK.LVVGLEIGTAK.VAAIVGEV	K	V	11	2	639.962	1098.66	1098.66	550.339	550.339	1098.66	550.34	-0.0022	0.000186167	19.897	9.295	1	2	0	9	19	4.44371e+06			0	FALSE	sp|P0ABH0|FTSA_ECOLI	P0ABH0	FTSA_ECOLI	ftsA	Cell division protein FtsA	ftsA_1, ftsA_2	tr|A0A376K379|A0A376K379_ECOLX, tr|A0A376MS17|A0A376MS17_ECOLX, tr|A0A376P0X8|A0A376P0X8_ECOLX, tr|A0A377CID0|A0A377CID0_ECOLX, tr|A0A3S4K892|A0A3S4K892_ECOLX
20240523_WT.03410.03410.3	D:\MS\240523_LACTB_PMF\FragPipe_HumanEcoliPAE2\WT\interact-20240523_WT.pep.xml	LGEHNIDVLEGNEQFINAAK		YKSRIQVR.LGEHNIDVLEGNEQFINAAK.LITHPNFN	R	L	20	3	640.613	2210.09	2210.09	737.704	737.704	2210.1	737.706	-0.0078	1.8806e-10	43.621	8.154	1	2	0	58	77	4231105790			0	TRUE	sp|P00761|TRYP_PIG	P00761	TRYP_PIG		Trypsin
20240523_WT.03414.03414.4	D:\MS\240523_LACTB_PMF\FragPipe_HumanEcoliPAE2\WT\interact-20240523_WT.pep.xml	LGEHNIDVLEGNEQFINAAK		YKSRIQVR.LGEHNIDVLEGNEQFINAAK.LITHPNFN	R	L	20	4	640.973	2210.09	2210.09	553.53	553.53	2210.1	553.532	-0.0039	1.95992e-07	30.293	9.59	1	2	0	58	77	16027365			0	TRUE	sp|P00761|TRYP_PIG	P00761	TRYP_PIG		Trypsin
20240523_WT.03417.03417.3	D:\MS\240523_LACTB_PMF\FragPipe_HumanEcoliPAE2\WT\interact-20240523_WT.pep.xml	VVINKDTTTIIDGVGEEAAIQGR		EDIGQAKR.VVINKDTTTIIDGVGEEAAIQGR.VAQIRQQI	R	V	23	3	641.245	2399.27	2399.27	800.762	800.762	2398.27	800.431	0.9948	0	55.187	9.338	1	2	1	323	345	130807312			0	FALSE	sp|P0A6F5|CH60_ECOLI	P0A6F5	CH60_ECOLI	groEL	Chaperonin GroEL	EIMP300_88540, groL, groL_2, groL_3	tr|A0A377AS89|A0A377AS89_ECOLX, tr|A0A377DEN6|A0A377DEN6_ECOLX, tr|A0A377KDV7|A0A377KDV7_ECOLX, tr|A0A8S0G326|A0A8S0G326_ECOLX
20240523_WT.03421.03421.2	D:\MS\240523_LACTB_PMF\FragPipe_HumanEcoliPAE2\WT\interact-20240523_WT.pep.xml	LGEHNIDVLEGNEQFINAAK		YKSRIQVR.LGEHNIDVLEGNEQFINAAK.LITHPNFN	R	L	20	2	641.79	2210.09	2210.09	1106.05	1106.05	2210.1	1106.06	-0.0061	2.8658e-10	47.671	11.998	1	2	0	58	77	419411648			0	TRUE	sp|P00761|TRYP_PIG	P00761	TRYP_PIG		Trypsin
20240523_WT.03427.03427.3	D:\MS\240523_LACTB_PMF\FragPipe_HumanEcoliPAE2\WT\interact-20240523_WT.pep.xml	AKIELSSAQQTDVNLPYITADATGPK		RIKEAAEK.AKIELSSAQQTDVNLPYITADATGPK.HMNIKVTR	K	H	26	3	642.289	2730.4	2730.4	911.139	911.139	2730.41	911.143	-0.0109	4.35e-12	54.945	8.46	1	2	1	269	294	51193704			0	FALSE	sp|P0A6Y8|DNAK_ECOLI	P0A6Y8	DNAK_ECOLI	dnaK	Chaperone protein DnaK	EIMP300_82710, dnaK_3, dnaK_4, dnaK_5	tr|A0A2X1N0K9|A0A2X1N0K9_ECOLX, tr|A0A376L1B3|A0A376L1B3_ECOLX, tr|A0A376TLC8|A0A376TLC8_ECOLX, tr|A0A376VSH4|A0A376VSH4_ECOLX, tr|A0A376X747|A0A376X747_ECOLX, tr|A0A377DEM3|A0A377DEM3_ECOLX, tr|A0A377LLX5|A0A377LLX5_ECOLX, tr|A0A8S0G3V4|A0A8S0G3V4_ECOLX
20240523_WT.03429.03429.4	D:\MS\240523_LACTB_PMF\FragPipe_HumanEcoliPAE2\WT\interact-20240523_WT.pep.xml	VVINKDTTTIIDGVGEEAAIQGR		EDIGQAKR.VVINKDTTTIIDGVGEEAAIQGR.VAQIRQQI	R	V	23	4	642.454	2399.27	2399.27	600.825	600.825	2398.27	600.575	1.0017	1.8127e-07	28.148	11.345	1	2	1	323	345	12493385			0	FALSE	sp|P0A6F5|CH60_ECOLI	P0A6F5	CH60_ECOLI	groEL	Chaperonin GroEL	EIMP300_88540, groL, groL_2, groL_3	tr|A0A377AS89|A0A377AS89_ECOLX, tr|A0A377DEN6|A0A377DEN6_ECOLX, tr|A0A377KDV7|A0A377KDV7_ECOLX, tr|A0A8S0G326|A0A8S0G326_ECOLX
20240523_WT.03434.03434.4	D:\MS\240523_LACTB_PMF\FragPipe_HumanEcoliPAE2\WT\interact-20240523_WT.pep.xml	LLREDHYEVYGLDIGSDAISR		IGNHITER.LLREDHYEVYGLDIGSDAISR.FINHPHFH	R	F	21	4	643.097	2420.21	2420.21	606.059	606.059	2420.2	606.057	0.0083	6.2e-13	41.631	9.74	1	2	1	335	355	103488312			0	FALSE	sp|P77398|ARNA_ECOLI	P77398	ARNA_ECOLI	arnA	Bifunctional polymyxin resistance protein ArnA	arnA_2	sp|B2TW38|ARNA_SHIB3, tr|A0A2X1LCA5|A0A2X1LCA5_ECOLX, tr|A0A2X3K7L0|A0A2X3K7L0_ECOLX, tr|A0A447XUJ1|A0A447XUJ1_ECOLX, tr|W1F0U1|W1F0U1_ECOLX
20240523_WT.03451.03451.3	D:\MS\240523_LACTB_PMF\FragPipe_HumanEcoliPAE2\WT\interact-20240523_WT.pep.xml	HFTLKSDVLFNFNK		PAPEVQTK.HFTLKSDVLFNFNK.ATIKPEGQ	K	A	14	3	644.816	1708.89	1708.89	570.639	570.639	1708.89	570.639	0.0001	0.00511163	18.298	9.259	0.9893	2	1	214	227	2.82581e+06			0	FALSE	sp|P0A910|OMPA_ECOLI	P0A910	OMPA_ECOLI	ompA	Outer membrane protein A	ompA_2	tr|A0A2X3M263|A0A2X3M263_ECOLX, tr|A0A376KWW8|A0A376KWW8_ECOLX, tr|A0A376VMS2|A0A376VMS2_ECOLX, tr|A0A3L9I8G7|A0A3L9I8G7_ECOLX
20240523_WT.03456.03456.2	D:\MS\240523_LACTB_PMF\FragPipe_HumanEcoliPAE2\WT\interact-20240523_WT.pep.xml	FNVEVVAIR		MIAGQNIK.FNVEVVAIR.EATEEEIA	K	E	9	2	645.451	1045.59	1045.59	523.803	523.803	1045.59	523.803	-0.0004	0.000155338	21.843	10.591	1	2	0	132	140	117628176			0	FALSE	sp|P0A9K9|SLYD_ECOLI	P0A9K9	SLYD_ECOLI	slyD	FKBP-type peptidyl-prolyl cis-trans isomerase SlyD	DNQ45_18745, slyD_2	tr|A0A2W6PAN4|A0A2W6PAN4_ECOLX, tr|A0A376RBW7|A0A376RBW7_ECOLX, tr|A0A3L1NDV5|A0A3L1NDV5_ECOLX
20240523_WT.03469.03469.3	D:\MS\240523_LACTB_PMF\FragPipe_HumanEcoliPAE2\WT\interact-20240523_WT.pep.xml	EKFENSIESLRLFK		EQGEIYIR.EKFENSIESLRLFK.NDPIFFKP	R	N	14	3	646.805	1738.93	1738.93	580.649	580.649	1738.93	580.649	0.0004	9.36595e-07	31.98	10.78	1	2	2	296	309	11100470			0	TRUE	sp|P83111|LACTB_HUMAN	P83111	LACTB_HUMAN	LACTB	Serine beta-lactamase-like protein LACTB, mitochondrial
20240523_WT.03474.03474.4	D:\MS\240523_LACTB_PMF\FragPipe_HumanEcoliPAE2\WT\interact-20240523_WT.pep.xml	EKFENSIESLRLFK		EQGEIYIR.EKFENSIESLRLFK.NDPIFFKP	R	N	14	4	647.251	1738.92	1738.92	435.738	435.738	1738.93	435.739	-0.0022	1.01224e-06	26.511	12.988	1	2	2	296	309	7278171			0	TRUE	sp|P83111|LACTB_HUMAN	P83111	LACTB_HUMAN	LACTB	Serine beta-lactamase-like protein LACTB, mitochondrial
20240523_WT.03479.03479.3	D:\MS\240523_LACTB_PMF\FragPipe_HumanEcoliPAE2\WT\interact-20240523_WT.pep.xml	GIPVYAPDNVNHPLWVER		VARIAAER.GIPVYAPDNVNHPLWVER.LAQISPDV	R	L	18	3	647.905	2075.06	2075.06	692.693	692.693	2075.06	692.693	-0.0022	3.42318e-09	37.067	9.554	1	2	0	53	70	67872432			0	FALSE	sp|P77398|ARNA_ECOLI	P77398	ARNA_ECOLI	arnA	Bifunctional polymyxin resistance protein ArnA	EIMP300_37810, arnA_1, arnA_2	tr|A0A376L9J3|A0A376L9J3_ECOLX, tr|A0A447XUJ1|A0A447XUJ1_ECOLX, tr|A0A8S0FR09|A0A8S0FR09_ECOLX, tr|W1F0U1|W1F0U1_ECOLX
20240523_WT.03480.03480.2	D:\MS\240523_LACTB_PMF\FragPipe_HumanEcoliPAE2\WT\interact-20240523_WT.pep.xml	VFMQPASEGTGIIAGGAMR		KGVHTGSR.VFMQPASEGTGIIAGGAMR.AVIEVAGV	R	A	19	2	647.996	1891.93	1891.93	946.973	946.973	1891.93	946.971	0.0028	6.93931e-09	36.546	8.81	1	2	0	94	112	20069580			0	FALSE	sp|P0A7W1|RS5_ECOLI	P0A7W1	RS5_ECOLI	rpsE	Small ribosomal subunit protein uS5		tr|A0A376LCA5|A0A376LCA5_ECOLX, tr|A0A376MJN8|A0A376MJN8_ECOLX
20240523_WT.03488.03488.2	D:\MS\240523_LACTB_PMF\FragPipe_HumanEcoliPAE2\WT\interact-20240523_WT.pep.xml	GIPVYAPDNVNHPLWVER		VARIAAER.GIPVYAPDNVNHPLWVER.LAQISPDV	R	L	18	2	648.924	2075.06	2075.06	1038.54	1038.54	2075.06	1038.54	0.0002	0.0173281	8.545	0	0.9865	2	0	53	70	4270487			0	FALSE	sp|P77398|ARNA_ECOLI	P77398	ARNA_ECOLI	arnA	Bifunctional polymyxin resistance protein ArnA	EIMP300_37810, arnA_1, arnA_2	tr|A0A376L9J3|A0A376L9J3_ECOLX, tr|A0A447XUJ1|A0A447XUJ1_ECOLX, tr|A0A8S0FR09|A0A8S0FR09_ECOLX, tr|W1F0U1|W1F0U1_ECOLX
20240523_WT.03489.03489.2	D:\MS\240523_LACTB_PMF\FragPipe_HumanEcoliPAE2\WT\interact-20240523_WT.pep.xml	YAMAWGVVER		MSWDKEGK.YAMAWGVVER.KQTYGSCR	K	K	10	2	648.999	1180.57	1180.57	591.293	591.293	1180.57	591.292	0.0014	0.000332347	26.508	11.851	1	2	0	460	469	6642137100			0	TRUE	sp|P83111|LACTB_HUMAN	P83111	LACTB_HUMAN	LACTB	Serine beta-lactamase-like protein LACTB, mitochondrial
20240523_WT.03491.03491.3	D:\MS\240523_LACTB_PMF\FragPipe_HumanEcoliPAE2\WT\interact-20240523_WT.pep.xml	HGVQELEIELQSQLSKK		AKEVTQIR.HGVQELEIELQSQLSKK.AAIEKSIE	R	A	17	3	649.179	1965.05	1965.05	656.025	656.025	1965.05	656.025	0.0002	2.2242e-10	36.431	12.391	1	2	0	375	391	16148237			0	FALSE	sp|P35527|K1C9_HUMAN	P35527	K1C9_HUMAN	KRT9	Keratin, type I cytoskeletal 9		tr|K7EQQ3|K7EQQ3_HUMAN
20240523_WT.03502.03502.3	D:\MS\240523_LACTB_PMF\FragPipe_HumanEcoliPAE2\WT\interact-20240523_WT.pep.xml	GRAPLNWVLVNGETETGVTLHR		GSIIPKYR.GRAPLNWVLVNGETETGVTLHR.MVKRADAG	R	M	22	3	650.339	2418.27	2418.27	807.096	807.096	2418.28	807.1	-0.0112	5e-14	49.729	12.865	1	2	1	113	134	29517196			0	FALSE	sp|P77398|ARNA_ECOLI	P77398	ARNA_ECOLI	arnA	Bifunctional polymyxin resistance protein ArnA	CBL27_10340, EIMP300_37810, arnA_1, arnA_2, arnA_3	tr|A0A200LES3|A0A200LES3_SHISO, tr|A0A2X3K9I8|A0A2X3K9I8_ECOLX, tr|A0A376KQH4|A0A376KQH4_ECOLX, tr|A0A376L9J3|A0A376L9J3_ECOLX, tr|A0A447XUJ1|A0A447XUJ1_ECOLX, tr|A0A8S0FR09|A0A8S0FR09_ECOLX, tr|W1F0U1|W1F0U1_ECOLX
20240523_WT.03503.03503.2	D:\MS\240523_LACTB_PMF\FragPipe_HumanEcoliPAE2\WT\interact-20240523_WT.pep.xml	EVWSEGLGYADVENR		VGVSVDGK.EVWSEGLGYADVENR.VPCKPETV	K	V	15	2	650.429	1722.78	1722.78	862.398	862.398	1722.78	862.4	-0.0024	2.58821e-08	42.848	11.984	1	2	0	137	151	33564752			0	TRUE	sp|P83111|LACTB_HUMAN	P83111	LACTB_HUMAN	LACTB	Serine beta-lactamase-like protein LACTB, mitochondrial
20240523_WT.03511.03511.3	D:\MS\240523_LACTB_PMF\FragPipe_HumanEcoliPAE2\WT\interact-20240523_WT.pep.xml	IFHDLDMLTTVQEENEPVIYNR	IFHDLDM[147]LTTVQEENEPVIYNR	KYIDYMQK.IFHDLDMLTTVQEENEPVIYNR.ARFYVYNK	K	A	22	3	651.324	2691.28	2691.28	898.101	898.101	2691.28	898.102	-0.0041	3.294e-11	50.429	7.639	1	2	0	350	371	227702448	7M(15.9949)		0	TRUE	sp|P83111|LACTB_HUMAN	P83111	LACTB_HUMAN	LACTB	Serine beta-lactamase-like protein LACTB, mitochondrial
20240523_WT.03522.03522.3	D:\MS\240523_LACTB_PMF\FragPipe_HumanEcoliPAE2\WT\interact-20240523_WT.pep.xml	VPKDVFMGVDELQVGMR	VPKDVFMGVDELQVGM[147]R	YDENIVQR.VPKDVFMGVDELQVGMR.FIAETDQG	R	F	17	3	652.516	1934.96	1934.96	645.992	645.992	1934.96	645.994	-0.0039	1.30701e-08	39.126	12.189	1	2	1	79	95	30756100	16M(15.9949)		0	FALSE	sp|P0A9K9|SLYD_ECOLI	P0A9K9	SLYD_ECOLI	slyD	FKBP-type peptidyl-prolyl cis-trans isomerase SlyD	DNQ45_18745	tr|A0A2W6PAN4|A0A2W6PAN4_ECOLX, tr|A0A377BWE3|A0A377BWE3_ECOLX, tr|A0A3L1NDV5|A0A3L1NDV5_ECOLX
20240523_WT.03524.03524.2	D:\MS\240523_LACTB_PMF\FragPipe_HumanEcoliPAE2\WT\interact-20240523_WT.pep.xml	IFHDLDMLTTVQEENEPVIYNR	IFHDLDM[147]LTTVQEENEPVIYNR	KYIDYMQK.IFHDLDMLTTVQEENEPVIYNR.ARFYVYNK	K	A	22	2	652.697	2691.28	2691.28	1346.65	1346.65	2691.28	1346.65	-0.0048	6.67959e-06	31.201	0	1	2	0	350	371	7173406	7M(15.9949)		0	TRUE	sp|P83111|LACTB_HUMAN	P83111	LACTB_HUMAN	LACTB	Serine beta-lactamase-like protein LACTB, mitochondrial
20240523_WT.03527.03527.3	D:\MS\240523_LACTB_PMF\FragPipe_HumanEcoliPAE2\WT\interact-20240523_WT.pep.xml	VLENAEGDRTTPSIIAYTQDGETLVGQPAK		IMDGTTPR.VLENAEGDRTTPSIIAYTQDGETLVGQPAK.RQAVTNPQ	R	R	30	3	652.968	3173.59	3173.59	1058.87	1058.87	3172.59	1058.54	1.0002	9.53345e-08	39.583	10.043	1	2	1	26	55	11850386			0	FALSE	sp|P0A6Y8|DNAK_ECOLI	P0A6Y8	DNAK_ECOLI	dnaK	Chaperone protein DnaK	dnaK_2, dnaK_3, dnaK_4, dnaK_5, dnaK_6	tr|A0A2X1N4Z3|A0A2X1N4Z3_ECOLX, tr|A0A2X3K668|A0A2X3K668_ECOLX, tr|A0A376TMX0|A0A376TMX0_ECOLX, tr|A0A376VSH4|A0A376VSH4_ECOLX, tr|A0A377DEX0|A0A377DEX0_ECOLX, tr|A0A377LK79|A0A377LK79_ECOLX, tr|A0A418GJY4|A0A418GJY4_ECOLX, tr|A0A484YIT6|A0A484YIT6_ECOLX
20240523_WT.03536.03536.3	D:\MS\240523_LACTB_PMF\FragPipe_HumanEcoliPAE2\WT\interact-20240523_WT.pep.xml	GIVYIDEIDKISR		YDVQKAQR.GIVYIDEIDKISR.KSDNPSIT	R	K	13	3	653.98	1519.83	1519.83	507.616	507.616	1519.82	507.615	0.0026	5.55825e-07	27.43	9.887	1	2	1	179	191	4647281			0	FALSE	sp|P0A6H1|CLPX_ECOLI	P0A6H1	CLPX_ECOLI	clpX	ATP-dependent Clp protease ATP-binding subunit ClpX	HLX92_28025, clpX_2	tr|A0A377F847|A0A377F847_ECOLX, tr|A0A485JM30|A0A485JM30_ECOLX, tr|A0A8T3LKV2|A0A8T3LKV2_ECOLX, tr|W1F2W6|W1F2W6_ECOLX
20240523_WT.03537.03537.3	D:\MS\240523_LACTB_PMF\FragPipe_HumanEcoliPAE2\WT\interact-20240523_WT.pep.xml	LINYLVEEFKK		GGEDFDSR.LINYLVEEFKK.DQGIDIRN	R	D	11	3	654.068	1394.78	1394.78	465.934	465.934	1394.78	465.934	0.0001	8.33202e-06	27.119	11.708	1	2	0	236	246	19915876			0	FALSE	sp|P0A6Y8|DNAK_ECOLI	P0A6Y8	DNAK_ECOLI	dnaK	Chaperone protein DnaK	dnaK_3, dnaK_4, dnaK_5	tr|A0A2X1N0K9|A0A2X1N0K9_ECOLX, tr|A0A376L1B3|A0A376L1B3_ECOLX, tr|A0A376VSH4|A0A376VSH4_ECOLX, tr|A0A377LLX5|A0A377LLX5_ECOLX
20240523_WT.03538.03538.3	D:\MS\240523_LACTB_PMF\FragPipe_HumanEcoliPAE2\WT\interact-20240523_WT.pep.xml	AKPGQDFFPLTVNYQER		VTVVGQKK.AKPGQDFFPLTVNYQER.TYAAGRIP	K	T	17	3	654.158	2009	2009	670.675	670.675	2009	670.674	0.0034	0.000543147	21.437	10.8	1	2	1	50	66	9553627			0	FALSE	sp|P05055|PNP_ECOLI	P05055	PNP_ECOLI	pnp	Polyribonucleotide nucleotidyltransferase	EIMP300_20140, pnp_1	tr|A0A376Y452|A0A376Y452_ECOLX, tr|A0A377DAC1|A0A377DAC1_ECOLX, tr|A0A377DL06|A0A377DL06_ECOLX, tr|A0A377JZZ8|A0A377JZZ8_ECOLX, tr|A0A8S0FK54|A0A8S0FK54_ECOLX
20240523_WT.03539.03539.4	D:\MS\240523_LACTB_PMF\FragPipe_HumanEcoliPAE2\WT\interact-20240523_WT.pep.xml	IFHDLDMLTTVQEENEPVIYNR	IFHDLDM[147]LTTVQEENEPVIYNR	KYIDYMQK.IFHDLDMLTTVQEENEPVIYNR.ARFYVYNK	K	A	22	4	654.247	2691.28	2691.28	673.828	673.828	2691.28	673.828	-0.0004	0.0183126	8.449	0	0.881	2	0	350	371	0	7M(15.9949)		0	TRUE	sp|P83111|LACTB_HUMAN	P83111	LACTB_HUMAN	LACTB	Serine beta-lactamase-like protein LACTB, mitochondrial
20240523_WT.03542.03542.2	D:\MS\240523_LACTB_PMF\FragPipe_HumanEcoliPAE2\WT\interact-20240523_WT.pep.xml	YAMAWGVVER		MSWDKEGK.YAMAWGVVER.KQTYGSCR	K	K	10	2	654.724	1180.57	1180.57	591.294	591.294	1180.57	591.292	0.003	0.000840911	23.801	10.773	1	2	0	460	469	3.27922e+06			0	TRUE	sp|P83111|LACTB_HUMAN	P83111	LACTB_HUMAN	LACTB	Serine beta-lactamase-like protein LACTB, mitochondrial
20240523_WT.03544.03544.4	D:\MS\240523_LACTB_PMF\FragPipe_HumanEcoliPAE2\WT\interact-20240523_WT.pep.xml	IQVRLGEHNIDVLEGNEQFINAAK		AAHCYKSR.IQVRLGEHNIDVLEGNEQFINAAK.LITHPNFN	R	L	24	4	654.903	2706.41	2706.41	677.61	677.61	2706.41	677.61	0.0026	1.912e-11	53.374	9.195	1	2	1	54	77	31838680			0	TRUE	sp|P00761|TRYP_PIG	P00761	TRYP_PIG		Trypsin
20240523_WT.03549.03549.3	D:\MS\240523_LACTB_PMF\FragPipe_HumanEcoliPAE2\WT\interact-20240523_WT.pep.xml	IQVRLGEHNIDVLEGNEQFINAAK		AAHCYKSR.IQVRLGEHNIDVLEGNEQFINAAK.LITHPNFN	R	L	24	3	655.354	2706.41	2706.41	903.145	903.145	2706.41	903.144	0.0043	1.57761e-06	33.708	10.221	1	2	1	54	77	4706819			0	TRUE	sp|P00761|TRYP_PIG	P00761	TRYP_PIG		Trypsin
20240523_WT.03555.03555.2	D:\MS\240523_LACTB_PMF\FragPipe_HumanEcoliPAE2\WT\interact-20240523_WT.pep.xml	DTTTIIDGVGEEAAIQGR		AKRVVINK.DTTTIIDGVGEEAAIQGR.VAQIRQQI	K	V	18	2	656.1	1844.92	1844.92	923.467	923.467	1844.91	923.463	0.0081	8.69115e-09	40.119	10.456	1	2	0	328	345	24199408			0	FALSE	sp|P0A6F5|CH60_ECOLI	P0A6F5	CH60_ECOLI	groEL	Chaperonin GroEL	EIMP300_88540, groL, groL_2, groL_3	tr|A0A377AS89|A0A377AS89_ECOLX, tr|A0A377DEN6|A0A377DEN6_ECOLX, tr|A0A377KDV7|A0A377KDV7_ECOLX, tr|A0A8S0G326|A0A8S0G326_ECOLX, tr|W1EU62|W1EU62_ECOLX
20240523_WT.03558.03558.3	D:\MS\240523_LACTB_PMF\FragPipe_HumanEcoliPAE2\WT\interact-20240523_WT.pep.xml	DTTTIIDGVGEEAAIQGR		AKRVVINK.DTTTIIDGVGEEAAIQGR.VAQIRQQI	K	V	18	3	656.369	1844.91	1844.91	615.979	615.979	1844.91	615.978	0.0025	1.45197e-08	36.859	11.831	1	2	0	328	345	10736366			0	FALSE	sp|P0A6F5|CH60_ECOLI	P0A6F5	CH60_ECOLI	groEL	Chaperonin GroEL	EIMP300_88540, groL, groL_2, groL_3	tr|A0A377AS89|A0A377AS89_ECOLX, tr|A0A377DEN6|A0A377DEN6_ECOLX, tr|A0A377KDV7|A0A377KDV7_ECOLX, tr|A0A8S0G326|A0A8S0G326_ECOLX, tr|W1EU62|W1EU62_ECOLX
20240523_WT.03560.03560.3	D:\MS\240523_LACTB_PMF\FragPipe_HumanEcoliPAE2\WT\interact-20240523_WT.pep.xml	GIDKAVTAAVEELK		MNPMDIKR.GIDKAVTAAVEELK.AISVPCSD	R	A	14	3	656.548	1442.8	1442.8	481.94	481.94	1442.8	481.94	0.0013	2.47686e-06	36.058	14.939	1	2	1	119	132	6225426			0	FALSE	sp|P0A6F5|CH60_ECOLI	P0A6F5	CH60_ECOLI	groEL	Chaperonin GroEL	EIMP300_88550, groL, groL_1, groL_2, groL_3	tr|A0A2X1J6W5|A0A2X1J6W5_ECOLX, tr|A0A377AUI8|A0A377AUI8_ECOLX, tr|A0A377KDV7|A0A377KDV7_ECOLX, tr|A0A484YDU7|A0A484YDU7_ECOLX, tr|A0A8S0G2N7|A0A8S0G2N7_ECOLX, tr|W1EVS4|W1EVS4_ECOLX
20240523_WT.03576.03576.3	D:\MS\240523_LACTB_PMF\FragPipe_HumanEcoliPAE2\WT\interact-20240523_WT.pep.xml	VPKDVFMGVDELQVGMR	VPKDVFM[147]GVDELQVGMR	YDENIVQR.VPKDVFMGVDELQVGMR.FIAETDQG	R	F	17	3	658.397	1934.96	1934.96	645.995	645.995	1934.96	645.994	0.0046	2.55825e-09	35.867	12.045	1	2	1	79	95	30692052	7M(15.9949)		0	FALSE	sp|P0A9K9|SLYD_ECOLI	P0A9K9	SLYD_ECOLI	slyD	FKBP-type peptidyl-prolyl cis-trans isomerase SlyD	DNQ45_18745	tr|A0A2W6PAN4|A0A2W6PAN4_ECOLX, tr|A0A377BWE3|A0A377BWE3_ECOLX, tr|A0A3L1NDV5|A0A3L1NDV5_ECOLX
20240523_WT.03579.03579.4	D:\MS\240523_LACTB_PMF\FragPipe_HumanEcoliPAE2\WT\interact-20240523_WT.pep.xml	VLHVIPQEYAIDYQEGIKNPVGLSGVR		VRVRDEHR.VLHVIPQEYAIDYQEGIKNPVGLSGVR.MQAKVHII	R	M	27	4	658.652	2993.6	2993.6	749.408	749.408	2993.6	749.407	0.007	3.9e-12	53.134	9.476	1	2	1	127	153	14235608			0	FALSE	sp|P0ABH0|FTSA_ECOLI	P0ABH0	FTSA_ECOLI	ftsA	Cell division protein FtsA	ftsA_1	tr|A0A376MS17|A0A376MS17_ECOLX, tr|A0A376P0X8|A0A376P0X8_ECOLX
20240523_WT.03583.03583.4	D:\MS\240523_LACTB_PMF\FragPipe_HumanEcoliPAE2\WT\interact-20240523_WT.pep.xml	QRHYASHTGGAVGASSVLLVLPEELDTETINNKVPPR		QTYGSCRK.QRHYASHTGGAVGASSVLLVLPEELDTETINNKVPPR.GIIVSIIC	K	G	37	4	659.015	3955.06	3955.06	989.773	989.773	3955.05	989.771	0.0063	0	75.687	0	1	2	2	479	515	25819488			0	TRUE	sp|P83111|LACTB_HUMAN	P83111	LACTB_HUMAN	LACTB	Serine beta-lactamase-like protein LACTB, mitochondrial
20240523_WT.03594.03594.2	D:\MS\240523_LACTB_PMF\FragPipe_HumanEcoliPAE2\WT\interact-20240523_WT.pep.xml	SDVLFNFNK		QTKHFTIK.SDVLFNFNK.ATIKPEGQ	K	A	9	2	660.192	1082.54	1082.54	542.279	542.279	1082.54	542.277	0.0029	0.0224776	18.093	10.188	0.9592	2	0	219	227	6378034			0	FALSE	sp|P0A910|OMPA_ECOLI	P0A910	OMPA_ECOLI	ompA	Outer membrane protein A	ompA_2	tr|A0A2X3M263|A0A2X3M263_ECOLX, tr|A0A376KWW8|A0A376KWW8_ECOLX, tr|A0A376VMS2|A0A376VMS2_ECOLX, tr|A0A3L9I8G7|A0A3L9I8G7_ECOLX
20240523_WT.03595.03595.3	D:\MS\240523_LACTB_PMF\FragPipe_HumanEcoliPAE2\WT\interact-20240523_WT.pep.xml	RHPYFYAPELLYYANK		KYIYEIAR.RHPYFYAPELLYYANK.YNGVFQEC	R	Y	16	3	660.282	2044.02	2044.02	682.349	682.349	2044.02	682.347	0.0039	2.04397e-07	32.993	12.467	1	2	0	168	183	9170856			0	TRUE	sp|P02769|ALBU_BOVIN	P02769	ALBU_BOVIN	ALB	Albumin
20240523_WT.03598.03598.3	D:\MS\240523_LACTB_PMF\FragPipe_HumanEcoliPAE2\WT\interact-20240523_WT.pep.xml	GRAPLNWVLVNGETETGVTLHR		GSIIPKYR.GRAPLNWVLVNGETETGVTLHR.MVKRADAG	R	M	22	3	660.754	2419.27	2419.27	807.432	807.432	2418.28	807.1	0.9968	0.000272427	26.759	12.001	1	2	1	113	134	1.7611e+06			0	FALSE	sp|P77398|ARNA_ECOLI	P77398	ARNA_ECOLI	arnA	Bifunctional polymyxin resistance protein ArnA	CBL27_10340, EIMP300_37810, arnA_1, arnA_2, arnA_3	tr|A0A200LES3|A0A200LES3_SHISO, tr|A0A2X3K9I8|A0A2X3K9I8_ECOLX, tr|A0A376KQH4|A0A376KQH4_ECOLX, tr|A0A376L9J3|A0A376L9J3_ECOLX, tr|A0A447XUJ1|A0A447XUJ1_ECOLX, tr|A0A8S0FR09|A0A8S0FR09_ECOLX, tr|W1F0U1|W1F0U1_ECOLX
20240523_WT.03599.03599.3	D:\MS\240523_LACTB_PMF\FragPipe_HumanEcoliPAE2\WT\interact-20240523_WT.pep.xml	IITHPNFNGNTLDNDIMLIK	IITHPNFNGNTLDNDIM[147]LIK	EQFINAAK.IITHPNFNGNTLDNDIMLIK.LSSPATIN	K	L	20	3	660.829	2298.17	2298.17	767.064	767.064	2298.17	767.063	0.0029	8.1854e-10	41.251	11.285	1	2	0	78	97	920867970	17M(15.9949)		0	TRUE	sp|P00761|TRYP_PIG	P00761	TRYP_PIG		Trypsin
20240523_WT.03602.03602.3	D:\MS\240523_LACTB_PMF\FragPipe_HumanEcoliPAE2\WT\interact-20240523_WT.pep.xml	TRVLILGVNGFIGNHLTER		PACTARRR.TRVLILGVNGFIGNHLTER.LIREDHYE	R	L	19	3	661.102	2108.19	2108.19	703.737	703.737	2108.19	703.736	0.0048	1.71198e-07	36.566	8.209	1	2	1	316	334	12089194			0	FALSE	sp|P77398|ARNA_ECOLI	P77398	ARNA_ECOLI	arnA	Bifunctional polymyxin resistance protein ArnA	arnA_2	sp|B2TW38|ARNA_SHIB3, tr|A0A2X1LCA5|A0A2X1LCA5_ECOLX, tr|A0A447XUJ1|A0A447XUJ1_ECOLX, tr|W1F0U1|W1F0U1_ECOLX
20240523_WT.03603.03603.4	D:\MS\240523_LACTB_PMF\FragPipe_HumanEcoliPAE2\WT\interact-20240523_WT.pep.xml	TRVLILGVNGFIGNHLTER		PACTARRR.TRVLILGVNGFIGNHLTER.LIREDHYE	R	L	19	4	661.19	2108.19	2108.19	528.055	528.055	2108.19	528.054	0.0039	2.11836e-07	37.196	9.31	1	2	1	316	334	9219536			0	FALSE	sp|P77398|ARNA_ECOLI	P77398	ARNA_ECOLI	arnA	Bifunctional polymyxin resistance protein ArnA	arnA_2	sp|B2TW38|ARNA_SHIB3, tr|A0A2X1LCA5|A0A2X1LCA5_ECOLX, tr|A0A447XUJ1|A0A447XUJ1_ECOLX, tr|W1F0U1|W1F0U1_ECOLX
20240523_WT.03606.03606.2	D:\MS\240523_LACTB_PMF\FragPipe_HumanEcoliPAE2\WT\interact-20240523_WT.pep.xml	IITHPNFNGNTLDNDIMLIK	IITHPNFNGNTLDNDIM[147]LIK	EQFINAAK.IITHPNFNGNTLDNDIMLIK.LSSPATIN	K	L	20	2	661.463	2298.17	2298.17	1150.09	1150.09	2298.17	1150.09	0.0056	9.7611e-10	46.542	9.492	1	2	0	78	97	31984260	17M(15.9949)		0	TRUE	sp|P00761|TRYP_PIG	P00761	TRYP_PIG		Trypsin
20240523_WT.03611.03611.2	D:\MS\240523_LACTB_PMF\FragPipe_HumanEcoliPAE2\WT\interact-20240523_WT.pep.xml	TTLTLQVIAAAQR		YGPESSGK.TTLTLQVIAAAQR.EGKTCAFI	K	E	13	2	662.1	1384.81	1384.81	693.411	693.411	1384.8	693.409	0.0029	2.72433e-07	36.354	12.04	1	2	0	74	86	29307808			0	FALSE	sp|P0A7G6|RECA_ECOLI	P0A7G6	RECA_ECOLI	recA	Protein RecA	EIMP300_31180, recA_1, recA_2	tr|A0A2B7LVG7|A0A2B7LVG7_9ESCH, tr|A0A376L9Q4|A0A376L9Q4_ECOLX, tr|A0A376WXG1|A0A376WXG1_ECOLX, tr|A0A377BWF0|A0A377BWF0_ECOLX, tr|A0A6N8Q9W6|A0A6N8Q9W6_ECOLX, tr|A0A8S0FNZ8|A0A8S0FNZ8_ECOLX
20240523_WT.03612.03612.2	D:\MS\240523_LACTB_PMF\FragPipe_HumanEcoliPAE2\WT\interact-20240523_WT.pep.xml	DVFMGVDELQVGMR	DVFM[147]GVDELQVGM[147]R	NIVQRVPK.DVFMGVDELQVGMR.FIAETDQG	K	F	14	2	662.19	1626.74	1626.74	814.378	814.378	1626.74	814.376	0.0026	7.39782e-08	32.925	9.659	1	2	0	82	95	32570694	13M(15.9949),4M(15.9949)		0	FALSE	sp|P0A9K9|SLYD_ECOLI	P0A9K9	SLYD_ECOLI	slyD	FKBP-type peptidyl-prolyl cis-trans isomerase SlyD	DNQ45_18745	tr|A0A2W6PAN4|A0A2W6PAN4_ECOLX, tr|A0A377BWE3|A0A377BWE3_ECOLX, tr|A0A3L1NDV5|A0A3L1NDV5_ECOLX
20240523_WT.03613.03613.4	D:\MS\240523_LACTB_PMF\FragPipe_HumanEcoliPAE2\WT\interact-20240523_WT.pep.xml	IITHPNFNGNTLDNDIMLIK	IITHPNFNGNTLDNDIM[147]LIK	EQFINAAK.IITHPNFNGNTLDNDIMLIK.LSSPATIN	K	L	20	4	662.28	2298.17	2298.17	575.551	575.551	2298.17	575.549	0.007	3.8609e-07	30.172	10.488	1	2	0	78	97	12196490	17M(15.9949)		0	TRUE	sp|P00761|TRYP_PIG	P00761	TRYP_PIG		Trypsin
20240523_WT.03614.03614.3	D:\MS\240523_LACTB_PMF\FragPipe_HumanEcoliPAE2\WT\interact-20240523_WT.pep.xml	TTLTLQVIAAAQR		YGPESSGK.TTLTLQVIAAAQR.EGKTCAFI	K	E	13	3	662.368	1384.81	1384.81	462.609	462.609	1384.8	462.608	0.0026	4.01877e-06	30.366	11.764	1	2	0	74	86	9046672			0	FALSE	sp|P0A7G6|RECA_ECOLI	P0A7G6	RECA_ECOLI	recA	Protein RecA	EIMP300_31180, recA_1, recA_2	tr|A0A2B7LVG7|A0A2B7LVG7_9ESCH, tr|A0A376L9Q4|A0A376L9Q4_ECOLX, tr|A0A376WXG1|A0A376WXG1_ECOLX, tr|A0A377BWF0|A0A377BWF0_ECOLX, tr|A0A6N8Q9W6|A0A6N8Q9W6_ECOLX, tr|A0A8S0FNZ8|A0A8S0FNZ8_ECOLX
20240523_WT.03620.03620.3	D:\MS\240523_LACTB_PMF\FragPipe_HumanEcoliPAE2\WT\interact-20240523_WT.pep.xml	EQIIFPEIDYDKVDR		GNYSMGVR.EQIIFPEIDYDKVDR.VRGIDITI	R	V	15	3	663.111	1878.94	1878.94	627.321	627.321	1878.94	627.319	0.0046	1.07767e-05	27.867	10.53	1	2	1	134	148	43429180			0	FALSE	sp|P62399|RL5_ECOLI	P62399	RL5_ECOLI	rplE	Large ribosomal subunit protein uL5	EIMP300_17800, rplE_2	sp|Q83PY9|RL5_SHIFL, tr|A0A484Y748|A0A484Y748_ECOLX, tr|A0A8S0FJN2|A0A8S0FJN2_ECOLX, tr|W1F3H5|W1F3H5_ECOLX
20240523_WT.03628.03628.3	D:\MS\240523_LACTB_PMF\FragPipe_HumanEcoliPAE2\WT\interact-20240523_WT.pep.xml	FENSIESLRLFK		GEIYIREK.FENSIESLRLFK.NDPIFFKP	K	N	12	3	663.826	1481.79	1481.79	494.937	494.937	1481.79	494.937	0.0025	8.57137e-08	22.124	7.759	1	2	1	298	309	6144304			0	TRUE	sp|P83111|LACTB_HUMAN	P83111	LACTB_HUMAN	LACTB	Serine beta-lactamase-like protein LACTB, mitochondrial
20240523_WT.03632.03632.4	D:\MS\240523_LACTB_PMF\FragPipe_HumanEcoliPAE2\WT\interact-20240523_WT.pep.xml	FLAETDQGPVPVEITAVEDDHVVVDGNHMLAGQNLK	FLAETDQGPVPVEITAVEDDHVVVDGNHM[147]LAGQNLK	DEIQVGMR.FLAETDQGPVPVEITAVEDDHVVVDGNHMLAGQNLK.FNVEVVAI	R	F	36	4	664.373	3872.9	3872.9	969.231	969.231	3872.89	969.23	0.0063	1.37e-12	57.951	9.722	1	2	0	96	131	131074832	29M(15.9949)		0	FALSE	sp|P0A9K9|SLYD_ECOLI	P0A9K9	SLYD_ECOLI	slyD	FKBP-type peptidyl-prolyl cis-trans isomerase SlyD	DNQ45_18745	tr|A0A2W6PAN4|A0A2W6PAN4_ECOLX, tr|A0A3L1NDV5|A0A3L1NDV5_ECOLX
20240523_WT.03633.03633.3	D:\MS\240523_LACTB_PMF\FragPipe_HumanEcoliPAE2\WT\interact-20240523_WT.pep.xml	EIELEDKFENMGAQMVK		KDGVSVAR.EIELEDKFENMGAQMVK.EVASKAND	R	E	17	3	664.448	2009.95	2009.95	670.99	670.99	2009.94	670.989	0.0057	2.89649e-08	37.623	9.818	1	2	1	59	75	144673808			0	FALSE	sp|P0A6F5|CH60_ECOLI	P0A6F5	CH60_ECOLI	groEL	Chaperonin GroEL	groL, groL_1	tr|A0A2X1J6W5|A0A2X1J6W5_ECOLX, tr|A0A377DDC8|A0A377DDC8_ECOLX, tr|A0A377KDV7|A0A377KDV7_ECOLX, tr|A0A484YBM5|A0A484YBM5_ECOLX, tr|W1EVS4|W1EVS4_ECOLX
20240523_WT.03636.03636.2	D:\MS\240523_LACTB_PMF\FragPipe_HumanEcoliPAE2\WT\interact-20240523_WT.pep.xml	EIELEDKFENMGAQMVK		KDGVSVAR.EIELEDKFENMGAQMVK.EVASKAND	R	E	17	2	664.721	2009.95	2009.95	1005.98	1005.98	2009.94	1005.98	0.0034	2.214e-11	46.808	10.833	1	2	1	59	75	27627780			0	FALSE	sp|P0A6F5|CH60_ECOLI	P0A6F5	CH60_ECOLI	groEL	Chaperonin GroEL	groL, groL_1	tr|A0A2X1J6W5|A0A2X1J6W5_ECOLX, tr|A0A377DDC8|A0A377DDC8_ECOLX, tr|A0A377KDV7|A0A377KDV7_ECOLX, tr|A0A484YBM5|A0A484YBM5_ECOLX, tr|W1EVS4|W1EVS4_ECOLX
20240523_WT.03645.03645.2	D:\MS\240523_LACTB_PMF\FragPipe_HumanEcoliPAE2\WT\interact-20240523_WT.pep.xml	SLGQFNLDGINPAPR		RKRAADNK.SLGQFNLDGINPAPR.GMPQIEVT	K	G	15	2	665.73	1597.82	1597.82	799.919	799.919	1597.82	799.918	0.0025	3.48849e-07	33.57	10.474	1	2	0	453	467	93290472			0	FALSE	sp|P0A6Y8|DNAK_ECOLI	P0A6Y8	DNAK_ECOLI	dnaK	Chaperone protein DnaK	dnaK_2, dnaK_4	tr|A0A2X1N3N5|A0A2X1N3N5_ECOLX, tr|A0A376MQF6|A0A376MQF6_ECOLX, tr|A0A376TLC8|A0A376TLC8_ECOLX, tr|A0A377DEX1|A0A377DEX1_ECOLX
20240523_WT.03656.03656.2	D:\MS\240523_LACTB_PMF\FragPipe_HumanEcoliPAE2\WT\interact-20240523_WT.pep.xml	DVSIMPFK		FQDEEVQR.DVSIMPFK.LIAADNGD	R	L	8	2	666.919	935.48	935.48	468.747	468.747	935.479	468.747	0.0015	0.113763	14.276	9.91	0.8779	2	0	85	92	16434964			0	FALSE	sp|P0A6Y8|DNAK_ECOLI	P0A6Y8	DNAK_ECOLI	dnaK	Chaperone protein DnaK	dnaK_2, dnaK_3, dnaK_4, dnaK_5, dnaK_6	tr|A0A2X1N4Z3|A0A2X1N4Z3_ECOLX, tr|A0A2X3K668|A0A2X3K668_ECOLX, tr|A0A376TMX0|A0A376TMX0_ECOLX, tr|A0A376VSH4|A0A376VSH4_ECOLX, tr|A0A377DEX0|A0A377DEX0_ECOLX, tr|A0A418GJY4|A0A418GJY4_ECOLX
20240523_WT.03668.03668.2	D:\MS\240523_LACTB_PMF\FragPipe_HumanEcoliPAE2\WT\interact-20240523_WT.pep.xml	IINEPTAAALAYGLDK		IAGIEVKR.IINEPTAAALAYGLDK.GTGNRTIA	R	G	16	2	668.194	1658.89	1658.89	830.454	830.454	1658.89	830.451	0.0048	6.50455e-07	35.065	35.065	1	2	0	168	183	30167292			0	FALSE	sp|P0A6Y8|DNAK_ECOLI	P0A6Y8	DNAK_ECOLI	dnaK	Chaperone protein DnaK	HSPA1L, HSPA2, HSPA5, HSPA8, dnaK_3, dnaK_4, dnaK_5	sp|P11021|BIP_HUMAN, sp|P11142|HSP7C_HUMAN, sp|P34931|HS71L_HUMAN, sp|P54652|HSP72_HUMAN, tr|A0A2X1N0K9|A0A2X1N0K9_ECOLX, tr|A0A2X3K668|A0A2X3K668_ECOLX, tr|A0A376TLC6|A0A376TLC6_ECOLX, tr|A0A376VSH4|A0A376VSH4_ECOLX, tr|A0A377LLX5|A0A377LLX5_ECOLX, tr|A0A418GJY4|A0A418GJY4_ECOLX, tr|A0A7P0TAI0|A0A7P0TAI0_HUMAN, tr|A0A7P0TB36|A0A7P0TB36_HUMAN, tr|E9PI65|E9PI65_HUMAN, tr|E9PKE3|E9PKE3_HUMAN, tr|E9…
20240523_WT.03689.03689.3	D:\MS\240523_LACTB_PMF\FragPipe_HumanEcoliPAE2\WT\interact-20240523_WT.pep.xml	IGGDRFDEAIINYVR		VVYSSSVR.IGGDRFDEAIINYVR.RNYGSIIG	R	R	15	3	670.449	1736.89	1736.89	579.97	579.97	1736.88	579.969	0.0024	2.0309e-10	37.752	10.503	1	2	1	189	203	9265176			0	FALSE	sp|P0A9X4|MREB_ECOLI	P0A9X4	MREB_ECOLI	mreB	Cell shape-determining protein MreB	mreB_2	tr|A0A377C587|A0A377C587_ECOLX, tr|A0A8G2H6T2|A0A8G2H6T2_ECOLX
20240523_WT.03696.03696.2	D:\MS\240523_LACTB_PMF\FragPipe_HumanEcoliPAE2\WT\interact-20240523_WT.pep.xml	SLGQFNLDGINPAPR		RKRAADNK.SLGQFNLDGINPAPR.GMPQIEVT	K	G	15	2	671.276	1597.82	1597.82	799.918	799.918	1597.82	799.918	0.0009	0.0737177	15.071	10.886	0.9444	2	0	453	467	93824760			0	FALSE	sp|P0A6Y8|DNAK_ECOLI	P0A6Y8	DNAK_ECOLI	dnaK	Chaperone protein DnaK	dnaK_2, dnaK_4	tr|A0A2X1N3N5|A0A2X1N3N5_ECOLX, tr|A0A376MQF6|A0A376MQF6_ECOLX, tr|A0A376TLC8|A0A376TLC8_ECOLX, tr|A0A377DEX1|A0A377DEX1_ECOLX
20240523_WT.03720.03720.3	D:\MS\240523_LACTB_PMF\FragPipe_HumanEcoliPAE2\WT\interact-20240523_WT.pep.xml	QLLQELQESFGGPTGEHNSPR		VGINEKQK.QLLQELQESFGGPTGEHNSPR.SKSFFDGV	K	S	21	3	673.851	2323.12	2323.12	775.381	775.381	2323.12	775.38	0.0029	4.6e-13	47.782	10.087	1	2	0	334	354	24772148			0	FALSE	tr|A0A2X8FCR0|A0A2X8FCR0_ECOLX	A0A2X8FCR0	A0A2X8FCR0_ECOLX	dnaJ_2	Chaperone protein DnaJ	dnaJ, dnaJ_1	sp|P08622|DNAJ_ECOLI, tr|A0A2X1JJP6|A0A2X1JJP6_ECOLX, tr|A0A2X1NCD6|A0A2X1NCD6_ECOLX, tr|A0A377KDE9|A0A377KDE9_ECOLX, tr|A0A484YJ90|A0A484YJ90_ECOLX
20240523_WT.03722.03722.4	D:\MS\240523_LACTB_PMF\FragPipe_HumanEcoliPAE2\WT\interact-20240523_WT.pep.xml	VWIFKGEILGGMAAVEQPEKPAAQPK		TYGVIGVK.VWIFKGEILGGMAAVEQPEKPAAQPK.KQQRKGRK	K	K	26	4	674.031	2793.49	2793.49	699.38	699.38	2793.49	699.379	0.0026	0	54.279	10.764	1	2	2	200	225	21970174			0	FALSE	sp|P0A7V3|RS3_ECOLI	P0A7V3	RS3_ECOLI	rpsC	Small ribosomal subunit protein uS3	rpsC_1	sp|P59184|RS3_SHIFL, tr|A0A3S4LEX9|A0A3S4LEX9_ECOLX
20240523_WT.03723.03723.3	D:\MS\240523_LACTB_PMF\FragPipe_HumanEcoliPAE2\WT\interact-20240523_WT.pep.xml	IELSSAQQTDVNLPYITADATGPK		KEAAEKAK.IELSSAQQTDVNLPYITADATGPK.HMNIKVTR	K	H	24	3	674.122	2531.28	2531.28	844.766	844.766	2531.28	844.766	0.0012	3.96278e-05	25.108	9.391	1	2	0	271	294	16181752			0	FALSE	sp|P0A6Y8|DNAK_ECOLI	P0A6Y8	DNAK_ECOLI	dnaK	Chaperone protein DnaK	EIMP300_82710, dnaK_3, dnaK_4, dnaK_5	tr|A0A2X1N0K9|A0A2X1N0K9_ECOLX, tr|A0A376L1B3|A0A376L1B3_ECOLX, tr|A0A376TLC8|A0A376TLC8_ECOLX, tr|A0A376VSH4|A0A376VSH4_ECOLX, tr|A0A376X747|A0A376X747_ECOLX, tr|A0A377DEM3|A0A377DEM3_ECOLX, tr|A0A377LLX5|A0A377LLX5_ECOLX, tr|A0A8S0G3V4|A0A8S0G3V4_ECOLX
20240523_WT.03726.03726.3	D:\MS\240523_LACTB_PMF\FragPipe_HumanEcoliPAE2\WT\interact-20240523_WT.pep.xml	MQTPHILIVEDELVTR		.MQTPHILIVEDELVTR.NTIKSIFE	-	N	16	3	674.388	1893	1893	632.008	632.008	1893	632.008	-0.0002	1.595e-11	31.522	10.804	1	2	0	1	16	2.36323e+06			0	FALSE	sp|P0A9Q1|ARCA_ECOLI	P0A9Q1	ARCA_ECOLI	arcA	Aerobic respiration control protein ArcA	Asd1617_06144, EIMP300_82950, arcA_1	tr|A0A0A7A4V5|A0A0A7A4V5_SHIDY, tr|A0A376RRD2|A0A376RRD2_ECOLX, tr|A0A377KCN0|A0A377KCN0_ECOLX, tr|A0A8S0G1C0|A0A8S0G1C0_ECOLX
20240523_WT.03731.03731.4	D:\MS\240523_LACTB_PMF\FragPipe_HumanEcoliPAE2\WT\interact-20240523_WT.pep.xml	HYASHTGGAVGASSVLLVLPEELDTETINNKVPPR		YGSCRKQR.HYASHTGGAVGASSVLLVLPEELDTETINNKVPPR.GIIVSIIC	R	G	35	4	675.023	3670.9	3670.9	918.731	918.731	3670.9	918.731	0.0012	0	84.309	7.875	1	2	1	481	515	2388013570			0	TRUE	sp|P83111|LACTB_HUMAN	P83111	LACTB_HUMAN	LACTB	Serine beta-lactamase-like protein LACTB, mitochondrial
20240523_WT.03740.03740.4	D:\MS\240523_LACTB_PMF\FragPipe_HumanEcoliPAE2\WT\interact-20240523_WT.pep.xml	QRHYASHTGGAVGASSVLLVLPEELDTETINNKVPPR		QTYGSCRK.QRHYASHTGGAVGASSVLLVLPEELDTETINNKVPPR.GIIVSIIC	K	G	37	4	676.034	3956.06	3956.06	990.022	990.022	3955.05	989.771	1.0046	2.76535e-08	36.733	0	1	2	2	479	515	11570872			0	TRUE	sp|P83111|LACTB_HUMAN	P83111	LACTB_HUMAN	LACTB	Serine beta-lactamase-like protein LACTB, mitochondrial
20240523_WT.03742.03742.3	D:\MS\240523_LACTB_PMF\FragPipe_HumanEcoliPAE2\WT\interact-20240523_WT.pep.xml	HYASHTGGAVGASSVLLVLPEELDTETINNKVPPR		YGSCRKQR.HYASHTGGAVGASSVLLVLPEELDTETINNKVPPR.GIIVSIIC	R	G	35	3	676.216	3670.9	3670.9	1224.64	1224.64	3670.9	1224.64	0.0039	0	67.01	6.673	1	2	1	481	515	191370912			0	TRUE	sp|P83111|LACTB_HUMAN	P83111	LACTB_HUMAN	LACTB	Serine beta-lactamase-like protein LACTB, mitochondrial
20240523_WT.03745.03745.3	D:\MS\240523_LACTB_PMF\FragPipe_HumanEcoliPAE2\WT\interact-20240523_WT.pep.xml	VPKDVFMGVDELQVGMR		YDENIVQR.VPKDVFMGVDELQVGMR.FIAETDQG	R	F	17	3	676.486	1918.97	1918.97	640.662	640.662	1918.96	640.662	0.0007	4.89e-12	48.637	13.201	1	2	1	79	95	38593512			0	FALSE	sp|P0A9K9|SLYD_ECOLI	P0A9K9	SLYD_ECOLI	slyD	FKBP-type peptidyl-prolyl cis-trans isomerase SlyD	DNQ45_18745	tr|A0A2W6PAN4|A0A2W6PAN4_ECOLX, tr|A0A377BWE3|A0A377BWE3_ECOLX, tr|A0A3L1NDV5|A0A3L1NDV5_ECOLX
20240523_WT.03746.03746.3	D:\MS\240523_LACTB_PMF\FragPipe_HumanEcoliPAE2\WT\interact-20240523_WT.pep.xml	IITHPNFNGNTLDNDIMLIK		EQFINAAK.IITHPNFNGNTLDNDIMLIK.LSSPATIN	K	L	20	3	676.576	2283.18	2283.18	762.068	762.068	2282.17	761.732	1.0095	1.34e-12	43.615	11.626	1	2	0	78	97	1121459460			0	TRUE	sp|P00761|TRYP_PIG	P00761	TRYP_PIG		Trypsin
20240523_WT.03748.03748.4	D:\MS\240523_LACTB_PMF\FragPipe_HumanEcoliPAE2\WT\interact-20240523_WT.pep.xml	NSNENLLPGYLKPETMVMMWTPVPNTEMSWDKEGK	NSNENLLPGYLKPETM[147]VM[147]M[147]WTPVPNTEMSWDKEGK	GYQVGIFK.NSNENLLPGYLKPETMVMMWTPVPNTEMSWDKEGK.YAMAWGVV	K	Y	35	4	676.758	4115.9	4115.9	1029.98	1029.98	4113.88	1029.48	2.0127	8.6149e-09	39.759	19.539	1	2	2	425	459	20923746	16M(15.9949),18M(15.9949),19M(15.9949)		0	TRUE	sp|P83111|LACTB_HUMAN	P83111	LACTB_HUMAN	LACTB	Serine beta-lactamase-like protein LACTB, mitochondrial
20240523_WT.03753.03753.2	D:\MS\240523_LACTB_PMF\FragPipe_HumanEcoliPAE2\WT\interact-20240523_WT.pep.xml	IITHPNFNGNTLDNDIMLIK		EQFINAAK.IITHPNFNGNTLDNDIMLIK.LSSPATIN	K	L	20	2	677.408	2282.18	2282.18	1142.1	1142.1	2282.17	1142.09	0.0034	0	62.583	16.093	1	2	0	78	97	67796496			0	TRUE	sp|P00761|TRYP_PIG	P00761	TRYP_PIG		Trypsin
20240523_WT.03756.03756.2	D:\MS\240523_LACTB_PMF\FragPipe_HumanEcoliPAE2\WT\interact-20240523_WT.pep.xml	VPKDVFMGVDELQVGMR		YDENIVQR.VPKDVFMGVDELQVGMR.FIAETDQG	R	F	17	2	677.682	1918.96	1918.96	960.487	960.487	1918.96	960.49	-0.0047	7.09169e-07	35.097	9.743	1	2	1	79	95	6685254			0	FALSE	sp|P0A9K9|SLYD_ECOLI	P0A9K9	SLYD_ECOLI	slyD	FKBP-type peptidyl-prolyl cis-trans isomerase SlyD	DNQ45_18745	tr|A0A2W6PAN4|A0A2W6PAN4_ECOLX, tr|A0A377BWE3|A0A377BWE3_ECOLX, tr|A0A3L1NDV5|A0A3L1NDV5_ECOLX
20240523_WT.03771.03771.4	D:\MS\240523_LACTB_PMF\FragPipe_HumanEcoliPAE2\WT\interact-20240523_WT.pep.xml	IITHPNFNGNTLDNDIMLIK		EQFINAAK.IITHPNFNGNTLDNDIMLIK.LSSPATIN	K	L	20	4	679.222	2283.18	2283.18	571.803	571.803	2282.17	571.551	1.009	2.03725e-06	27.551	8.472	1	2	0	78	97	16118072			0	TRUE	sp|P00761|TRYP_PIG	P00761	TRYP_PIG		Trypsin
20240523_WT.03784.03784.4	D:\MS\240523_LACTB_PMF\FragPipe_HumanEcoliPAE2\WT\interact-20240523_WT.pep.xml	HYASHTGGAVGASSVLLVLPEELDTETINNKVPPR		YGSCRKQR.HYASHTGGAVGASSVLLVLPEELDTETINNKVPPR.GIIVSIIC	R	G	35	4	680.793	3670.9	3670.9	918.732	918.732	3670.9	918.731	0.0022	0	75.461	7.344	1	2	1	481	515	2388013570			0	TRUE	sp|P83111|LACTB_HUMAN	P83111	LACTB_HUMAN	LACTB	Serine beta-lactamase-like protein LACTB, mitochondrial
20240523_WT.03786.03786.4	D:\MS\240523_LACTB_PMF\FragPipe_HumanEcoliPAE2\WT\interact-20240523_WT.pep.xml	FLAETDQGPVPVEITAVEDDHVVVDGNHMLAGQNLK		DEIQVGMR.FLAETDQGPVPVEITAVEDDHVVVDGNHMLAGQNLK.FNVEVVAI	R	F	36	4	680.967	3856.9	3856.9	965.232	965.232	3856.89	965.231	0.0056	1e-14	67.618	11.124	1	2	0	96	131	383520384			0	FALSE	sp|P0A9K9|SLYD_ECOLI	P0A9K9	SLYD_ECOLI	slyD	FKBP-type peptidyl-prolyl cis-trans isomerase SlyD	DNQ45_18745	tr|A0A2W6PAN4|A0A2W6PAN4_ECOLX, tr|A0A3L1NDV5|A0A3L1NDV5_ECOLX
20240523_WT.03787.03787.4	D:\MS\240523_LACTB_PMF\FragPipe_HumanEcoliPAE2\WT\interact-20240523_WT.pep.xml	LINYLVEEFKKDQGIDLR		GGEDFDSR.LINYLVEEFKKDQGIDLR.NDPIAMQR	R	N	18	4	681.052	2192.19	2192.19	549.055	549.055	2192.18	549.053	0.0056	1.1038e-10	41.091	10.636	1	2	1	236	253	36084896			0	FALSE	sp|P0A6Y8|DNAK_ECOLI	P0A6Y8	DNAK_ECOLI	dnaK	Chaperone protein DnaK	dnaK_3, dnaK_4, dnaK_5	tr|A0A2X1N0K9|A0A2X1N0K9_ECOLX, tr|A0A376L1B3|A0A376L1B3_ECOLX, tr|A0A376VSH4|A0A376VSH4_ECOLX, tr|A0A377LLX5|A0A377LLX5_ECOLX
20240523_WT.03789.03789.3	D:\MS\240523_LACTB_PMF\FragPipe_HumanEcoliPAE2\WT\interact-20240523_WT.pep.xml	GGDGNYGYNAATEEYGNMIDMGILDPTKVTR	GGDGNYGYNAATEEYGNM[147]IDMGILDPTKVTR	SVVANTVK.GGDGNYGYNAATEEYGNMIDMGILDPTKVTR.SAIQYAAS	K	S	31	3	681.233	3337.49	3337.49	1113.51	1113.51	3337.49	1113.5	0.008	0.000104292	21.427	16.956	1	2	1	471	501	7110031	18M(15.9949)		0	FALSE	sp|P0A6F5|CH60_ECOLI	P0A6F5	CH60_ECOLI	groEL	Chaperonin GroEL	groL_1	tr|A0A377E4F1|A0A377E4F1_ECOLX, tr|W1EU62|W1EU62_ECOLX
20240523_WT.03795.03795.3	D:\MS\240523_LACTB_PMF\FragPipe_HumanEcoliPAE2\WT\interact-20240523_WT.pep.xml	HYASHTGGAVGASSVLLVLPEELDTETINNKVPPR		YGSCRKQR.HYASHTGGAVGASSVLLVLPEELDTETINNKVPPR.GIIVSIIC	R	G	35	3	681.981	3670.9	3670.9	1224.64	1224.64	3670.9	1224.64	0.0041	8.35122e-08	34.813	0	1	2	1	481	515	191370912			0	TRUE	sp|P83111|LACTB_HUMAN	P83111	LACTB_HUMAN	LACTB	Serine beta-lactamase-like protein LACTB, mitochondrial
20240523_WT.03796.03796.3	D:\MS\240523_LACTB_PMF\FragPipe_HumanEcoliPAE2\WT\interact-20240523_WT.pep.xml	IITHPNFNGNTLDNDIMLIK		EQFINAAK.IITHPNFNGNTLDNDIMLIK.LSSPATIN	K	L	20	3	682.071	2282.18	2282.18	761.732	761.732	2282.17	761.732	0.0026	5.3506e-10	31.869	9.91	1	2	0	78	97	81136064			0	TRUE	sp|P00761|TRYP_PIG	P00761	TRYP_PIG		Trypsin
20240523_WT.03798.03798.2	D:\MS\240523_LACTB_PMF\FragPipe_HumanEcoliPAE2\WT\interact-20240523_WT.pep.xml	DLVVSLAYQVR		MKVAK.DLVVSLAYQVR.TEDGVIVD	K	T	11	2	682.251	1261.71	1261.71	631.86	631.86	1261.7	631.859	0.0028	0.0008333	26.459	10.32	1	2	0	6	16	298799616			0	FALSE	sp|P0A9K9|SLYD_ECOLI	P0A9K9	SLYD_ECOLI	slyD	FKBP-type peptidyl-prolyl cis-trans isomerase SlyD	slyD_1	tr|A0A376RDH9|A0A376RDH9_ECOLX, tr|A0A376VCF0|A0A376VCF0_ECOLX, tr|A0A377BWE3|A0A377BWE3_ECOLX, tr|A0A3L1NDV5|A0A3L1NDV5_ECOLX
20240523_WT.03803.03803.3	D:\MS\240523_LACTB_PMF\FragPipe_HumanEcoliPAE2\WT\interact-20240523_WT.pep.xml	FLAETDQGPVPVEITAVEDDHVVVDGNHMLAGQNLK		DEIQVGMR.FLAETDQGPVPVEITAVEDDHVVVDGNHMLAGQNLK.FNVEVVAI	R	F	36	3	682.704	3858.91	3858.91	1287.31	1287.31	3856.89	1286.64	2.0166	6.38264e-08	38.28	0	1	2	0	96	131	14300005			0	FALSE	sp|P0A9K9|SLYD_ECOLI	P0A9K9	SLYD_ECOLI	slyD	FKBP-type peptidyl-prolyl cis-trans isomerase SlyD	DNQ45_18745	tr|A0A2W6PAN4|A0A2W6PAN4_ECOLX, tr|A0A3L1NDV5|A0A3L1NDV5_ECOLX
20240523_WT.03806.03806.4	D:\MS\240523_LACTB_PMF\FragPipe_HumanEcoliPAE2\WT\interact-20240523_WT.pep.xml	NSNENLLPGYLKPETMVMMWTPVPNTEMSWDKEGK	NSNENLLPGYLKPETM[147]VM[147]MWTPVPNTEM[147]SWDKEGK	GYQVGIFK.NSNENLLPGYLKPETMVMMWTPVPNTEMSWDKEGK.YAMAWGVV	K	Y	35	4	683.173	4115.9	4115.9	1029.98	1029.98	4113.88	1029.48	2.0117	1.33352e-07	37	37	1	2	2	425	459	23302152	16M(15.9949),18M(15.9949),28M(15.9949)		0	TRUE	sp|P83111|LACTB_HUMAN	P83111	LACTB_HUMAN	LACTB	Serine beta-lactamase-like protein LACTB, mitochondrial
20240523_WT.03813.03813.2	D:\MS\240523_LACTB_PMF\FragPipe_HumanEcoliPAE2\WT\interact-20240523_WT.pep.xml	LMTEFNYNSVMQVPR		YKDEVVKK.LMTEFNYNSVMQVPR.VEKITINM	K	V	15	2	683.807	1828.87	1828.87	915.441	915.441	1827.86	914.94	1.0022	7.31981e-06	31.042	9.674	1	2	0	16	30	3899731			0	FALSE	sp|P62399|RL5_ECOLI	P62399	RL5_ECOLI	rplE	Large ribosomal subunit protein uL5	EIMP300_17790, rplX	sp|Q83PY9|RL5_SHIFL, tr|A0A2X1JEL2|A0A2X1JEL2_ECOLX, tr|A0A8S0FJI3|A0A8S0FJI3_ECOLX, tr|W1F761|W1F761_ECOLX
20240523_WT.03824.03824.3	D:\MS\240523_LACTB_PMF\FragPipe_HumanEcoliPAE2\WT\interact-20240523_WT.pep.xml	LLDNAAADLAAISGQKPLITK		GEAIADKK.LLDNAAADLAAISGQKPLITK.ARKSVAGF	K	A	21	3	684.977	2122.2	2122.2	708.409	708.409	2122.2	708.407	0.0039	9.4678e-10	45.595	8.524	1	2	1	49	69	53360384			0	FALSE	sp|P62399|RL5_ECOLI	P62399	RL5_ECOLI	rplE	Large ribosomal subunit protein uL5	EIMP300_17790, rplE_2, rplX	tr|A0A2X1JEL2|A0A2X1JEL2_ECOLX, tr|A0A484Y748|A0A484Y748_ECOLX, tr|A0A8S0FJI3|A0A8S0FJI3_ECOLX, tr|W1F3H5|W1F3H5_ECOLX
20240523_WT.03830.03830.3	D:\MS\240523_LACTB_PMF\FragPipe_HumanEcoliPAE2\WT\interact-20240523_WT.pep.xml	GVNVLADAVKVTLGPK		DARVKMIR.GVNVLADAVKVTLGPK.GRNVVIDK	R	G	16	3	685.716	1579.93	1579.93	527.652	527.652	1579.93	527.65	0.0031	2.16023e-07	36.162	9.556	1	2	1	19	34	22381910			0	FALSE	sp|P0A6F5|CH60_ECOLI	P0A6F5	CH60_ECOLI	groEL	Chaperonin GroEL	groL, groL_1, groL_5	tr|A0A2X1J6W5|A0A2X1J6W5_ECOLX, tr|A0A377ARI6|A0A377ARI6_ECOLX, tr|A0A377DDC8|A0A377DDC8_ECOLX, tr|A0A377KDV7|A0A377KDV7_ECOLX, tr|A0A484YBM5|A0A484YBM5_ECOLX, tr|W1EVS4|W1EVS4_ECOLX
20240523_WT.03832.03832.2	D:\MS\240523_LACTB_PMF\FragPipe_HumanEcoliPAE2\WT\interact-20240523_WT.pep.xml	AVADPWPGAFSYVGNQK		SVIHNMVR.AVADPWPGAFSYVGNQK.FTVWSSRV	R	F	17	2	685.896	1805.88	1805.88	903.945	903.945	1805.87	903.944	0.0026	1.26677e-06	31.36	7.222	1	2	0	223	239	93073312			0	FALSE	sp|P77398|ARNA_ECOLI	P77398	ARNA_ECOLI	arnA	Bifunctional polymyxin resistance protein ArnA	arnA_2, arnA_3	tr|A0A2X1LCA5|A0A2X1LCA5_ECOLX, tr|A0A2X1P394|A0A2X1P394_ECOLX, tr|A0A2X3K9I8|A0A2X3K9I8_ECOLX, tr|A0A376U6A5|A0A376U6A5_ECOLX, tr|A0A447XUJ1|A0A447XUJ1_ECOLX, tr|W1F0U1|W1F0U1_ECOLX
20240523_WT.03839.03839.4	D:\MS\240523_LACTB_PMF\FragPipe_HumanEcoliPAE2\WT\interact-20240523_WT.pep.xml	FLAETDQGPVPVEITAVEDDHVVVDGNHMLAGQNLK		DEIQVGMR.FLAETDQGPVPVEITAVEDDHVVVDGNHMLAGQNLK.FNVEVVAI	R	F	36	4	686.725	3856.9	3856.9	965.232	965.232	3856.89	965.231	0.0034	0.000614115	21.347	0	0.9999	2	0	96	131	370460544			0	FALSE	sp|P0A9K9|SLYD_ECOLI	P0A9K9	SLYD_ECOLI	slyD	FKBP-type peptidyl-prolyl cis-trans isomerase SlyD	DNQ45_18745	tr|A0A2W6PAN4|A0A2W6PAN4_ECOLX, tr|A0A3L1NDV5|A0A3L1NDV5_ECOLX
20240523_WT.03841.03841.3	D:\MS\240523_LACTB_PMF\FragPipe_HumanEcoliPAE2\WT\interact-20240523_WT.pep.xml	IFHDLDMLTTVQEENEPVIYNR		KYIDYMQK.IFHDLDMLTTVQEENEPVIYNR.ARFYVYNK	K	A	22	3	686.89	2675.29	2675.29	892.772	892.772	2675.29	892.771	0.0043	8.856e-11	50.711	10.155	1	2	0	350	371	875760580			0	TRUE	sp|P83111|LACTB_HUMAN	P83111	LACTB_HUMAN	LACTB	Serine beta-lactamase-like protein LACTB, mitochondrial
20240523_WT.03842.03842.4	D:\MS\240523_LACTB_PMF\FragPipe_HumanEcoliPAE2\WT\interact-20240523_WT.pep.xml	HYASHTGGAVGASSVLLVLPEELDTETINNKVPPR		YGSCRKQR.HYASHTGGAVGASSVLLVLPEELDTETINNKVPPR.GIIVSIIC	R	G	35	4	686.965	3670.9	3670.9	918.732	918.732	3670.9	918.731	0.0039	0	75.339	6.963	1	2	1	481	515	2918311940			0	TRUE	sp|P83111|LACTB_HUMAN	P83111	LACTB_HUMAN	LACTB	Serine beta-lactamase-like protein LACTB, mitochondrial
20240523_WT.03843.03843.2	D:\MS\240523_LACTB_PMF\FragPipe_HumanEcoliPAE2\WT\interact-20240523_WT.pep.xml	IFHDLDMLTTVQEENEPVIYNR		KYIDYMQK.IFHDLDMLTTVQEENEPVIYNR.ARFYVYNK	K	A	22	2	687.058	2675.29	2675.29	1338.65	1338.65	2675.29	1338.65	0.0031	6.8e-13	60.165	11.122	1	2	0	350	371	34663796			0	TRUE	sp|P83111|LACTB_HUMAN	P83111	LACTB_HUMAN	LACTB	Serine beta-lactamase-like protein LACTB, mitochondrial
20240523_WT.03851.03851.2	D:\MS\240523_LACTB_PMF\FragPipe_HumanEcoliPAE2\WT\interact-20240523_WT.pep.xml	DLVVSLAYQVR		MKVAK.DLVVSLAYQVR.TEDGVIVD	K	T	11	2	687.978	1261.71	1261.71	631.86	631.86	1261.7	631.859	0.0028	0.00139827	23.902	9.44	0.9998	2	0	6	16	258547776			0	FALSE	sp|P0A9K9|SLYD_ECOLI	P0A9K9	SLYD_ECOLI	slyD	FKBP-type peptidyl-prolyl cis-trans isomerase SlyD	slyD_1	tr|A0A376RDH9|A0A376RDH9_ECOLX, tr|A0A376VCF0|A0A376VCF0_ECOLX, tr|A0A377BWE3|A0A377BWE3_ECOLX, tr|A0A3L1NDV5|A0A3L1NDV5_ECOLX
20240523_WT.03861.03861.4	D:\MS\240523_LACTB_PMF\FragPipe_HumanEcoliPAE2\WT\interact-20240523_WT.pep.xml	LWEAGKLDLDIPVQHYVPEFPEKEYEGEK		ITMVAIAK.LWEAGKLDLDIPVQHYVPEFPEKEYEGEK.VSVTTRII	K	V	29	4	689.087	3457.71	3457.71	865.436	865.436	3457.71	865.434	0.0053	5e-14	64.747	10.281	1	2	2	177	205	104677136			0	FALSE	sp|P83111|LACTB_HUMAN	P83111	LACTB_HUMAN	LACTB	Serine beta-lactamase-like protein LACTB, mitochondrial		tr|H0YNN5|H0YNN5_HUMAN
20240523_WT.03864.03864.4	D:\MS\240523_LACTB_PMF\FragPipe_HumanEcoliPAE2\WT\interact-20240523_WT.pep.xml	NSNENLLPGYLKPETMVMMWTPVPNTEMSWDKEGK	NSNENLLPGYLKPETM[147]VM[147]MWTPVPNTEM[147]SWDKEGK	GYQVGIFK.NSNENLLPGYLKPETMVMMWTPVPNTEMSWDKEGK.YAMAWGVV	K	Y	35	4	689.357	4115.89	4115.89	1029.98	1029.98	4113.88	1029.48	2.0083	4.0738e-07	35.06	35.06	1	2	2	425	459	35880016	16M(15.9949),18M(15.9949),28M(15.9949)		0	TRUE	sp|P83111|LACTB_HUMAN	P83111	LACTB_HUMAN	LACTB	Serine beta-lactamase-like protein LACTB, mitochondrial
20240523_WT.03886.03886.3	D:\MS\240523_LACTB_PMF\FragPipe_HumanEcoliPAE2\WT\interact-20240523_WT.pep.xml	VLILGVNGFIGNHLTER		CTARRRTR.VLILGVNGFIGNHLTER.LIREDHYE	R	L	17	3	691.727	1851.05	1851.05	618.022	618.022	1851.04	618.019	0.0087	3.44945e-08	40.349	9.963	1	2	0	318	334	75111736			0	FALSE	sp|P77398|ARNA_ECOLI	P77398	ARNA_ECOLI	arnA	Bifunctional polymyxin resistance protein ArnA	arnA_2	sp|B2TW38|ARNA_SHIB3, tr|A0A2X1LCA5|A0A2X1LCA5_ECOLX, tr|A0A447XUJ1|A0A447XUJ1_ECOLX, tr|W1F0U1|W1F0U1_ECOLX
20240523_WT.03894.03894.4	D:\MS\240523_LACTB_PMF\FragPipe_HumanEcoliPAE2\WT\interact-20240523_WT.pep.xml	HYASHTGGAVGASSVLLVLPEELDTETINNKVPPR		YGSCRKQR.HYASHTGGAVGASSVLLVLPEELDTETINNKVPPR.GIIVSIIC	R	G	35	4	692.649	3670.91	3670.91	918.734	918.734	3670.9	918.731	0.0105	0	84.234	6.859	1	2	1	481	515	179213584			0	TRUE	sp|P83111|LACTB_HUMAN	P83111	LACTB_HUMAN	LACTB	Serine beta-lactamase-like protein LACTB, mitochondrial
20240523_WT.03898.03898.2	D:\MS\240523_LACTB_PMF\FragPipe_HumanEcoliPAE2\WT\interact-20240523_WT.pep.xml	DVFMGVDELQVGMR	DVFMGVDELQVGM[147]R	NIVQRVPK.DVFMGVDELQVGMR.FIAETDQG	K	F	14	2	693.013	1610.75	1610.75	806.381	806.381	1610.74	806.379	0.0036	2.02331e-08	37.164	15.448	1	2	0	82	95	77036688	13M(15.9949)		0	FALSE	sp|P0A9K9|SLYD_ECOLI	P0A9K9	SLYD_ECOLI	slyD	FKBP-type peptidyl-prolyl cis-trans isomerase SlyD	DNQ45_18745	tr|A0A2W6PAN4|A0A2W6PAN4_ECOLX, tr|A0A377BWE3|A0A377BWE3_ECOLX, tr|A0A3L1NDV5|A0A3L1NDV5_ECOLX
20240523_WT.03919.03919.4	D:\MS\240523_LACTB_PMF\FragPipe_HumanEcoliPAE2\WT\interact-20240523_WT.pep.xml	HYASHTGGAVGASSVLLVLPEELDTETINNK		YGSCRKQR.HYASHTGGAVGASSVLLVLPEELDTETINNK.VPPRGIIV	R	V	31	4	695.303	3221.63	3221.63	806.414	806.414	3221.62	806.412	0.0075	4.8e-13	58.76	7.839	1	2	0	481	511	139662496			0	TRUE	sp|P83111|LACTB_HUMAN	P83111	LACTB_HUMAN	LACTB	Serine beta-lactamase-like protein LACTB, mitochondrial
20240523_WT.03922.03922.3	D:\MS\240523_LACTB_PMF\FragPipe_HumanEcoliPAE2\WT\interact-20240523_WT.pep.xml	AKLESLVEDLVNR		HMNIKVTR.AKLESLVEDLVNR.SIEPIKVA	R	S	13	3	695.572	1484.82	1484.82	495.948	495.948	1484.82	495.947	0.0036	5.43364e-06	27.807	13.81	1	2	1	303	315	9901841			0	FALSE	sp|P0A6Y8|DNAK_ECOLI	P0A6Y8	DNAK_ECOLI	dnaK	Chaperone protein DnaK	EIMP300_82710, dnaK_3, dnaK_4	tr|A0A2X1N0K9|A0A2X1N0K9_ECOLX, tr|A0A376TLC8|A0A376TLC8_ECOLX, tr|A0A376VSH4|A0A376VSH4_ECOLX, tr|A0A377DEM3|A0A377DEM3_ECOLX, tr|A0A377LLX5|A0A377LLX5_ECOLX, tr|A0A8S0G3V4|A0A8S0G3V4_ECOLX
20240523_WT.03924.03924.4	D:\MS\240523_LACTB_PMF\FragPipe_HumanEcoliPAE2\WT\interact-20240523_WT.pep.xml	IKDEVGAPGIVVGVSVDGKEVWSEGLGYADVENR		SSRDIIHR.IKDEVGAPGIVVGVSVDGKEVWSEGLGYADVENR.VPCKPETV	R	V	34	4	695.755	3542.79	3542.79	886.706	886.706	3542.79	886.705	0.0039	2e-14	63.634	7.133	1	2	2	118	151	88701424			0	TRUE	sp|P83111|LACTB_HUMAN	P83111	LACTB_HUMAN	LACTB	Serine beta-lactamase-like protein LACTB, mitochondrial
20240523_WT.03927.03927.3	D:\MS\240523_LACTB_PMF\FragPipe_HumanEcoliPAE2\WT\interact-20240523_WT.pep.xml	HYASHTGGAVGASSVLLVLPEELDTETINNKVPPR		YGSCRKQR.HYASHTGGAVGASSVLLVLPEELDTETINNKVPPR.GIIVSIIC	R	G	35	3	696.226	3670.9	3670.9	1224.64	1224.64	3670.9	1224.64	0.0065	3e-14	61.587	0	1	2	1	481	515	177381472			0	TRUE	sp|P83111|LACTB_HUMAN	P83111	LACTB_HUMAN	LACTB	Serine beta-lactamase-like protein LACTB, mitochondrial
20240523_WT.03929.03929.4	D:\MS\240523_LACTB_PMF\FragPipe_HumanEcoliPAE2\WT\interact-20240523_WT.pep.xml	NSNENLLPGYLKPETMVMMWTPVPNTEMSWDKEGK	NSNENLLPGYLKPETM[147]VM[147]MWTPVPNTEMSWDKEGK	GYQVGIFK.NSNENLLPGYLKPETMVMMWTPVPNTEMSWDKEGK.YAMAWGVV	K	Y	35	4	696.407	4097.89	4097.89	1025.48	1025.48	4097.89	1025.48	0.0058	4.36013e-09	41.942	41.942	1	2	2	425	459	144332128	16M(15.9949),18M(15.9949)		0	TRUE	sp|P83111|LACTB_HUMAN	P83111	LACTB_HUMAN	LACTB	Serine beta-lactamase-like protein LACTB, mitochondrial
20240523_WT.03930.03930.4	D:\MS\240523_LACTB_PMF\FragPipe_HumanEcoliPAE2\WT\interact-20240523_WT.pep.xml	NSNENLLPGYLKPETMVMMWTPVPNTEMSWDKEGK	NSNENLLPGYLKPETM[147]VMM[147]WTPVPNTEM[147]SWDKEGK	GYQVGIFK.NSNENLLPGYLKPETMVMMWTPVPNTEMSWDKEGK.YAMAWGVV	K	Y	35	4	696.498	4113.89	4113.89	1029.48	1029.48	4113.88	1029.48	0.0058	1.10344e-05	30.329	30.329	1	2	2	425	459	34465424	16M(15.9949),19M(15.9949),28M(15.9949)		0	TRUE	sp|P83111|LACTB_HUMAN	P83111	LACTB_HUMAN	LACTB	Serine beta-lactamase-like protein LACTB, mitochondrial
20240523_WT.03932.03932.2	D:\MS\240523_LACTB_PMF\FragPipe_HumanEcoliPAE2\WT\interact-20240523_WT.pep.xml	LALDLEIATYR		YQEIMNTK.LALDLEIATYR.TIIEGEES	K	T	11	2	696.678	1276.7	1276.7	639.36	639.36	1276.7	639.359	0.0019	2.80943e-06	27.992	11.03	1	2	0	473	483	7.91907e+06			0	FALSE	sp|P04264|K2C1_HUMAN	P04264	K2C1_HUMAN	KRT1	Keratin, type II cytoskeletal 1	GFAP, KRT4, KRT7, KRT8, KRT80	sp|P05787|K2C8_HUMAN, sp|P08729|K2C7_HUMAN, sp|P14136|GFAP_HUMAN, sp|P19013|K2C4_HUMAN, sp|Q6KB66|K2C80_HUMAN, tr|A0A1W2PQU7|A0A1W2PQU7_HUMAN, tr|A0A1W2PR46|A0A1W2PR46_HUMAN, tr|A0A1W2PRT3|A0A1W2PRT3_HUMAN, tr|A0A1W2PS58|A0A1W2PS58_HUMAN, tr|A0A1X7SBR3|A0A1X7SBR3_HUMAN, tr|A0A1X7SCE1|A0A1X7SCE1_HUMAN, tr|K7EJU1|K7EJU1_HUMAN, tr|K7EPI4|K7EPI4_HUMAN
20240523_WT.03941.03941.3	D:\MS\240523_LACTB_PMF\FragPipe_HumanEcoliPAE2\WT\interact-20240523_WT.pep.xml	HYASHTGGAVGASSVLLVLPEELDTETINNK		YGSCRKQR.HYASHTGGAVGASSVLLVLPEELDTETINNK.VPPRGIIV	R	V	31	3	697.674	3221.63	3221.63	1074.88	1074.88	3221.62	1074.88	0.0083	1.36458e-07	36.96	9.555	1	2	0	481	511	22325712			0	TRUE	sp|P83111|LACTB_HUMAN	P83111	LACTB_HUMAN	LACTB	Serine beta-lactamase-like protein LACTB, mitochondrial
20240523_WT.03944.03944.3	D:\MS\240523_LACTB_PMF\FragPipe_HumanEcoliPAE2\WT\interact-20240523_WT.pep.xml	IKDEVGAPGIVVGVSVDGKEVWSEGLGYADVENR		SSRDIIHR.IKDEVGAPGIVVGVSVDGKEVWSEGLGYADVENR.VPCKPETV	R	V	34	3	697.948	3543.8	3543.8	1182.28	1182.28	3542.79	1181.94	1.0146	1.07833e-06	32.369	11.091	1	2	2	118	151	7591306			0	TRUE	sp|P83111|LACTB_HUMAN	P83111	LACTB_HUMAN	LACTB	Serine beta-lactamase-like protein LACTB, mitochondrial
20240523_WT.03949.03949.4	D:\MS\240523_LACTB_PMF\FragPipe_HumanEcoliPAE2\WT\interact-20240523_WT.pep.xml	HYASHTGGAVGASSVLLVLPEELDTETINNKVPPR		YGSCRKQR.HYASHTGGAVGASSVLLVLPEELDTETINNKVPPR.GIIVSIIC	R	G	35	4	698.606	3670.91	3670.91	918.734	918.734	3670.9	918.731	0.0112	2.871e-11	51.668	7.63	1	2	1	481	515	383336576			0	TRUE	sp|P83111|LACTB_HUMAN	P83111	LACTB_HUMAN	LACTB	Serine beta-lactamase-like protein LACTB, mitochondrial
20240523_WT.03956.03956.3	D:\MS\240523_LACTB_PMF\FragPipe_HumanEcoliPAE2\WT\interact-20240523_WT.pep.xml	GGDGNYGYNAATEEYGNMIDMGILDPTKVTR	GGDGNYGYNAATEEYGNMIDM[147]GILDPTKVTR	SVVANTVK.GGDGNYGYNAATEEYGNMIDMGILDPTKVTR.SAIQYAAS	K	S	31	3	699.246	3337.5	3337.5	1113.51	1113.51	3337.49	1113.5	0.0095	0.000219913	21.131	16.739	1	2	1	471	501	6334716	21M(15.9949)		0	FALSE	sp|P0A6F5|CH60_ECOLI	P0A6F5	CH60_ECOLI	groEL	Chaperonin GroEL	groL_1	tr|A0A377E4F1|A0A377E4F1_ECOLX, tr|W1EU62|W1EU62_ECOLX
20240523_WT.03971.03971.4	D:\MS\240523_LACTB_PMF\FragPipe_HumanEcoliPAE2\WT\interact-20240523_WT.pep.xml	HYASHTGGAVGASSVLLVLPEELDTETINNK		YGSCRKQR.HYASHTGGAVGASSVLLVLPEELDTETINNK.VPPRGIIV	R	V	31	4	701.002	3221.63	3221.63	806.415	806.415	3221.62	806.412	0.01	1.02388e-05	28.459	7.29	1	2	0	481	511	56428716			0	TRUE	sp|P83111|LACTB_HUMAN	P83111	LACTB_HUMAN	LACTB	Serine beta-lactamase-like protein LACTB, mitochondrial
20240523_WT.03978.03978.2	D:\MS\240523_LACTB_PMF\FragPipe_HumanEcoliPAE2\WT\interact-20240523_WT.pep.xml	FGNAMLYGYQVGLFK	FGNAM[147]LYGYQVGLFK	STVGDIIK.FGNAMLYGYQVGLFK.NSNENIIP	K	N	15	2	701.633	1722.85	1722.85	862.433	862.433	1722.84	862.429	0.0084	3.99849e-08	31.452	11.445	1	2	0	410	424	12441891	5M(15.9949)		0	TRUE	sp|P83111|LACTB_HUMAN	P83111	LACTB_HUMAN	LACTB	Serine beta-lactamase-like protein LACTB, mitochondrial
20240523_WT.03979.03979.4	D:\MS\240523_LACTB_PMF\FragPipe_HumanEcoliPAE2\WT\interact-20240523_WT.pep.xml	LWEAGKLDLDIPVQHYVPEFPEK		ITMVAIAK.LWEAGKLDLDIPVQHYVPEFPEK.EYEGEKVS	K	E	23	4	701.723	2722.41	2722.41	681.61	681.61	2722.4	681.607	0.0097	7.03477e-07	36.111	11.963	1	2	1	177	199	12231770			0	FALSE	sp|P83111|LACTB_HUMAN	P83111	LACTB_HUMAN	LACTB	Serine beta-lactamase-like protein LACTB, mitochondrial		tr|H0YNN5|H0YNN5_HUMAN
20240523_WT.03982.03982.4	D:\MS\240523_LACTB_PMF\FragPipe_HumanEcoliPAE2\WT\interact-20240523_WT.pep.xml	NSNENLLPGYLKPETMVMMWTPVPNTEMSWDKEGK	NSNENLLPGYLKPETM[147]VMMWTPVPNTEM[147]SWDKEGK	GYQVGIFK.NSNENLLPGYLKPETMVMMWTPVPNTEMSWDKEGK.YAMAWGVV	K	Y	35	4	702.194	4097.91	4097.91	1025.48	1025.48	4097.89	1025.48	0.0185	1.5977e-10	48.686	45.841	1	2	2	425	459	132434368	16M(15.9949),28M(15.9949)		0	TRUE	sp|P83111|LACTB_HUMAN	P83111	LACTB_HUMAN	LACTB	Serine beta-lactamase-like protein LACTB, mitochondrial
20240523_WT.03989.03989.3	D:\MS\240523_LACTB_PMF\FragPipe_HumanEcoliPAE2\WT\interact-20240523_WT.pep.xml	FIFLEEGDIAEITRR		AIIPVTRR.FIFLEEGDIAEITRR.SVNIFDKT	R	S	15	3	702.828	1807.96	1807.96	603.659	603.659	1807.95	603.656	0.0087	0.000210015	25.211	9.666	1	2	0	204	218	4.0835e+06			0	FALSE	sp|P17169|GLMS_ECOLI	P17169	GLMS_ECOLI	glmS	Glutamine--fructose-6-phosphate aminotransferase [isomerizing]	EIMP300_09350, glmS_2, glmS_3	tr|A0A376JTM4|A0A376JTM4_ECOLX, tr|A0A376MLT9|A0A376MLT9_ECOLX, tr|A0A376WEA3|A0A376WEA3_ECOLX, tr|A0A377DDJ6|A0A377DDJ6_ECOLX, tr|A0A3S4MNI8|A0A3S4MNI8_ECOLX, tr|A0A8S0FDL9|A0A8S0FDL9_ECOLX, tr|W1F3K6|W1F3K6_ECOLX
20240523_WT.03999.03999.2	D:\MS\240523_LACTB_PMF\FragPipe_HumanEcoliPAE2\WT\interact-20240523_WT.pep.xml	AANIIGIQIEFAK		VVDINTIK.AANIIGIQIEFAK.VIIAGEVT	K	V	13	2	703.928	1386.79	1386.79	694.402	694.402	1386.79	694.401	0.0022	9.69182e-08	26.142	10.051	1	2	0	97	109	4.22865e+06			0	FALSE	tr|A0A485JAA6|A0A485JAA6_ECOLX	A0A485JAA6	A0A485JAA6_ECOLX	rplO	50S ribosomal protein L15		sp|P02413|RL15_ECOLI
20240523_WT.04006.04006.2	D:\MS\240523_LACTB_PMF\FragPipe_HumanEcoliPAE2\WT\interact-20240523_WT.pep.xml	TSLLDYIR		MGHVDHGK.TSLLDYIR.STKVASGE	K	S	8	2	704.759	979.536	979.536	490.775	490.775	979.534	490.774	0.0021	0.0519099	13.639	10.233	0.9274	2	0	405	412	2.54321e+06			0	FALSE	sp|P0A705|IF2_ECOLI	P0A705	IF2_ECOLI	infB	Translation initiation factor IF-2	infB_1, infB_2, infB_3, infB_4	tr|A0A2H4TUL7|A0A2H4TUL7_ECOLX, tr|A0A376KMS2|A0A376KMS2_ECOLX, tr|A0A376LBR0|A0A376LBR0_ECOLX, tr|A0A376MJC8|A0A376MJC8_ECOLX, tr|A0A376Y1W7|A0A376Y1W7_ECOLX, tr|A0A377ADK7|A0A377ADK7_ECOLX, tr|A0A377BYK8|A0A377BYK8_ECOLX, tr|A0A377C3M7|A0A377C3M7_ECOLX, tr|A0A377D8I7|A0A377D8I7_ECOLX, tr|A0A3S4LRN0|A0A3S4LRN0_ECOLX, tr|A0A484YQ89|A0A484YQ89_ECOLX
20240523_WT.04020.04020.3	D:\MS\240523_LACTB_PMF\FragPipe_HumanEcoliPAE2\WT\interact-20240523_WT.pep.xml	QGVPMNSLRFLFEGQR		IKESYCQR.QGVPMNSLRFLFEGQR.LADNHTPK	R	L	16	3	706.226	1877.97	1877.97	626.996	626.996	1877.96	626.993	0.0083	0.000506699	22.681	8.381	1	2	1	55	70	7131713			0	FALSE	sp|P63165|SUMO1_HUMAN	P63165	SUMO1_HUMAN	SUMO1	Small ubiquitin-related modifier 1		tr|B8ZZ67|B8ZZ67_HUMAN, tr|B8ZZN6|B8ZZN6_HUMAN
20240523_WT.04021.04021.2	D:\MS\240523_LACTB_PMF\FragPipe_HumanEcoliPAE2\WT\interact-20240523_WT.pep.xml	GIDTVLAELR		GMRVIDKK.GIDTVLAELR.ARGEKY	K	A	10	2	706.315	1085.61	1085.61	543.813	543.813	1085.61	543.811	0.0033	0.0047611	17.727	11.687	0.9756	2	0	63	72	1.28532e+06			0	TRUE	sp|P0A7M2|RL28_ECOLI	P0A7M2	RL28_ECOLI	rpmB	Large ribosomal subunit protein bL28
20240523_WT.04024.04024.2	D:\MS\240523_LACTB_PMF\FragPipe_HumanEcoliPAE2\WT\interact-20240523_WT.pep.xml	LSGQTIEVTSEYLFR		QQQFFQFR.LSGQTIEVTSEYLFR.HSDNEIIH	R	H	15	2	706.59	1742.9	1742.9	872.455	872.455	1741.89	871.952	1.0069	4.37545e-05	19.636	9.936	1	2	0	632	646	3.34531e+06			0	FALSE	sp|P00722|BGAL_ECOLI	P00722	BGAL_ECOLI	lacZ	Beta-galactosidase	lacZ_2, lacZ_3	tr|A0A2X1MFZ9|A0A2X1MFZ9_ECOLX, tr|A0A2X3JQA1|A0A2X3JQA1_ECOLX, tr|A0A376ZMT8|A0A376ZMT8_ECOLX
20240523_WT.04039.04039.4	D:\MS\240523_LACTB_PMF\FragPipe_HumanEcoliPAE2\WT\interact-20240523_WT.pep.xml	NSNENLLPGYLKPETMVMMWTPVPNTEMSWDKEGK	NSNENLLPGYLKPETM[147]VM[147]MWTPVPNTEMSWDKEGK	GYQVGIFK.NSNENLLPGYLKPETMVMMWTPVPNTEMSWDKEGK.YAMAWGVV	K	Y	35	4	708.354	4097.9	4097.9	1025.48	1025.48	4097.89	1025.48	0.0161	2.2856e-08	38.064	38.064	1	2	2	425	459	29153892	16M(15.9949),18M(15.9949)		0	TRUE	sp|P83111|LACTB_HUMAN	P83111	LACTB_HUMAN	LACTB	Serine beta-lactamase-like protein LACTB, mitochondrial
20240523_WT.04057.04057.2	D:\MS\240523_LACTB_PMF\FragPipe_HumanEcoliPAE2\WT\interact-20240523_WT.pep.xml	LLDLAAPDIIVR		NRNNRIKR.LLDLAAPDIIVR.NEKRMIQE	R	N	12	2	710.186	1307.78	1307.78	654.898	654.898	1307.78	654.898	0.0001	0.00808165	17.87	0	0.9893	2	0	282	293	0			0	FALSE	sp|P0A8T7|RPOC_ECOLI	P0A8T7	RPOC_ECOLI	rpoC	DNA-directed RNA polymerase subunit beta'	rpoC_1, rpoC_2, rpoC_3	tr|A0A376L6N8|A0A376L6N8_ECOLX, tr|A0A376LFI8|A0A376LFI8_ECOLX, tr|A0A376MMX4|A0A376MMX4_ECOLX, tr|A0A376NZU9|A0A376NZU9_ECOLX, tr|A0A377A8J6|A0A377A8J6_ECOLX, tr|A0A3S5DWE7|A0A3S5DWE7_ECOLX
20240523_WT.04061.04061.2	D:\MS\240523_LACTB_PMF\FragPipe_HumanEcoliPAE2\WT\interact-20240523_WT.pep.xml	DMALIGQALIR		DGQYSSAR.DMALIGQALIR.DVPNEYSI	R	D	11	2	710.749	1199.67	1199.67	600.842	600.842	1199.67	600.842	0.0009	3.4537e-10	23.253	7.839	1	2	0	193	203	2.02391e+06			0	FALSE	sp|P0AEB2|DACA_ECOLI	P0AEB2	DACA_ECOLI	dacA	D-alanyl-D-alanine carboxypeptidase DacA	dacA_1, dacA_2	tr|A0A376K0C6|A0A376K0C6_ECOLX, tr|A0A484VTY1|A0A484VTY1_ECOLX
20240523_WT.04062.04062.3	D:\MS\240523_LACTB_PMF\FragPipe_HumanEcoliPAE2\WT\interact-20240523_WT.pep.xml	AIFPNPDHTLLPGMFVR		TTGSITIR.AIFPNPDHTLLPGMFVR.ARIEEGIN	R	A	17	3	710.838	1924	1924	642.342	642.342	1924	642.341	0.0008	0.00711214	17.092	8.796	0.9796	2	0	278	294	3.56546e+06			0	FALSE	sp|P0AE06|ACRA_ECOLI	P0AE06	ACRA_ECOLI	acrA	Multidrug efflux pump subunit AcrA	EIMP300_73990, acrA_2	tr|A0A377E7U3|A0A377E7U3_ECOLX, tr|A0A377LIA0|A0A377LIA0_ECOLX, tr|A0A8S0G055|A0A8S0G055_ECOLX
20240523_WT.04083.04083.3	D:\MS\240523_LACTB_PMF\FragPipe_HumanEcoliPAE2\WT\interact-20240523_WT.pep.xml	ALLAAFDFPFRK		AKSDEEGR.ALLAAFDFPFRK.	R	-	12	3	713.142	1394.77	1394.77	465.932	465.932	1394.77	465.931	0.002	1.23751e-05	24.967	13.139	1	2	0	168	179	24306426			0	FALSE	sp|P62399|RL5_ECOLI	P62399	RL5_ECOLI	rplE	Large ribosomal subunit protein uL5	EIMP300_17800	sp|Q83PY9|RL5_SHIFL, tr|A0A8S0FJN2|A0A8S0FJN2_ECOLX, tr|W1F3H5|W1F3H5_ECOLX
20240523_WT.04086.04086.2	D:\MS\240523_LACTB_PMF\FragPipe_HumanEcoliPAE2\WT\interact-20240523_WT.pep.xml	ALLAAFDFPFRK		AKSDEEGR.ALLAAFDFPFRK.	R	-	12	2	713.413	1394.77	1394.77	698.394	698.394	1394.77	698.393	0.0019	0.0143054	20.878	13.409	0.9845	2	0	168	179	5.78628e+06			0	FALSE	sp|P62399|RL5_ECOLI	P62399	RL5_ECOLI	rplE	Large ribosomal subunit protein uL5	EIMP300_17800	sp|Q83PY9|RL5_SHIFL, tr|A0A8S0FJN2|A0A8S0FJN2_ECOLX, tr|W1F3H5|W1F3H5_ECOLX
20240523_WT.04094.04094.4	D:\MS\240523_LACTB_PMF\FragPipe_HumanEcoliPAE2\WT\interact-20240523_WT.pep.xml	NSNENLLPGYLKPETMVMMWTPVPNTEMSWDKEGK	NSNENLLPGYLKPETM[147]VMMWTPVPNTEMSWDKEGK	GYQVGIFK.NSNENLLPGYLKPETMVMMWTPVPNTEMSWDKEGK.YAMAWGVV	K	Y	35	4	714.34	4081.89	4081.89	1021.48	1021.48	4081.89	1021.48	-0.0004	1.12785e-09	45.291	45.291	1	2	2	425	459	85398496	16M(15.9949)		0	TRUE	sp|P83111|LACTB_HUMAN	P83111	LACTB_HUMAN	LACTB	Serine beta-lactamase-like protein LACTB, mitochondrial
20240523_WT.04096.04096.3	D:\MS\240523_LACTB_PMF\FragPipe_HumanEcoliPAE2\WT\interact-20240523_WT.pep.xml	GGDGNYGYNAATEEYGNMIDMGILDPTK	GGDGNYGYNAATEEYGNMIDM[147]GILDPTK	SVVANTVK.GGDGNYGYNAATEEYGNMIDMGILDPTK.VTRSAIQY	K	V	28	3	714.521	2981.27	2981.27	994.764	994.764	2981.27	994.764	0.0022	6.23735e-05	18.32	14.101	1	2	0	471	498	4668537	21M(15.9949)		0	FALSE	sp|P0A6F5|CH60_ECOLI	P0A6F5	CH60_ECOLI	groEL	Chaperonin GroEL	groL_1	tr|A0A377E4F1|A0A377E4F1_ECOLX, tr|W1EU62|W1EU62_ECOLX
20240523_WT.04099.04099.3	D:\MS\240523_LACTB_PMF\FragPipe_HumanEcoliPAE2\WT\interact-20240523_WT.pep.xml	VVNDNAPQTAKEPDYLDIPAFLR		QEQKPVAK.VVNDNAPQTAKEPDYLDIPAFLR.KQAD	K	K	23	3	714.79	2585.32	2585.32	862.779	862.779	2585.31	862.778	0.0024	0.00506699	10.681	0	0.9901	2	1	357	379	2.60922e+06			0	FALSE	sp|P0A9A6|FTSZ_ECOLI	P0A9A6	FTSZ_ECOLI	ftsZ	Cell division protein FtsZ	ftsZ_2, ftsZ_3	tr|A0A2X1K5R6|A0A2X1K5R6_ECOLX, tr|A0A376U2W5|A0A376U2W5_ECOLX, tr|A0A376W0S9|A0A376W0S9_ECOLX
20240523_WT.04114.04114.4	D:\MS\240523_LACTB_PMF\FragPipe_HumanEcoliPAE2\WT\interact-20240523_WT.pep.xml	NSNENLLPGYLKPETMVMMWTPVPNTEMSWDKEGK	NSNENLLPGYLKPETM[147]VMMWTPVPNTEM[147]SWDKEGK	GYQVGIFK.NSNENLLPGYLKPETMVMMWTPVPNTEMSWDKEGK.YAMAWGVV	K	Y	35	4	716.56	4099.89	4099.89	1025.98	1025.98	4097.89	1025.48	1.9995	1.16883e-08	41.229	41.229	1	2	2	425	459	147361872	16M(15.9949),28M(15.9949)		0	TRUE	sp|P83111|LACTB_HUMAN	P83111	LACTB_HUMAN	LACTB	Serine beta-lactamase-like protein LACTB, mitochondrial
20240523_WT.04132.04132.4	D:\MS\240523_LACTB_PMF\FragPipe_HumanEcoliPAE2\WT\interact-20240523_WT.pep.xml	EIELEDKFENMGAQMVKEVASK		KDGVSVAR.EIELEDKFENMGAQMVKEVASK.ANDAAGDG	R	A	22	4	718.398	2524.22	2524.22	632.062	632.062	2524.22	632.062	-0.0014	1.7164e-10	32.218	7.306	1	2	2	59	80	4968211			0	FALSE	sp|P0A6F5|CH60_ECOLI	P0A6F5	CH60_ECOLI	groEL	Chaperonin GroEL	groL, groL_1	tr|A0A2X1J6W5|A0A2X1J6W5_ECOLX, tr|A0A377DDC8|A0A377DDC8_ECOLX, tr|A0A377KDV7|A0A377KDV7_ECOLX, tr|A0A484YBM5|A0A484YBM5_ECOLX, tr|W1EVS4|W1EVS4_ECOLX
20240523_WT.04133.04133.3	D:\MS\240523_LACTB_PMF\FragPipe_HumanEcoliPAE2\WT\interact-20240523_WT.pep.xml	VAENGYIAIALNDTTEVVIKR		GIVGRVTK.VAENGYIAIALNDTTEVVIKR.DFVAAVIP	K	D	21	3	718.489	2288.24	2288.24	763.753	763.753	2288.24	763.753	0.0004	0.00298882	20.598	0	0.996	2	0	75	95	1.83297e+06			0	FALSE	sp|P0ADZ7|YAJC_ECOLI	P0ADZ7	YAJC_ECOLI	yajC	Sec translocon accessory complex subunit YajC		tr|A0A377F9W5|A0A377F9W5_ECOLX
20240523_WT.04171.04171.2	D:\MS\240523_LACTB_PMF\FragPipe_HumanEcoliPAE2\WT\interact-20240523_WT.pep.xml	DVFMGVDELQVGMR		NIVQRVPK.DVFMGVDELQVGMR.FIAETDQG	K	F	14	2	722.634	1594.75	1594.75	798.383	798.383	1594.75	798.381	0.0022	1.85935e-07	33.397	12.082	1	2	0	82	95	54724464			0	FALSE	sp|P0A9K9|SLYD_ECOLI	P0A9K9	SLYD_ECOLI	slyD	FKBP-type peptidyl-prolyl cis-trans isomerase SlyD	DNQ45_18745	tr|A0A2W6PAN4|A0A2W6PAN4_ECOLX, tr|A0A377BWE3|A0A377BWE3_ECOLX, tr|A0A3L1NDV5|A0A3L1NDV5_ECOLX
20240523_WT.04184.04184.3	D:\MS\240523_LACTB_PMF\FragPipe_HumanEcoliPAE2\WT\interact-20240523_WT.pep.xml	GGDGNYGYNAATEEYGNMIDMGILDPTKVTR		SVVANTVK.GGDGNYGYNAATEEYGNMIDMGILDPTKVTR.SAIQYAAS	K	S	31	3	724.004	3321.51	3321.51	1108.18	1108.18	3321.49	1108.17	0.0141	0.00753789	9.991	0	0.8605	2	1	471	501	11724222			0	FALSE	sp|P0A6F5|CH60_ECOLI	P0A6F5	CH60_ECOLI	groEL	Chaperonin GroEL	groL_1	tr|A0A377E4F1|A0A377E4F1_ECOLX, tr|W1EU62|W1EU62_ECOLX
20240523_WT.04187.04187.3	D:\MS\240523_LACTB_PMF\FragPipe_HumanEcoliPAE2\WT\interact-20240523_WT.pep.xml	IHAEVPLSEMFGYATQLR		ESEVTGVK.IHAEVPLSEMFGYATQLR.SITKGRAS	K	S	18	3	724.275	2061.05	2061.05	688.022	688.022	2061.04	688.019	0.0095	8.14913e-07	27.564	7.505	1	2	0	654	671	2.40721e+06			0	FALSE	sp|P0A6M8|EFG_ECOLI	P0A6M8	EFG_ECOLI	fusA	Elongation factor G	fusA1_1, fusA1_4, fusA1_6	tr|A0A376TWT3|A0A376TWT3_ECOLX, tr|A0A376VDX1|A0A376VDX1_ECOLX, tr|A0A377BX49|A0A377BX49_ECOLX, tr|A0A377C7M4|A0A377C7M4_ECOLX
20240523_WT.04188.04188.3	D:\MS\240523_LACTB_PMF\FragPipe_HumanEcoliPAE2\WT\interact-20240523_WT.pep.xml	DVFMGVDELQVGMR		NIVQRVPK.DVFMGVDELQVGMR.FIAETDQG	K	F	14	3	724.365	1594.76	1594.76	532.593	532.593	1594.75	532.59	0.0078	0.00246746	20.931	9.062	0.9853	2	0	82	95	1.56134e+06			0	FALSE	sp|P0A9K9|SLYD_ECOLI	P0A9K9	SLYD_ECOLI	slyD	FKBP-type peptidyl-prolyl cis-trans isomerase SlyD	DNQ45_18745	tr|A0A2W6PAN4|A0A2W6PAN4_ECOLX, tr|A0A377BWE3|A0A377BWE3_ECOLX, tr|A0A3L1NDV5|A0A3L1NDV5_ECOLX
20240523_WT.04193.04193.3	D:\MS\240523_LACTB_PMF\FragPipe_HumanEcoliPAE2\WT\interact-20240523_WT.pep.xml	KTAEDYLGEPVTEAVITVPAYFNDAQR		AEVIKKMK.KTAEDYLGEPVTEAVITVPAYFNDAQR.QATKDAGR	K	Q	27	3	725.027	2996.47	2996.47	999.832	999.832	2996.48	999.833	-0.0029	2.70863e-06	28.769	0	1	2	0	125	151	21642788			0	FALSE	sp|P0A6Y8|DNAK_ECOLI	P0A6Y8	DNAK_ECOLI	dnaK	Chaperone protein DnaK	dnaK_3, dnaK_4, dnaK_5	tr|A0A2X3K668|A0A2X3K668_ECOLX, tr|A0A376VSH4|A0A376VSH4_ECOLX, tr|A0A377LLX5|A0A377LLX5_ECOLX, tr|A0A418GJY4|A0A418GJY4_ECOLX
20240523_WT.04210.04210.4	D:\MS\240523_LACTB_PMF\FragPipe_HumanEcoliPAE2\WT\interact-20240523_WT.pep.xml	NSNENLLPGYLKPETMVMMWTPVPNTEMSWDKEGK	NSNENLLPGYLKPETM[147]VMMWTPVPNTEMSWDKEGK	GYQVGIFK.NSNENLLPGYLKPETMVMMWTPVPNTEMSWDKEGK.YAMAWGVV	K	Y	35	4	726.781	4081.89	4081.89	1021.48	1021.48	4081.89	1021.48	0	4.38026e-06	29.934	29.934	1	2	2	425	459	235945632	16M(15.9949)		0	TRUE	sp|P83111|LACTB_HUMAN	P83111	LACTB_HUMAN	LACTB	Serine beta-lactamase-like protein LACTB, mitochondrial
20240523_WT.04248.04248.4	D:\MS\240523_LACTB_PMF\FragPipe_HumanEcoliPAE2\WT\interact-20240523_WT.pep.xml	NDFEQGELYLREKFENSIESLR		NSKPGKKK.NDFEQGELYLREKFENSIESLR.LFKNDPIF	K	L	22	4	731.015	2715.32	2715.32	679.837	679.837	2715.31	679.836	0.0036	2.95971e-09	43.615	0	1	2	2	285	306	32051186			0	TRUE	sp|P83111|LACTB_HUMAN	P83111	LACTB_HUMAN	LACTB	Serine beta-lactamase-like protein LACTB, mitochondrial
20240523_WT.04262.04262.3	D:\MS\240523_LACTB_PMF\FragPipe_HumanEcoliPAE2\WT\interact-20240523_WT.pep.xml	VGKEGVITVEDGTGLQDELDVVEGMQFDR		IIAEAMDK.VGKEGVITVEDGTGLQDELDVVEGMQFDR.GYISPYFI	K	G	29	3	732.475	3134.51	3134.51	1045.84	1045.84	3134.51	1045.84	0.0017	5.97723e-08	37.394	0	1	2	1	169	197	9009064			0	FALSE	sp|P0A6F5|CH60_ECOLI	P0A6F5	CH60_ECOLI	groEL	Chaperonin GroEL	groL, groL_1, groL_2, groL_3	tr|A0A2X1J6W5|A0A2X1J6W5_ECOLX, tr|A0A377AUI8|A0A377AUI8_ECOLX, tr|A0A377KDV7|A0A377KDV7_ECOLX, tr|A0A484YDU7|A0A484YDU7_ECOLX, tr|W1EVS4|W1EVS4_ECOLX
20240523_WT.04264.04264.3	D:\MS\240523_LACTB_PMF\FragPipe_HumanEcoliPAE2\WT\interact-20240523_WT.pep.xml	GIIVSIICNMQSVGLNSTALK	GIIVSIICNMQSVGLNSTALK	INNKVPPR.GIIVSIICNMQSVGLNSTALK.LAIEFDKD	R	L	21	3	732.657	2208.15	2208.15	737.057	737.057	2206.15	736.391	1.9975	8.84097e-05	25.714	8.766	1	2	0	516	536	1.56221e+06	8C(45.9877)		0	TRUE	sp|P83111|LACTB_HUMAN	P83111	LACTB_HUMAN	LACTB	Serine beta-lactamase-like protein LACTB, mitochondrial
20240523_WT.04268.04268.4	D:\MS\240523_LACTB_PMF\FragPipe_HumanEcoliPAE2\WT\interact-20240523_WT.pep.xml	NSNENLLPGYLKPETMVMMWTPVPNTEMSWDKEGK	NSNENLLPGYLKPETM[147]VMMWTPVPNTEMSWDKEGK	GYQVGIFK.NSNENLLPGYLKPETMVMMWTPVPNTEMSWDKEGK.YAMAWGVV	K	Y	35	4	733.224	4081.9	4081.9	1021.48	1021.48	4081.89	1021.48	0.0034	1.3358e-10	47.997	47.997	1	2	2	425	459	287979776	16M(15.9949)		0	TRUE	sp|P83111|LACTB_HUMAN	P83111	LACTB_HUMAN	LACTB	Serine beta-lactamase-like protein LACTB, mitochondrial
20240523_WT.04270.04270.2	D:\MS\240523_LACTB_PMF\FragPipe_HumanEcoliPAE2\WT\interact-20240523_WT.pep.xml	FGNAMLYGYQVGLFK		STVGDIIK.FGNAMLYGYQVGLFK.NSNENIIP	K	N	15	2	733.407	1706.85	1706.85	854.432	854.432	1706.85	854.432	0.0011	6.55302e-08	33.478	11.779	1	2	0	410	424	17760692			0	TRUE	sp|P83111|LACTB_HUMAN	P83111	LACTB_HUMAN	LACTB	Serine beta-lactamase-like protein LACTB, mitochondrial
20240523_WT.04276.04276.2	D:\MS\240523_LACTB_PMF\FragPipe_HumanEcoliPAE2\WT\interact-20240523_WT.pep.xml	TVMENFVAFVDK		KATEEQIK.TVMENFVAFVDK.CCAADDKE	K	C	12	2	733.948	1398.69	1398.69	700.351	700.351	1398.69	700.35	0.0025	0.00490908	18.736	8.073	0.9905	2	0	569	580	2.74897e+06			0	TRUE	sp|P02769|ALBU_BOVIN	P02769	ALBU_BOVIN	ALB	Albumin
20240523_WT.04281.04281.3	D:\MS\240523_LACTB_PMF\FragPipe_HumanEcoliPAE2\WT\interact-20240523_WT.pep.xml	NVQALEIELQSQLALK		SEITEIRR.NVQALEIELQSQLALK.QSIEASIA	R	Q	16	3	734.603	1796.01	1796.01	599.676	599.676	1796	599.675	0.002	4.69127e-08	32.39	12.554	1	2	0	371	386	5186068			0	FALSE	sp|P13645|K1C10_HUMAN	P13645	K1C10_HUMAN	KRT10	Keratin, type I cytoskeletal 10		tr|A0A1B0GVI3|A0A1B0GVI3_HUMAN
20240523_WT.04283.04283.3	D:\MS\240523_LACTB_PMF\FragPipe_HumanEcoliPAE2\WT\interact-20240523_WT.pep.xml	ATLKPEGQAALDQLYSQLSNLDPK		DVIFNFNK.ATLKPEGQAALDQLYSQLSNLDPK.DGSVVVIG	K	D	24	3	734.783	2599.35	2599.35	867.457	867.457	2599.35	867.457	-0.0014	0.000453419	21.874	0	1	2	1	228	251	4.01153e+06			0	FALSE	sp|P0A910|OMPA_ECOLI	P0A910	OMPA_ECOLI	ompA	Outer membrane protein A	ompA_2	tr|A0A2X3M263|A0A2X3M263_ECOLX, tr|A0A376KWW8|A0A376KWW8_ECOLX, tr|A0A376VMS2|A0A376VMS2_ECOLX
20240523_WT.04286.04286.3	D:\MS\240523_LACTB_PMF\FragPipe_HumanEcoliPAE2\WT\interact-20240523_WT.pep.xml	IVQVIGAVVDVEFPQDAVPR		MATGK.IVQVIGAVVDVEFPQDAVPR.VYDAIEVQ	K	V	20	3	735.053	2150.18	2150.18	717.733	717.733	2150.17	717.732	0.0036	1.1298e-07	37.288	0	1	2	0	6	25	3517823			0	FALSE	sp|P0ABB4|ATPB_ECOLI	P0ABB4	ATPB_ECOLI	atpD	ATP synthase subunit beta	atpD_1, atpD_2	tr|A0A2X1NN39|A0A2X1NN39_ECOLX, tr|A0A376NXT0|A0A376NXT0_ECOLX, tr|A0A376VT85|A0A376VT85_ECOLX, tr|A0A377C9F7|A0A377C9F7_ECOLX, tr|A0A3S4KJI5|A0A3S4KJI5_ECOLX
20240523_WT.04288.04288.3	D:\MS\240523_LACTB_PMF\FragPipe_HumanEcoliPAE2\WT\interact-20240523_WT.pep.xml	LKDGVGLLPTVLDVVENPK		IQKVGIIK.LKDGVGLLPTVLDVVENPK.NIKIVEIE	K	N	19	3	735.231	2005.15	2005.15	669.39	669.39	2005.15	669.389	0.0023	8.42364e-05	25.798	13.755	1	2	1	157	175	2.31966e+06			0	FALSE	sp|P28635|METQ_ECOLI	P28635	METQ_ECOLI	metQ	D-methionine-binding lipoprotein MetQ	metQ_2	tr|A0A376RQJ8|A0A376RQJ8_ECOLX, tr|A0A376TKJ4|A0A376TKJ4_ECOLX, tr|A0A3S4LXP1|A0A3S4LXP1_ECOLX
20240523_WT.04293.04293.3	D:\MS\240523_LACTB_PMF\FragPipe_HumanEcoliPAE2\WT\interact-20240523_WT.pep.xml	VIPYAGNVVTSDIAYAFGTPPSDAEAIKVR		GGAIRHTK.VIPYAGNVVTSDIAYAFGTPPSDAEAIKVR.HGCAIGSI	K	H	30	3	735.889	3120.62	3120.62	1041.21	1041.21	3120.61	1041.21	0.0026	0.0145295	13.851	0	0.963	2	1	231	260	10622221			0	FALSE	sp|P0ABH0|FTSA_ECOLI	P0ABH0	FTSA_ECOLI	ftsA	Cell division protein FtsA	EIMP300_80950, ftsA_2	tr|A0A376LHP4|A0A376LHP4_ECOLX, tr|A0A376P026|A0A376P026_ECOLX, tr|A0A447X9Q1|A0A447X9Q1_ECOLX, tr|A0A8S0G0W6|A0A8S0G0W6_ECOLX
20240523_WT.04303.04303.4	D:\MS\240523_LACTB_PMF\FragPipe_HumanEcoliPAE2\WT\interact-20240523_WT.pep.xml	GYLSPYFINKPETGAVELESPFILLADKK		VEGMQFDR.GYLSPYFINKPETGAVELESPFILLADKK.LSNIREMI	R	L	29	4	736.991	3238.72	3238.72	810.687	810.687	3238.72	810.686	0.0004	9.20449e-07	33.644	0	1	2	1	198	226	19633896			0	FALSE	sp|P0A6F5|CH60_ECOLI	P0A6F5	CH60_ECOLI	groEL	Chaperonin GroEL	groL, groL_1, groL_2, groL_3	tr|A0A2X1J6W5|A0A2X1J6W5_ECOLX, tr|A0A377AUI8|A0A377AUI8_ECOLX, tr|A0A377DD11|A0A377DD11_ECOLX, tr|A0A377KDV7|A0A377KDV7_ECOLX, tr|W1EVS4|W1EVS4_ECOLX
20240523_WT.04307.04307.3	D:\MS\240523_LACTB_PMF\FragPipe_HumanEcoliPAE2\WT\interact-20240523_WT.pep.xml	TMITDSLAVVLQR		.TMITDSLAVVLQR.RDWENPGV	M	R	13	3	737.35	1445.79	1445.79	482.938	482.938	1445.79	482.938	-0.0003	0.000751304	18.664	12.473	1	2	0	2	14	1.3963e+06			0	FALSE	sp|P00722|BGAL_ECOLI	P00722	BGAL_ECOLI	lacZ	Beta-galactosidase	CG692_26980, ECBD_2907, EIMP300_76050, lacZ_1	tr|A0A140NC03|A0A140NC03_ECOBD, tr|A0A2X1KSK3|A0A2X1KSK3_ECOLX, tr|A0A2X1P720|A0A2X1P720_ECOLX, tr|A0A376PZI6|A0A376PZI6_ECOLX, tr|A0A376RPI2|A0A376RPI2_ECOLX, tr|A0A376VMQ5|A0A376VMQ5_ECOLX, tr|A0A377KB15|A0A377KB15_ECOLX, tr|A0A484VWN3|A0A484VWN3_ECOLX, tr|A0A485JIJ0|A0A485JIJ0_ECOLX, tr|A0A8S0FZN9|A0A8S0FZN9_ECOLX, tr|A0A9X6PAN7|A0A9X6PAN7_ECOLX
20240523_WT.04323.04323.4	D:\MS\240523_LACTB_PMF\FragPipe_HumanEcoliPAE2\WT\interact-20240523_WT.pep.xml	NSNENLLPGYLKPETMVMMWTPVPNTEMSWDKEGK	NSNENLLPGYLKPETMVMMWTPVPNTEM[147]SWDKEGK	GYQVGIFK.NSNENLLPGYLKPETMVMMWTPVPNTEMSWDKEGK.YAMAWGVV	K	Y	35	4	739.205	4081.9	4081.9	1021.48	1021.48	4081.89	1021.48	0.0048	6.543e-11	50.237	28.137	1	2	2	425	459	136064768	28M(15.9949)		0	TRUE	sp|P83111|LACTB_HUMAN	P83111	LACTB_HUMAN	LACTB	Serine beta-lactamase-like protein LACTB, mitochondrial
20240523_WT.04326.04326.3	D:\MS\240523_LACTB_PMF\FragPipe_HumanEcoliPAE2\WT\interact-20240523_WT.pep.xml	NSNENLLPGYLKPETMVMMWTPVPNTEMSWDKEGK	NSNENLLPGYLKPETMVMMWTPVPNTEM[147]SWDKEGK	GYQVGIFK.NSNENLLPGYLKPETMVMMWTPVPNTEMSWDKEGK.YAMAWGVV	K	Y	35	3	739.482	4081.9	4081.9	1361.64	1361.64	4081.89	1361.64	0.0043	0.00436516	16.94	13.93	0.992	2	2	425	459	5183368	28M(15.9949)		0	TRUE	sp|P83111|LACTB_HUMAN	P83111	LACTB_HUMAN	LACTB	Serine beta-lactamase-like protein LACTB, mitochondrial
20240523_WT.04346.04346.2	D:\MS\240523_LACTB_PMF\FragPipe_HumanEcoliPAE2\WT\interact-20240523_WT.pep.xml	GLTDAAQQVVAAVEGK		GINIIAAK.GLTDAAQQVVAAVEGK.	K	-	16	2	741.688	1555.82	1555.82	778.92	778.92	1555.82	778.918	0.0042	2.66289e-07	31.968	13.367	1	2	0	373	388	2.66664e+06			0	FALSE	sp|P0A836|SUCC_ECOLI	P0A836	SUCC_ECOLI	sucC	Succinate--CoA ligase [ADP-forming] subunit beta	sucC_1, sucC_3	tr|A0A2X1N9F1|A0A2X1N9F1_ECOLX, tr|A0A376W1F8|A0A376W1F8_ECOLX, tr|A0A377DWA2|A0A377DWA2_ECOLX, tr|A0A377E6R0|A0A377E6R0_ECOLX, tr|A0A418H724|A0A418H724_ECOLX
20240523_WT.04349.04349.3	D:\MS\240523_LACTB_PMF\FragPipe_HumanEcoliPAE2\WT\interact-20240523_WT.pep.xml	AIAQVGTISANSDETVGKLIAEAMDK		SVPCSDSK.AIAQVGTISANSDETVGKLIAEAMDK.VGKEGVIT	K	V	26	3	741.962	2631.35	2631.35	878.123	878.123	2631.34	878.121	0.0034	3.43162e-07	36.358	9.539	1	2	1	143	168	11339452			0	FALSE	sp|P0A6F5|CH60_ECOLI	P0A6F5	CH60_ECOLI	groEL	Chaperonin GroEL	EIMP300_88550, groL, groL_1, groL_2, groL_3	tr|A0A2X1J6W5|A0A2X1J6W5_ECOLX, tr|A0A377AUI8|A0A377AUI8_ECOLX, tr|A0A377KDV7|A0A377KDV7_ECOLX, tr|A0A484YDU7|A0A484YDU7_ECOLX, tr|A0A8S0G2N7|A0A8S0G2N7_ECOLX, tr|W1EVS4|W1EVS4_ECOLX
20240523_WT.04351.04351.3	D:\MS\240523_LACTB_PMF\FragPipe_HumanEcoliPAE2\WT\interact-20240523_WT.pep.xml	GGDGNYGYNAATEEYGNMIDMGILDPTK		SVVANTVK.GGDGNYGYNAATEEYGNMIDMGILDPTK.VTRSAIQY	K	V	28	3	742.143	2965.28	2965.28	989.433	989.433	2965.27	989.432	0.0019	0.000455512	20.866	0	1	2	0	471	498	7239762			0	FALSE	sp|P0A6F5|CH60_ECOLI	P0A6F5	CH60_ECOLI	groEL	Chaperonin GroEL	groL_1	tr|A0A377E4F1|A0A377E4F1_ECOLX, tr|W1EU62|W1EU62_ECOLX
20240523_WT.04353.04353.3	D:\MS\240523_LACTB_PMF\FragPipe_HumanEcoliPAE2\WT\interact-20240523_WT.pep.xml	NPLRVFELDFEENLR		ATPIEYTR.NPLRVFELDFEENLR.LIRYCVKY	R	L	15	3	742.322	1889.97	1889.97	630.996	630.996	1889.96	630.995	0.0043	2.76455e-05	21.178	10.276	1	2	1	401	415	5207465			0	FALSE	sp|P77398|ARNA_ECOLI	P77398	ARNA_ECOLI	arnA	Bifunctional polymyxin resistance protein ArnA	arnA_2, arnA_3	sp|B2TW38|ARNA_SHIB3, tr|A0A2X1NDJ5|A0A2X1NDJ5_ECOLX, tr|A0A376U5J1|A0A376U5J1_ECOLX, tr|A0A447XUJ1|A0A447XUJ1_ECOLX, tr|W1EZ90|W1EZ90_ECOLX
20240523_WT.04369.04369.3	D:\MS\240523_LACTB_PMF\FragPipe_HumanEcoliPAE2\WT\interact-20240523_WT.pep.xml	TGPEAILELEHMGLPFSR		DAIEYMCK.TGPEAILELEHMGLPFSR.LDDGRIYQ	K	L	18	3	744.181	1996.01	1996.01	666.344	666.344	1996.01	666.343	0.0025	5.49475e-09	27.109	9.387	1	2	0	91	108	4168453			0	FALSE	sp|P0AC41|SDHA_ECOLI	P0AC41	SDHA_ECOLI	sdhA	Succinate dehydrogenase flavoprotein subunit	D3C88_23295, EIZ93_16015, sdhA_1, sdhA_2, sdhA_3	tr|A0A376P2E8|A0A376P2E8_ECOLX, tr|A0A376TJV0|A0A376TJV0_ECOLX, tr|A0A376X1E9|A0A376X1E9_ECOLX, tr|A0A3S4KB58|A0A3S4KB58_ECOLX, tr|A0A418GFC0|A0A418GFC0_ECOLX, tr|A0A447XBW3|A0A447XBW3_ECOLX, tr|A0A5P0JAM8|A0A5P0JAM8_ECOLX
20240523_WT.04380.04380.4	D:\MS\240523_LACTB_PMF\FragPipe_HumanEcoliPAE2\WT\interact-20240523_WT.pep.xml	LIAEAMDKVGKEGVITVEDGTGLQDELDVVEGMQFDR		NSDETVGK.LIAEAMDKVGKEGVITVEDGTGLQDELDVVEGMQFDR.GYISPYFI	K	G	37	4	745.384	4005.96	4005.96	1002.5	1002.5	4005.95	1002.5	0.0039	1.4e-12	55.912	7.742	1	2	2	161	197	24260056			0	FALSE	sp|P0A6F5|CH60_ECOLI	P0A6F5	CH60_ECOLI	groEL	Chaperonin GroEL	groL, groL_1, groL_2, groL_3	tr|A0A2X1J6W5|A0A2X1J6W5_ECOLX, tr|A0A377AUI8|A0A377AUI8_ECOLX, tr|A0A377KDV7|A0A377KDV7_ECOLX, tr|A0A484YDU7|A0A484YDU7_ECOLX, tr|W1EVS4|W1EVS4_ECOLX
20240523_WT.04383.04383.3	D:\MS\240523_LACTB_PMF\FragPipe_HumanEcoliPAE2\WT\interact-20240523_WT.pep.xml	LIAEAMDKVGKEGVITVEDGTGLQDELDVVEGMQFDR		NSDETVGK.LIAEAMDKVGKEGVITVEDGTGLQDELDVVEGMQFDR.GYISPYFI	K	G	37	3	745.653	4005.96	4005.96	1336.33	1336.33	4005.95	1336.33	0.0051	1.59313e-06	30.691	0	1	2	2	161	197	3445415			0	FALSE	sp|P0A6F5|CH60_ECOLI	P0A6F5	CH60_ECOLI	groEL	Chaperonin GroEL	groL, groL_1, groL_2, groL_3	tr|A0A2X1J6W5|A0A2X1J6W5_ECOLX, tr|A0A377AUI8|A0A377AUI8_ECOLX, tr|A0A377KDV7|A0A377KDV7_ECOLX, tr|A0A484YDU7|A0A484YDU7_ECOLX, tr|W1EVS4|W1EVS4_ECOLX
20240523_WT.04391.04391.2	D:\MS\240523_LACTB_PMF\FragPipe_HumanEcoliPAE2\WT\interact-20240523_WT.pep.xml	SLDLDSIIAEVK		IISMDNNR.SLDLDSIIAEVK.AQYEDIAQ	R	A	12	2	746.583	1301.71	1301.71	651.862	651.862	1301.71	651.861	0.0011	2.69365e-06	25.909	13.09	1	2	0	344	355	37460020			0	TRUE	sp|P04264|K2C1_HUMAN	P04264	K2C1_HUMAN	KRT1	Keratin, type II cytoskeletal 1
20240523_WT.04392.04392.2	D:\MS\240523_LACTB_PMF\FragPipe_HumanEcoliPAE2\WT\interact-20240523_WT.pep.xml	NLDLDSIIAEVK		IISMDNSR.NLDLDSIIAEVK.AQYEEIAQ	R	A	12	2	746.672	1328.72	1328.72	665.367	665.367	1328.72	665.367	0.0012	1.47907e-05	24.971	11.264	1	2	0	342	353	7.92821e+06			0	FALSE	sp|P35908|K22E_HUMAN	P35908	K22E_HUMAN	KRT2	Keratin, type II cytoskeletal 2 epidermal	KRT5, KRT6A, KRT6B, KRT6C, KRT75, KRT79	sp|O95678|K2C75_HUMAN, sp|P02538|K2C6A_HUMAN, sp|P04259|K2C6B_HUMAN, sp|P13647|K2C5_HUMAN, sp|P48668|K2C6C_HUMAN, sp|Q5XKE5|K2C79_HUMAN, tr|H0YI76|H0YI76_HUMAN, tr|H0YIN9|H0YIN9_HUMAN
20240523_WT.04394.04394.4	D:\MS\240523_LACTB_PMF\FragPipe_HumanEcoliPAE2\WT\interact-20240523_WT.pep.xml	LGEHNIDVLEGNEQFINAAKIITHPNFNGNTLDNDIMLIK		YKSRIQVR.LGEHNIDVLEGNEQFINAAKIITHPNFNGNTLDNDIMLIK.LSSPATIN	R	L	40	4	746.853	4474.26	4474.26	1119.57	1119.57	4474.26	1119.57	-0.0009	5.07867e-07	34.677	0	1	2	1	58	97	14328218			0	TRUE	sp|P00761|TRYP_PIG	P00761	TRYP_PIG		Trypsin
20240523_WT.04400.04400.4	D:\MS\240523_LACTB_PMF\FragPipe_HumanEcoliPAE2\WT\interact-20240523_WT.pep.xml	AIAQVGTISANSDETVGKLIAEAMDKVGK		SVPCSDSK.AIAQVGTISANSDETVGKLIAEAMDKVGK.EGVITVED	K	E	29	4	747.596	2916.53	2916.53	730.14	730.14	2915.53	729.889	1.0034	9.2e-13	59.645	10.028	1	2	2	143	171	33257232			0	FALSE	sp|P0A6F5|CH60_ECOLI	P0A6F5	CH60_ECOLI	groEL	Chaperonin GroEL	EIMP300_88550, groL, groL_1, groL_2, groL_3	tr|A0A2X1J6W5|A0A2X1J6W5_ECOLX, tr|A0A377AUI8|A0A377AUI8_ECOLX, tr|A0A377KDV7|A0A377KDV7_ECOLX, tr|A0A484YDU7|A0A484YDU7_ECOLX, tr|A0A8S0G2N7|A0A8S0G2N7_ECOLX, tr|W1EVS4|W1EVS4_ECOLX
20240523_WT.04403.04403.3	D:\MS\240523_LACTB_PMF\FragPipe_HumanEcoliPAE2\WT\interact-20240523_WT.pep.xml	AIAQVGTISANSDETVGKLIAEAMDKVGK		SVPCSDSK.AIAQVGTISANSDETVGKLIAEAMDKVGK.EGVITVED	K	E	29	3	747.868	2915.52	2915.52	972.847	972.847	2915.53	972.85	-0.0078	0.00165101	18.629	0	0.9971	2	2	143	171	124059736			0	FALSE	sp|P0A6F5|CH60_ECOLI	P0A6F5	CH60_ECOLI	groEL	Chaperonin GroEL	EIMP300_88550, groL, groL_1, groL_2, groL_3	tr|A0A2X1J6W5|A0A2X1J6W5_ECOLX, tr|A0A377AUI8|A0A377AUI8_ECOLX, tr|A0A377KDV7|A0A377KDV7_ECOLX, tr|A0A484YDU7|A0A484YDU7_ECOLX, tr|A0A8S0G2N7|A0A8S0G2N7_ECOLX, tr|W1EVS4|W1EVS4_ECOLX
20240523_WT.04413.04413.3	D:\MS\240523_LACTB_PMF\FragPipe_HumanEcoliPAE2\WT\interact-20240523_WT.pep.xml	NSNENLLPGYLKPETMVMMWTPVPNTEMSWDKEGK		GYQVGIFK.NSNENLLPGYLKPETMVMMWTPVPNTEMSWDKEGK.YAMAWGVV	K	Y	35	3	748.983	4065.9	4065.9	1356.31	1356.31	4065.9	1356.31	0.0039	0.00372606	18.215	0	0.9947	2	2	425	459	34174720			0	TRUE	sp|P83111|LACTB_HUMAN	P83111	LACTB_HUMAN	LACTB	Serine beta-lactamase-like protein LACTB, mitochondrial
20240523_WT.04436.04436.2	D:\MS\240523_LACTB_PMF\FragPipe_HumanEcoliPAE2\WT\interact-20240523_WT.pep.xml	IISLAPEVL		IRSEKFMK.IISLAPEVL.	K	-	9	2	751.469	953.579	953.579	477.797	477.797	953.58	477.797	-0.0006	0.0824138	12.836	8.449	0.8711	2	0	115	123	3.74763e+06			0	FALSE	sp|P0ADY3|RL14_ECOLI	P0ADY3	RL14_ECOLI	rplN	Large ribosomal subunit protein uL14		tr|W1F3F5|W1F3F5_ECOLX
20240523_WT.04455.04455.4	D:\MS\240523_LACTB_PMF\FragPipe_HumanEcoliPAE2\WT\interact-20240523_WT.pep.xml	NSNENLLPGYLKPETMVMMWTPVPNTEMSWDKEGK		GYQVGIFK.NSNENLLPGYLKPETMVMMWTPVPNTEMSWDKEGK.YAMAWGVV	K	Y	35	4	753.585	4065.9	4065.9	1017.48	1017.48	4065.9	1017.48	0.0056	0.000137325	22.949	0	1	2	2	425	459	473043360			0	TRUE	sp|P83111|LACTB_HUMAN	P83111	LACTB_HUMAN	LACTB	Serine beta-lactamase-like protein LACTB, mitochondrial
20240523_WT.04457.04457.4	D:\MS\240523_LACTB_PMF\FragPipe_HumanEcoliPAE2\WT\interact-20240523_WT.pep.xml	LGEHNIDVLEGNEQFINAAKIITHPNFNGNTLDNDIMLIK	LGEHNIDVLEGNEQFINAAKIITHPNFNGNTLDNDIM[147]LIK	YKSRIQVR.LGEHNIDVLEGNEQFINAAKIITHPNFNGNTLDNDIMLIK.LSSPATIN	R	L	40	4	753.767	4491.26	4491.26	1123.82	1123.82	4490.25	1123.57	1.0073	0.0190217	17.383	0	0.8487	2	1	58	97	13287960	37M(15.9949)		0	TRUE	sp|P00761|TRYP_PIG	P00761	TRYP_PIG		Trypsin
20240523_WT.04471.04471.3	D:\MS\240523_LACTB_PMF\FragPipe_HumanEcoliPAE2\WT\interact-20240523_WT.pep.xml	GMPQIEVTFDIDADGILHVSAK		DGINPAPR.GMPQIEVTFDIDADGILHVSAK.DKNSGKEQ	R	D	22	3	755.236	2357.18	2357.18	786.736	786.736	2355.18	786.067	2.0068	4.354e-11	35.706	8.514	1	2	0	468	489	17645758			0	FALSE	sp|P0A6Y8|DNAK_ECOLI	P0A6Y8	DNAK_ECOLI	dnaK	Chaperone protein DnaK	dnaK_2, dnaK_4	tr|A0A2X1N3N5|A0A2X1N3N5_ECOLX, tr|A0A376MQF6|A0A376MQF6_ECOLX, tr|A0A376TLC8|A0A376TLC8_ECOLX, tr|A0A377DEX1|A0A377DEX1_ECOLX
20240523_WT.04472.04472.4	D:\MS\240523_LACTB_PMF\FragPipe_HumanEcoliPAE2\WT\interact-20240523_WT.pep.xml	HLIYDEILQLAPAGAFNLHGSLLPK		VIFSFYYR.HLIYDEILQLAPAGAFNLHGSLLPK.YRGRAPIN	R	Y	25	4	755.326	2730.5	2730.5	683.632	683.632	2729.49	683.38	1.0097	7.56e-11	48.986	7.476	1	2	0	86	110	28675692			0	TRUE	sp|P77398|ARNA_ECOLI	P77398	ARNA_ECOLI	arnA	Bifunctional polymyxin resistance protein ArnA
20240523_WT.04474.04474.3	D:\MS\240523_LACTB_PMF\FragPipe_HumanEcoliPAE2\WT\interact-20240523_WT.pep.xml	HLIYDEILQLAPAGAFNLHGSLLPK		VIFSFYYR.HLIYDEILQLAPAGAFNLHGSLLPK.YRGRAPIN	R	Y	25	3	755.506	2730.51	2730.51	911.176	911.176	2729.49	910.837	1.017	6.42687e-09	41.268	8.878	1	2	0	86	110	17245834			0	TRUE	sp|P77398|ARNA_ECOLI	P77398	ARNA_ECOLI	arnA	Bifunctional polymyxin resistance protein ArnA
20240523_WT.04525.04525.3	D:\MS\240523_LACTB_PMF\FragPipe_HumanEcoliPAE2\WT\interact-20240523_WT.pep.xml	TAEDYLGEPVTEAVITVPAYFNDAQR		EVIKKMKK.TAEDYLGEPVTEAVITVPAYFNDAQR.QATKDAGR	K	Q	26	3	761.311	2868.38	2868.38	957.135	957.135	2868.38	957.135	0.0002	0.0181134	14.468	6.525	0.9277	2	0	126	151	34609456			0	FALSE	sp|P0A6Y8|DNAK_ECOLI	P0A6Y8	DNAK_ECOLI	dnaK	Chaperone protein DnaK	dnaK_3, dnaK_4, dnaK_5	tr|A0A2X3K668|A0A2X3K668_ECOLX, tr|A0A376VSH4|A0A376VSH4_ECOLX, tr|A0A377LLX5|A0A377LLX5_ECOLX, tr|A0A418GJY4|A0A418GJY4_ECOLX
20240523_WT.04582.04582.3	D:\MS\240523_LACTB_PMF\FragPipe_HumanEcoliPAE2\WT\interact-20240523_WT.pep.xml	NYSPYYNTIDDLKDQIVDLTVGNNK		KGPAAIQK.NYSPYYNTIDDLKDQIVDLTVGNNK.TIIDIDNT	K	T	25	3	767.674	2903.41	2903.41	968.809	968.809	2901.4	968.142	2.0036	0.000226725	24.078	9.291	1	2	1	200	224	6537618			0	TRUE	sp|P35527|K1C9_HUMAN	P35527	K1C9_HUMAN	KRT9	Keratin, type I cytoskeletal 9
20240523_WT.04593.04593.3	D:\MS\240523_LACTB_PMF\FragPipe_HumanEcoliPAE2\WT\interact-20240523_WT.pep.xml	EGVITVEDGTGLQDELDVVEGMQFDR		EAMDKVGK.EGVITVEDGTGLQDELDVVEGMQFDR.GYISPYFI	K	G	26	3	769.072	2850.32	2850.32	951.114	951.114	2850.32	951.115	-0.0014	4.70435e-09	40.81	6.171	1	2	0	172	197	15545263			0	FALSE	sp|P0A6F5|CH60_ECOLI	P0A6F5	CH60_ECOLI	groEL	Chaperonin GroEL	groL, groL_1, groL_2, groL_3	tr|A0A2X1J6W5|A0A2X1J6W5_ECOLX, tr|A0A377AUI8|A0A377AUI8_ECOLX, tr|A0A377KDV7|A0A377KDV7_ECOLX, tr|A0A484YDU7|A0A484YDU7_ECOLX, tr|W1EVS4|W1EVS4_ECOLX
20240523_WT.04603.04603.3	D:\MS\240523_LACTB_PMF\FragPipe_HumanEcoliPAE2\WT\interact-20240523_WT.pep.xml	SGAVDVIVVDSVAALTPK		EICDAIAR.SGAVDVIVVDSVAALTPK.AEIEGEIG	R	A	18	3	770.179	1739.97	1739.97	580.997	580.997	1739.97	580.996	0.0031	8.14705e-07	37.856	12.324	1	2	0	136	153	15049933			0	FALSE	sp|P0A7G6|RECA_ECOLI	P0A7G6	RECA_ECOLI	recA	Protein RecA	EIMP300_31180, recA_1, recA_2	tr|A0A2B7LVG7|A0A2B7LVG7_9ESCH, tr|A0A376KN06|A0A376KN06_ECOLX, tr|A0A376WXG1|A0A376WXG1_ECOLX, tr|A0A377ALT5|A0A377ALT5_ECOLX, tr|A0A6N8Q9W6|A0A6N8Q9W6_ECOLX, tr|A0A8S0FNZ8|A0A8S0FNZ8_ECOLX
20240523_WT.04604.04604.2	D:\MS\240523_LACTB_PMF\FragPipe_HumanEcoliPAE2\WT\interact-20240523_WT.pep.xml	DAFLGSFLYEYSR		CKNYQEAK.DAFLGSFLYEYSR.RHPEYAVS	K	R	13	2	770.269	1566.74	1566.74	784.378	784.378	1566.74	784.375	0.0057	0.000185781	25.424	10.214	1	2	0	347	359	6269003			0	TRUE	sp|P02769|ALBU_BOVIN	P02769	ALBU_BOVIN	ALB	Albumin
20240523_WT.04648.04648.2	D:\MS\240523_LACTB_PMF\FragPipe_HumanEcoliPAE2\WT\interact-20240523_WT.pep.xml	SGAVDVIVVDSVAALTPK		EICDAIAR.SGAVDVIVVDSVAALTPK.AEIEGEIG	R	A	18	2	775.261	1739.97	1739.97	870.994	870.994	1739.97	870.991	0.0069	0.000516714	24.647	10.458	1	2	0	136	153	14891373			0	FALSE	sp|P0A7G6|RECA_ECOLI	P0A7G6	RECA_ECOLI	recA	Protein RecA	EIMP300_31180, recA_1, recA_2	tr|A0A2B7LVG7|A0A2B7LVG7_9ESCH, tr|A0A376KN06|A0A376KN06_ECOLX, tr|A0A376WXG1|A0A376WXG1_ECOLX, tr|A0A377ALT5|A0A377ALT5_ECOLX, tr|A0A6N8Q9W6|A0A6N8Q9W6_ECOLX, tr|A0A8S0FNZ8|A0A8S0FNZ8_ECOLX
20240523_WT.04654.04654.3	D:\MS\240523_LACTB_PMF\FragPipe_HumanEcoliPAE2\WT\interact-20240523_WT.pep.xml	DAGFQAFADKVLDAAVAGK		CQTDFVAK.DAGFQAFADKVLDAAVAGK.LTDVEVIK	K	L	19	3	775.802	1892.97	1892.97	631.996	631.996	1892.96	631.995	0.002	0.000657848	21.822	10.502	1	2	1	86	104	1.94919e+06			0	FALSE	sp|P0A6P1|EFTS_ECOLI	P0A6P1	EFTS_ECOLI	tsf	Elongation factor Ts	tsf_2	tr|A0A370V6T1|A0A370V6T1_9ESCH, tr|A0A376RQN6|A0A376RQN6_ECOLX, tr|A0A376TLZ2|A0A376TLZ2_ECOLX, tr|A0A376VQY8|A0A376VQY8_ECOLX, tr|A0A376X6L5|A0A376X6L5_ECOLX, tr|A0A8S0G3V7|A0A8S0G3V7_ECOLX
20240523_WT.04682.04682.3	D:\MS\240523_LACTB_PMF\FragPipe_HumanEcoliPAE2\WT\interact-20240523_WT.pep.xml	ANDAAGDGTTTATVLAQAIITEGLK		MVKEVASK.ANDAAGDGTTTATVLAQAIITEGLK.AVAAGMNP	K	A	25	3	778.948	2401.24	2401.24	801.42	801.42	2401.23	801.418	0.0048	4.11623e-07	36.042	9.385	1	2	0	81	105	14559053			0	FALSE	sp|P0A6F5|CH60_ECOLI	P0A6F5	CH60_ECOLI	groEL	Chaperonin GroEL	BK383_23505, EIMP300_88550, groL, groL_1, groL_4	tr|A0A2X1J6W5|A0A2X1J6W5_ECOLX, tr|A0A377AQX5|A0A377AQX5_ECOLX, tr|A0A377DDC8|A0A377DDC8_ECOLX, tr|A0A377KDV7|A0A377KDV7_ECOLX, tr|A0A8E2GSU9|A0A8E2GSU9_ECOLX, tr|A0A8S0G2N7|A0A8S0G2N7_ECOLX, tr|W1EVS4|W1EVS4_ECOLX
20240523_WT.04685.04685.3	D:\MS\240523_LACTB_PMF\FragPipe_HumanEcoliPAE2\WT\interact-20240523_WT.pep.xml	NVSTGDVNVEMNAAPGVDLTQLLNNMR		EEEMKDIR.NVSTGDVNVEMNAAPGVDLTQLLNNMR.SQYEQIAE	R	S	27	3	779.223	2873.39	2873.39	958.805	958.805	2871.39	958.136	2.0075	8.85625e-07	31.711	0	1	2	0	296	322	10753821			0	FALSE	sp|P13645|K1C10_HUMAN	P13645	K1C10_HUMAN	KRT10	Keratin, type I cytoskeletal 10		tr|A0A1B0GVI3|A0A1B0GVI3_HUMAN
20240523_WT.04694.04694.2	D:\MS\240523_LACTB_PMF\FragPipe_HumanEcoliPAE2\WT\interact-20240523_WT.pep.xml	IAQLSPDVIFSFYYR		NHPIWVER.IAQLSPDVIFSFYYR.HIIYDEII	R	H	15	2	780.248	1817.94	1817.94	909.976	909.976	1817.93	909.975	0.002	0.00267301	20.792	10.031	0.9982	2	0	71	85	20009732			0	FALSE	sp|P77398|ARNA_ECOLI	P77398	ARNA_ECOLI	arnA	Bifunctional polymyxin resistance protein ArnA	arnA_3	tr|A0A2X3K9I8|A0A2X3K9I8_ECOLX, tr|A0A376KQH4|A0A376KQH4_ECOLX
20240523_WT.04704.04704.2	D:\MS\240523_LACTB_PMF\FragPipe_HumanEcoliPAE2\WT\interact-20240523_WT.pep.xml	DVAEILLEGLR		IVGAIAQR.DVAEILLEGLR.RIEYRGYD	R	R	11	2	781.359	1226.69	1226.69	614.352	614.352	1226.69	614.351	0.0018	2.78162e-05	26.303	15.724	1	2	0	12	22	7863731			0	FALSE	sp|P17169|GLMS_ECOLI	P17169	GLMS_ECOLI	glmS	Glutamine--fructose-6-phosphate aminotransferase [isomerizing]	glmS_1, glmS_3	tr|A0A376JPS1|A0A376JPS1_ECOLX, tr|A0A376TYG3|A0A376TYG3_ECOLX, tr|A0A376WCM7|A0A376WCM7_ECOLX, tr|A0A377KFI6|A0A377KFI6_ECOLX, tr|A0A377LML1|A0A377LML1_ECOLX, tr|A0A3S4KYA0|A0A3S4KYA0_ECOLX, tr|A0A485JQW4|A0A485JQW4_ECOLX, tr|W1F3K6|W1F3K6_ECOLX
20240523_WT.04707.04707.3	D:\MS\240523_LACTB_PMF\FragPipe_HumanEcoliPAE2\WT\interact-20240523_WT.pep.xml	IAQLSPDVIFSFYYR		NHPIWVER.IAQLSPDVIFSFYYR.HIIYDEII	R	H	15	3	781.629	1817.94	1817.94	606.988	606.988	1817.93	606.986	0.007	0.00104834	23.418	11.064	0.9995	2	0	71	85	3.22426e+06			0	FALSE	sp|P77398|ARNA_ECOLI	P77398	ARNA_ECOLI	arnA	Bifunctional polymyxin resistance protein ArnA	arnA_3	tr|A0A2X3K9I8|A0A2X3K9I8_ECOLX, tr|A0A376KQH4|A0A376KQH4_ECOLX
20240523_WT.04714.04714.3	D:\MS\240523_LACTB_PMF\FragPipe_HumanEcoliPAE2\WT\interact-20240523_WT.pep.xml	ADLEMQIESLTEELAYLKK		IDEITITK.ADLEMQIESLTEELAYLKK.NHEEEMKD	K	N	19	3	782.464	2224.14	2224.14	742.388	742.388	2223.13	742.052	1.0063	3.34387e-06	31.403	0	1	2	0	267	285	3746909			0	FALSE	sp|P13645|K1C10_HUMAN	P13645	K1C10_HUMAN	KRT10	Keratin, type I cytoskeletal 10		tr|A0A1B0GVI3|A0A1B0GVI3_HUMAN
20240523_WT.04717.04717.3	D:\MS\240523_LACTB_PMF\FragPipe_HumanEcoliPAE2\WT\interact-20240523_WT.pep.xml	LVNTPYVDNSYKWAGGGFLSTVGDLLK		YVYNKKKR.LVNTPYVDNSYKWAGGGFLSTVGDLLK.FGNAMIYG	R	F	27	3	782.733	2914.49	2914.49	972.504	972.504	2913.49	972.171	0.9992	2.93765e-06	32.628	9.801	1	2	1	383	409	22569770			0	TRUE	sp|P83111|LACTB_HUMAN	P83111	LACTB_HUMAN	LACTB	Serine beta-lactamase-like protein LACTB, mitochondrial
20240523_WT.04730.04730.4	D:\MS\240523_LACTB_PMF\FragPipe_HumanEcoliPAE2\WT\interact-20240523_WT.pep.xml	YQELKDIIAILGMDELSEEDKLVVAR		GVQSIIQR.YQELKDIIAILGMDELSEEDKLVVAR.ARKIQRFI	R	A	26	4	784.114	2990.57	2990.57	748.65	748.65	2989.57	748.399	1.0046	2.30675e-05	27.048	8.458	1	2	2	368	393	1.69035e+06			0	FALSE	sp|P0ABB4|ATPB_ECOLI	P0ABB4	ATPB_ECOLI	atpD	ATP synthase subunit beta	EIMP300_09280, atpD_1	tr|A0A377CBX9|A0A377CBX9_ECOLX, tr|A0A8S0FHI9|A0A8S0FHI9_ECOLX
20240523_WT.04750.04750.4	D:\MS\240523_LACTB_PMF\FragPipe_HumanEcoliPAE2\WT\interact-20240523_WT.pep.xml	NYSPYYNTIDDLKDQIVDLTVGNNKTLLDIDNTR		KGPAAIQK.NYSPYYNTIDDLKDQIVDLTVGNNKTLLDIDNTR.MTIDDFRI	K	M	34	4	786.325	3944.96	3944.96	987.247	987.247	3942.95	986.744	2.0117	0.000488652	21.744	8.054	0.9999	2	2	200	233	2.86023e+06			0	TRUE	sp|P35527|K1C9_HUMAN	P35527	K1C9_HUMAN	KRT9	Keratin, type I cytoskeletal 9
20240523_WT.04787.04787.3	D:\MS\240523_LACTB_PMF\FragPipe_HumanEcoliPAE2\WT\interact-20240523_WT.pep.xml	AKDVEGIGDVDLVNYFEVGATYYFNK		SIAYTKSK.AKDVEGIGDVDLVNYFEVGATYYFNK.NMSTYVDY	K	N	26	3	790.507	2925.41	2925.41	976.145	976.145	2925.41	976.143	0.0073	4.08319e-05	27.056	0	1	2	1	302	327	2.54968e+06			0	FALSE	sp|P02931|OMPF_ECOLI	P02931	OMPF_ECOLI	ompF	Outer membrane porin F		tr|A0A377AUX1|A0A377AUX1_ECOLX, tr|W1F908|W1F908_ECOLX
20240523_WT.04798.04798.2	D:\MS\240523_LACTB_PMF\FragPipe_HumanEcoliPAE2\WT\interact-20240523_WT.pep.xml	WAGGGFLSTVGDLLK		PYVDNSYK.WAGGGFLSTVGDLLK.FGNAMIYG	K	F	15	2	791.708	1519.8	1519.8	760.909	760.909	1519.8	760.909	0.0011	2.46025e-07	34.32	11.402	1	2	0	395	409	17849944			0	TRUE	sp|P83111|LACTB_HUMAN	P83111	LACTB_HUMAN	LACTB	Serine beta-lactamase-like protein LACTB, mitochondrial
20240523_WT.04920.04920.4	D:\MS\240523_LACTB_PMF\FragPipe_HumanEcoliPAE2\WT\interact-20240523_WT.pep.xml	AITQLILNLVEGSPIKLIDGGKQK		AARIGSSR.AITQLILNLVEGSPIKLIDGGKQK.RCFTDIRD	R	R	24	4	805.389	2547.49	2547.49	637.879	637.879	2547.5	637.882	-0.0124	9.2363e-10	44.638	0	1	2	2	511	534	6927183			0	FALSE	sp|P77398|ARNA_ECOLI	P77398	ARNA_ECOLI	arnA	Bifunctional polymyxin resistance protein ArnA	arnA_1, arnA_3	sp|B2TW38|ARNA_SHIB3, tr|A0A2X1NDJ5|A0A2X1NDJ5_ECOLX, tr|A0A3S5DVV3|A0A3S5DVV3_ECOLX, tr|W1EZ90|W1EZ90_ECOLX
20240523_WT.04970.04970.3	D:\MS\240523_LACTB_PMF\FragPipe_HumanEcoliPAE2\WT\interact-20240523_WT.pep.xml	SIEPLKVALQDAGLSVSDIDDVILVGGQTR		IVEDIVNR.SIEPLKVALQDAGLSVSDIDDVILVGGQTR.MPMVQKKV	R	M	30	3	811.107	3108.66	3108.66	1037.23	1037.23	3107.67	1036.9	0.9929	6.67959e-07	32.201	0	1	2	1	316	345	6.7922e+06			0	FALSE	sp|P0A6Y8|DNAK_ECOLI	P0A6Y8	DNAK_ECOLI	dnaK	Chaperone protein DnaK	EIMP300_82710, dnaK_3, dnaK_4	tr|A0A2X1N0K9|A0A2X1N0K9_ECOLX, tr|A0A376L2G6|A0A376L2G6_ECOLX, tr|A0A376TLC8|A0A376TLC8_ECOLX, tr|A0A376VSH4|A0A376VSH4_ECOLX, tr|A0A377DEM3|A0A377DEM3_ECOLX, tr|A0A377LLX5|A0A377LLX5_ECOLX, tr|A0A8S0G3V4|A0A8S0G3V4_ECOLX
20240523_WT.05007.05007.3	D:\MS\240523_LACTB_PMF\FragPipe_HumanEcoliPAE2\WT\interact-20240523_WT.pep.xml	SLDLDSIIAEVKAQYEDIAQK		IISMDNNR.SLDLDSIIAEVKAQYEDIAQK.SKAEAESI	R	S	21	3	815.765	2348.22	2348.22	783.746	783.746	2348.21	783.744	0.0058	2.57484e-09	43.857	8.123	1	2	1	344	364	8839808			0	TRUE	sp|P04264|K2C1_HUMAN	P04264	K2C1_HUMAN	KRT1	Keratin, type II cytoskeletal 1
20240523_WT.05009.05009.4	D:\MS\240523_LACTB_PMF\FragPipe_HumanEcoliPAE2\WT\interact-20240523_WT.pep.xml	VLDELTLTKADLEMQIESLTEELAYLKK		ADINGIRR.VLDELTLTKADLEMQIESLTEELAYLKK.NHEEEMKD	R	N	28	4	815.947	3237.73	3237.73	810.439	810.439	3235.71	809.936	2.0114	8.65964e-05	24.75	0	1	2	1	258	285	4772897			0	FALSE	sp|P13645|K1C10_HUMAN	P13645	K1C10_HUMAN	KRT10	Keratin, type I cytoskeletal 10		tr|A0A1B0GVI3|A0A1B0GVI3_HUMAN
20240523_WT.05043.05043.4	D:\MS\240523_LACTB_PMF\FragPipe_HumanEcoliPAE2\WT\interact-20240523_WT.pep.xml	KAMLQDIATLTGGTVISEEIGMELEKATLEDLGQAK		APGFGDRR.KAMLQDIATLTGGTVISEEIGMELEKATLEDLGQAK.RVVINKDT	R	R	36	4	819.618	3803.98	3803.98	952.002	952.002	3802.96	951.747	1.0197	1.21619e-05	27.16	0	1	2	1	286	321	5437374			0	FALSE	sp|P0A6F5|CH60_ECOLI	P0A6F5	CH60_ECOLI	groEL	Chaperonin GroEL	EIMP300_88540, groL, groL_3	tr|A0A377DEN6|A0A377DEN6_ECOLX, tr|A0A377KDV7|A0A377KDV7_ECOLX, tr|A0A8S0G326|A0A8S0G326_ECOLX, tr|W1EVS4|W1EVS4_ECOLX
20240523_WT.05083.05083.3	D:\MS\240523_LACTB_PMF\FragPipe_HumanEcoliPAE2\WT\interact-20240523_WT.pep.xml	FVLEDKLILLVLDAAR		IGEAIEAR.FVLEDKLILLVLDAAR.VKHPA	R	V	16	3	824.241	1827.08	1827.08	610.035	610.035	1827.09	610.036	-0.0022	7.62957e-05	26.97	13.747	1	2	1	138	153	0			0	FALSE	sp|P0AFX4|RSD_ECOLI	P0AFX4	RSD_ECOLI	rsd	Regulator of sigma D	rsd_1	tr|A0A2X1M7C7|A0A2X1M7C7_ECOLX
20240523_WT.05142.05142.4	D:\MS\240523_LACTB_PMF\FragPipe_HumanEcoliPAE2\WT\interact-20240523_WT.pep.xml	AMLQDIATLTGGTVISEEIGMELEKATLEDLGQAKR		PGFGDRRK.AMLQDIATLTGGTVISEEIGMELEKATLEDLGQAKR.VVINKDTT	K	V	36	4	830.776	3832.96	3832.96	959.247	959.247	3830.96	958.748	1.9956	1.82075e-07	35.459	0	1	2	1	287	322	20316704			0	FALSE	sp|P0A6F5|CH60_ECOLI	P0A6F5	CH60_ECOLI	groEL	Chaperonin GroEL	EIMP300_88540, groL, groL_3	tr|A0A377DEN6|A0A377DEN6_ECOLX, tr|A0A377KDV7|A0A377KDV7_ECOLX, tr|A0A8S0G326|A0A8S0G326_ECOLX
20240523_WT.05151.05151.3	D:\MS\240523_LACTB_PMF\FragPipe_HumanEcoliPAE2\WT\interact-20240523_WT.pep.xml	AITQLILNLVEGSPIK		AARIGSSR.AITQLILNLVEGSPIK.LIDGGKQK	R	L	16	3	831.989	1708.01	1708.01	570.345	570.345	1708.01	570.345	0.0009	0.020797	14.228	0	0.927	2	0	511	526	1.61463e+06			0	FALSE	sp|P77398|ARNA_ECOLI	P77398	ARNA_ECOLI	arnA	Bifunctional polymyxin resistance protein ArnA	arnA_1, arnA_3	sp|B2TW38|ARNA_SHIB3, tr|A0A2X1NDJ5|A0A2X1NDJ5_ECOLX, tr|A0A3S5DVV3|A0A3S5DVV3_ECOLX, tr|W1EZ90|W1EZ90_ECOLX
20240523_WT.05238.05238.4	D:\MS\240523_LACTB_PMF\FragPipe_HumanEcoliPAE2\WT\interact-20240523_WT.pep.xml	IGSSRAITQLILNLVEGSPIKLIDGGK		IDNINAAR.IGSSRAITQLILNLVEGSPIKLIDGGK.QKRCFTDI	R	Q	27	4	842.14	2791.61	2791.61	698.91	698.91	2791.62	698.912	-0.0053	2.44484e-07	32.947	9.225	1	2	2	506	532	11496759			0	FALSE	sp|P77398|ARNA_ECOLI	P77398	ARNA_ECOLI	arnA	Bifunctional polymyxin resistance protein ArnA	arnA_1, arnA_3	sp|B2TW38|ARNA_SHIB3, tr|A0A2X1NDJ5|A0A2X1NDJ5_ECOLX, tr|A0A3S5DVV3|A0A3S5DVV3_ECOLX, tr|W1EZ90|W1EZ90_ECOLX
20240523_WT.05240.05240.4	D:\MS\240523_LACTB_PMF\FragPipe_HumanEcoliPAE2\WT\interact-20240523_WT.pep.xml	LFKNDPLFFKPGSQFLYSTFGYTLLAAIVER		ENSIESIR.LFKNDPLFFKPGSQFLYSTFGYTLLAAIVER.ASGCKYID	R	A	31	4	842.322	3581.9	3581.9	896.482	896.482	3581.9	896.481	0.0046	1.2099e-09	43.169	6.574	1	2	2	307	337	5.27991e+06			0	TRUE	sp|P83111|LACTB_HUMAN	P83111	LACTB_HUMAN	LACTB	Serine beta-lactamase-like protein LACTB, mitochondrial
20240523_WT.05251.05251.3	D:\MS\240523_LACTB_PMF\FragPipe_HumanEcoliPAE2\WT\interact-20240523_WT.pep.xml	IGSSRAITQLILNLVEGSPIKLIDGGK		IDNINAAR.IGSSRAITQLILNLVEGSPIKLIDGGK.QKRCFTDI	R	Q	27	3	843.528	2791.62	2791.62	931.546	931.546	2791.62	931.546	0	1.19674e-06	31.188	0	1	2	2	506	532	5457904			0	FALSE	sp|P77398|ARNA_ECOLI	P77398	ARNA_ECOLI	arnA	Bifunctional polymyxin resistance protein ArnA	arnA_1, arnA_3	sp|B2TW38|ARNA_SHIB3, tr|A0A2X1NDJ5|A0A2X1NDJ5_ECOLX, tr|A0A3S5DVV3|A0A3S5DVV3_ECOLX, tr|W1EZ90|W1EZ90_ECOLX
20240523_WT.05279.05279.3	D:\MS\240523_LACTB_PMF\FragPipe_HumanEcoliPAE2\WT\interact-20240523_WT.pep.xml	AITQLILNLVEGSPIKLIDGGK		AARIGSSR.AITQLILNLVEGSPIKLIDGGK.QKRCFTDI	R	Q	22	3	846.915	2291.34	2291.34	764.789	764.789	2291.35	764.789	-0.0019	0.000513452	19.658	0	1	2	1	511	532	42254184			0	FALSE	sp|P77398|ARNA_ECOLI	P77398	ARNA_ECOLI	arnA	Bifunctional polymyxin resistance protein ArnA	arnA_1, arnA_3	sp|B2TW38|ARNA_SHIB3, tr|A0A2X1NDJ5|A0A2X1NDJ5_ECOLX, tr|A0A3S5DVV3|A0A3S5DVV3_ECOLX, tr|W1EZ90|W1EZ90_ECOLX
20240523_WT.05296.05296.4	D:\MS\240523_LACTB_PMF\FragPipe_HumanEcoliPAE2\WT\interact-20240523_WT.pep.xml	LVNTPYVDNSYKWAGGGFLSTVGDLLKFGNAMLYGYQVGLFK	LVNTPYVDNSYKWAGGGFLSTVGDLLKFGNAM[147]LYGYQVGLFK	YVYNKKKR.LVNTPYVDNSYKWAGGGFLSTVGDLLKFGNAMLYGYQVGLFK.NSNENIIP	R	N	42	4	848.886	4620.32	4620.32	1156.09	1156.09	4618.32	1155.59	1.9941	4.01791e-06	28.084	0	1	2	2	383	424	35961172	32M(15.9949)		0	TRUE	sp|P83111|LACTB_HUMAN	P83111	LACTB_HUMAN	LACTB	Serine beta-lactamase-like protein LACTB, mitochondrial
20240523_WT.05383.05383.3	D:\MS\240523_LACTB_PMF\FragPipe_HumanEcoliPAE2\WT\interact-20240523_WT.pep.xml	AMLQDIATLTGGTVISEEIGMELEKATLEDLGQAK		PGFGDRRK.AMLQDIATLTGGTVISEEIGMELEKATLEDLGQAK.RVVINKDT	K	R	35	3	858.599	3674.86	3674.86	1225.96	1225.96	3674.86	1225.96	0.0014	0.000806771	21.873	0	1	2	1	287	321	7988653			0	FALSE	sp|P0A6F5|CH60_ECOLI	P0A6F5	CH60_ECOLI	groEL	Chaperonin GroEL	EIMP300_88540, groL, groL_3	tr|A0A377DEN6|A0A377DEN6_ECOLX, tr|A0A377KDV7|A0A377KDV7_ECOLX, tr|A0A8S0G326|A0A8S0G326_ECOLX, tr|W1EVS4|W1EVS4_ECOLX
20240523_WT.05385.05385.4	D:\MS\240523_LACTB_PMF\FragPipe_HumanEcoliPAE2\WT\interact-20240523_WT.pep.xml	AMLQDIATLTGGTVISEEIGMELEKATLEDLGQAK		PGFGDRRK.AMLQDIATLTGGTVISEEIGMELEKATLEDLGQAK.RVVINKDT	K	R	35	4	858.779	3676.88	3676.88	920.227	920.227	3674.86	919.723	2.0158	3.66438e-06	31.244	0	1	2	1	287	321	9347163			0	FALSE	sp|P0A6F5|CH60_ECOLI	P0A6F5	CH60_ECOLI	groEL	Chaperonin GroEL	EIMP300_88540, groL, groL_3	tr|A0A377DEN6|A0A377DEN6_ECOLX, tr|A0A377KDV7|A0A377KDV7_ECOLX, tr|A0A8S0G326|A0A8S0G326_ECOLX, tr|W1EVS4|W1EVS4_ECOLX
20240523_WT.05462.05462.4	D:\MS\240523_LACTB_PMF\FragPipe_HumanEcoliPAE2\WT\interact-20240523_WT.pep.xml	ANDAAGDGTTTATVLAQAIITEGLKAVAAGMNPMDLKR		MVKEVASK.ANDAAGDGTTTATVLAQAIITEGLKAVAAGMNPMDLKR.GIDKAVTA	K	G	38	4	867.681	3756.92	3756.92	940.237	940.237	3755.92	939.987	1.0024	4.68274e-05	25.818	0	1	2	1	81	118	4702205			0	FALSE	sp|P0A6F5|CH60_ECOLI	P0A6F5	CH60_ECOLI	groEL	Chaperonin GroEL	BK383_23505, EIMP300_88550, groL, groL_1	tr|A0A2X1J6W5|A0A2X1J6W5_ECOLX, tr|A0A377DDC8|A0A377DDC8_ECOLX, tr|A0A377KDV7|A0A377KDV7_ECOLX, tr|A0A8E2GSU9|A0A8E2GSU9_ECOLX, tr|A0A8S0G2N7|A0A8S0G2N7_ECOLX, tr|W1EVS4|W1EVS4_ECOLX
20240523_WT.05587.05587.3	D:\MS\240523_LACTB_PMF\FragPipe_HumanEcoliPAE2\WT\interact-20240523_WT.pep.xml	IDMQETIDETLDFFLR		RCIDWEPK.IDMQETIDETLDFFLR.TVDITDKP	K	T	16	3	882.706	1984.95	1984.95	662.657	662.657	1984.95	662.656	0.0051	1.40223e-07	27.114	8.059	1	2	0	636	651	0			0	FALSE	sp|P77398|ARNA_ECOLI	P77398	ARNA_ECOLI	arnA	Bifunctional polymyxin resistance protein ArnA	arnA_1, arnA_3	sp|B2TW38|ARNA_SHIB3, tr|A0A2X1NDJ5|A0A2X1NDJ5_ECOLX, tr|A0A376U7C5|A0A376U7C5_ECOLX, tr|I6CJP5|I6CJP5_SHIFL
20240523_WT.05588.05588.2	D:\MS\240523_LACTB_PMF\FragPipe_HumanEcoliPAE2\WT\interact-20240523_WT.pep.xml	IDMQETIDETLDFFLR		RCIDWEPK.IDMQETIDETLDFFLR.TVDITDKP	K	T	16	2	882.797	1984.95	1984.95	993.484	993.484	1984.95	993.48	0.0086	0.00263481	19.817	0	0.987	2	0	636	651	6824660			0	FALSE	sp|P77398|ARNA_ECOLI	P77398	ARNA_ECOLI	arnA	Bifunctional polymyxin resistance protein ArnA	arnA_1, arnA_3	sp|B2TW38|ARNA_SHIB3, tr|A0A2X1NDJ5|A0A2X1NDJ5_ECOLX, tr|A0A376U7C5|A0A376U7C5_ECOLX, tr|I6CJP5|I6CJP5_SHIFL
20240523_WT.05600.05600.4	D:\MS\240523_LACTB_PMF\FragPipe_HumanEcoliPAE2\WT\interact-20240523_WT.pep.xml	WAGGGFLSTVGDLLKFGNAMLYGYQVGLFK		PYVDNSYK.WAGGGFLSTVGDLLKFGNAMLYGYQVGLFK.NSNENIIP	K	N	30	4	884.09	3208.66	3208.66	803.171	803.171	3208.64	803.168	0.0136	0.000950605	19.588	0	0.9948	2	1	395	424	0			0	TRUE	sp|P83111|LACTB_HUMAN	P83111	LACTB_HUMAN	LACTB	Serine beta-lactamase-like protein LACTB, mitochondrial

## Sheet: Peptides_SA
Spectrum	Spectrum File	Peptide	Modified Peptide	Extended Peptide	Prev AA	Next AA	Peptide Length	Charge	Retention	Observed Mass	Calibrated Observed Mass	Observed M/Z	Calibrated Observed M/Z	Calculated Peptide Mass	Calculated M/Z	Delta Mass	Expectation	Hyperscore	Nextscore	Probability	Number of Enzymatic Termini	Number of Missed Cleavages	Protein Start	Protein End	Intensity	Assigned Modifications	Observed Modifications	Purity	Is Unique	Protein	Protein ID	Entry Name	Gene	Protein Description	Mapped Genes	Mapped Proteins
20240523_SA.01073.01073.2	D:\MS\240523_LACTB_PMF\FragPipe_HumanEcoliPAE2\SA\interact-20240523_SA.pep.xml	TEQENEAK		KNDFTKFK.TEQENEAK.CRNSKPGK	K	C	8	2	387.047	947.419	947.419	474.717	474.717	947.42	474.717	-0.0004	0.0403878	14.075	0	0.9201	2	0	267	274	0			0	FALSE	sp|P83111|LACTB_HUMAN	P83111	LACTB_HUMAN	LACTB	Serine beta-lactamase-like protein LACTB, mitochondrial		tr|H0YNN5|H0YNN5_HUMAN
20240523_SA.01083.01083.2	D:\MS\240523_LACTB_PMF\FragPipe_HumanEcoliPAE2\SA\interact-20240523_SA.pep.xml	HYEKDIKK		ISHISGIR.HYEKDIKK.VKEEKAYK	R	V	8	2	388.14	1059.57	1059.57	530.793	530.793	1059.57	530.793	0.0006	0.000585155	26.033	12.91	0.9995	2	1	222	229	20495104			0	FALSE	sp|P83111|LACTB_HUMAN	P83111	LACTB_HUMAN	LACTB	Serine beta-lactamase-like protein LACTB, mitochondrial		tr|H0YNN5|H0YNN5_HUMAN
20240523_SA.01145.01145.2	D:\MS\240523_LACTB_PMF\FragPipe_HumanEcoliPAE2\SA\interact-20240523_SA.pep.xml	MTTHLKK		SEIHFKVK.MTTHLKK.LKESYCQR	K	L	7	2	395.066	857.479	857.479	429.747	429.747	857.479	429.747	-0.0001	0.0205839	17.316	17.316	0.9624	2	0	40	46	331234816			0	FALSE	sp|P63165|SUMO1_HUMAN	P63165	SUMO1_HUMAN	SUMO1	Small ubiquitin-related modifier 1		tr|B8ZZ67|B8ZZ67_HUMAN, tr|B8ZZJ0|B8ZZJ0_HUMAN, tr|B8ZZN6|B8ZZN6_HUMAN, tr|B9A032|B9A032_HUMAN
20240523_SA.01169.01169.2	D:\MS\240523_LACTB_PMF\FragPipe_HumanEcoliPAE2\SA\interact-20240523_SA.pep.xml	HYEKDIK		ISHISGIR.HYEKDIK.KVKEEKAY	R	K	7	2	397.577	931.479	931.479	466.747	466.747	931.476	466.745	0.0027	0.00422398	22.348	12.96	0.9302	2	1	222	228	274879072			0	FALSE	sp|P83111|LACTB_HUMAN	P83111	LACTB_HUMAN	LACTB	Serine beta-lactamase-like protein LACTB, mitochondrial		tr|H0YNN5|H0YNN5_HUMAN
20240523_SA.01171.01171.2	D:\MS\240523_LACTB_PMF\FragPipe_HumanEcoliPAE2\SA\interact-20240523_SA.pep.xml	IADNHTPK		RFIFEGQR.IADNHTPK.EIGMEEED	R	E	8	2	397.727	894.458	894.458	448.236	448.236	894.456	448.235	0.0019	0.0265766	12.802	0	0.9619	2	0	71	78	711668800			0	FALSE	sp|P63165|SUMO1_HUMAN	P63165	SUMO1_HUMAN	SUMO1	Small ubiquitin-related modifier 1		tr|B8ZZ67|B8ZZ67_HUMAN, tr|B8ZZN6|B8ZZN6_HUMAN
20240523_SA.01223.01223.2	D:\MS\240523_LACTB_PMF\FragPipe_HumanEcoliPAE2\SA\interact-20240523_SA.pep.xml	IADNHTPK		RFIFEGQR.IADNHTPK.EIGMEEED	R	E	8	2	403.762	894.456	894.456	448.235	448.235	894.456	448.235	0.0003	0.0815643	11.854	6.184	0.8435	2	0	71	78	0			0	FALSE	sp|P63165|SUMO1_HUMAN	P63165	SUMO1_HUMAN	SUMO1	Small ubiquitin-related modifier 1		tr|B8ZZ67|B8ZZ67_HUMAN, tr|B8ZZN6|B8ZZN6_HUMAN
20240523_SA.01236.01236.3	D:\MS\240523_LACTB_PMF\FragPipe_HumanEcoliPAE2\SA\interact-20240523_SA.pep.xml	EGKSNEKNDFTK		NVAFEQEK.EGKSNEKNDFTK.FKTEQENE	K	F	12	3	405.104	1395.67	1395.67	466.23	466.23	1395.66	466.228	0.0051	0.00676487	17.765	9.476	0.9726	2	2	253	264	80206064			0	FALSE	sp|P83111|LACTB_HUMAN	P83111	LACTB_HUMAN	LACTB	Serine beta-lactamase-like protein LACTB, mitochondrial		tr|H0YNN5|H0YNN5_HUMAN
20240523_SA.01237.01237.2	D:\MS\240523_LACTB_PMF\FragPipe_HumanEcoliPAE2\SA\interact-20240523_SA.pep.xml	KGPAAIQK		KIQDWYDK.KGPAAIQK.NYSPYYNT	K	N	8	2	405.192	811.494	811.494	406.754	406.754	811.491	406.753	0.0021	0.0282938	21.927	13.054	0.9552	2	0	192	199	4.08492e+06			0	TRUE	sp|P35527|K1C9_HUMAN	P35527	K1C9_HUMAN	KRT9	Keratin, type I cytoskeletal 9
20240523_SA.01241.01241.2	D:\MS\240523_LACTB_PMF\FragPipe_HumanEcoliPAE2\SA\interact-20240523_SA.pep.xml	EGKSNEKNDFTK		NVAFEQEK.EGKSNEKNDFTK.FKTEQENE	K	F	12	2	405.538	1395.66	1395.66	698.84	698.84	1395.66	698.839	0.002	7.05538e-05	26.754	11.176	1	2	2	253	264	6944859			0	FALSE	sp|P83111|LACTB_HUMAN	P83111	LACTB_HUMAN	LACTB	Serine beta-lactamase-like protein LACTB, mitochondrial		tr|H0YNN5|H0YNN5_HUMAN
20240523_SA.01254.01254.2	D:\MS\240523_LACTB_PMF\FragPipe_HumanEcoliPAE2\SA\interact-20240523_SA.pep.xml	VKMTTHLKK		DSSEIHFK.VKMTTHLKK.LKESYCQR	K	L	9	2	407.091	1084.64	1084.64	543.328	543.328	1084.64	543.329	-0.0003	0.00774016	18.945	9.792	0.9351	2	1	38	46	11879039			0	FALSE	sp|P63165|SUMO1_HUMAN	P63165	SUMO1_HUMAN	SUMO1	Small ubiquitin-related modifier 1		tr|B8ZZJ0|B8ZZJ0_HUMAN, tr|B8ZZN6|B8ZZN6_HUMAN, tr|B9A032|B9A032_HUMAN
20240523_SA.01267.01267.2	D:\MS\240523_LACTB_PMF\FragPipe_HumanEcoliPAE2\SA\interact-20240523_SA.pep.xml	GGSGGSYGR		GKIGIGGR.GGSGGSYGR.GSRGGSGG	R	G	9	2	408.448	796.346	796.346	399.18	399.18	796.346	399.18	-0.0004	0.0166725	16.612	12.785	0.9657	2	0	479	487	891337			0	FALSE	sp|P35527|K1C9_HUMAN	P35527	K1C9_HUMAN	KRT9	Keratin, type I cytoskeletal 9		tr|K7EQQ3|K7EQQ3_HUMAN
20240523_SA.01285.01285.4	D:\MS\240523_LACTB_PMF\FragPipe_HumanEcoliPAE2\SA\interact-20240523_SA.pep.xml	GAERVAEVSARFSLDGMPGK	GAERVAEVSARFSLDGM[147]PGK	VQFMVITK.GAERVAEVSARFSLDGMPGK.QMSIDGDM	K	Q	20	4	410.467	2093.04	2093.04	524.266	524.266	2092.04	524.016	0.999	0.00344201	14.201	12.523	1	2	2	134	153	4.81308e+06	17M(15.9949)		0	FALSE	tr|A0A2X3JB61|A0A2X3JB61_ECOLX	A0A2X3JB61	A0A2X3JB61_ECOLX	escV_1	Translocator EscV	escV, escV_4	tr|A0A376UH80|A0A376UH80_ECOLX, tr|Q7DB70|Q7DB70_ECO57
20240523_SA.01288.01288.2	D:\MS\240523_LACTB_PMF\FragPipe_HumanEcoliPAE2\SA\interact-20240523_SA.pep.xml	FSSSGGGGGGGR		SIRSSYSR.FSSSGGGGGGGR.FSSSSGYG	R	F	12	2	410.734	981.426	981.426	491.72	491.72	981.426	491.721	-0.0001	0.000958297	20.574	7.46	0.9984	2	0	35	46	1.74001e+06			0	TRUE	sp|P35527|K1C9_HUMAN	P35527	K1C9_HUMAN	KRT9	Keratin, type I cytoskeletal 9
20240523_SA.01297.01297.2	D:\MS\240523_LACTB_PMF\FragPipe_HumanEcoliPAE2\SA\interact-20240523_SA.pep.xml	SNEKNDFTK		FEQEKEGK.SNEKNDFTK.FKTEQENE	K	F	9	2	411.742	1081.5	1081.5	541.759	541.759	1081.5	541.759	-0.0004	0.000870463	23.741	13.117	0.9973	2	1	256	264	7436450			0	FALSE	sp|P83111|LACTB_HUMAN	P83111	LACTB_HUMAN	LACTB	Serine beta-lactamase-like protein LACTB, mitochondrial		tr|H0YNN5|H0YNN5_HUMAN
20240523_SA.01299.01299.2	D:\MS\240523_LACTB_PMF\FragPipe_HumanEcoliPAE2\SA\interact-20240523_SA.pep.xml	SVAAVGHDAK		QDRAGSPK.SVAAVGHDAK.QMIGRTPG	K	Q	10	2	411.92	953.493	953.493	477.754	477.754	953.493	477.754	0	6.1537e-06	20.89	12.147	1	2	0	51	60	2199104			0	FALSE	sp|P0A9X4|MREB_ECOLI	P0A9X4	MREB_ECOLI	mreB	Cell shape-determining protein MreB	mreB_1, mreB_2, mreB_3	tr|A0A376MJD6|A0A376MJD6_ECOLX, tr|A0A376VDP5|A0A376VDP5_ECOLX, tr|A0A377BXE2|A0A377BXE2_ECOLX, tr|A0A377C587|A0A377C587_ECOLX, tr|A0A8G2H732|A0A8G2H732_ECOLX
20240523_SA.01332.01332.2	D:\MS\240523_LACTB_PMF\FragPipe_HumanEcoliPAE2\SA\interact-20240523_SA.pep.xml	KPELDAK		QINIAEVR.KPELDAK.LVADSITS	R	L	7	2	415.86	799.445	799.445	400.73	400.73	799.444	400.729	0.0008	0.00981182	19.533	10.197	0.9786	2	0	108	114	3.48232e+06			0	FALSE	sp|P0A7V3|RS3_ECOLI	P0A7V3	RS3_ECOLI	rpsC	Small ribosomal subunit protein uS3	rpsC_3	sp|P59184|RS3_SHIFL, tr|A0A3S4M5K2|A0A3S4M5K2_ECOLX, tr|A0A5B9APH2|A0A5B9APH2_ECOLX
20240523_SA.01357.01357.3	D:\MS\240523_LACTB_PMF\FragPipe_HumanEcoliPAE2\SA\interact-20240523_SA.pep.xml	FKTEQENEAK		NEKNDFTK.FKTEQENEAK.CRNSKPGK	K	C	10	3	418.605	1222.59	1222.59	408.536	408.536	1222.58	408.535	0.0037	0.0239854	15.518	10.268	0.9053	2	1	265	274	5275929600			0	FALSE	sp|P83111|LACTB_HUMAN	P83111	LACTB_HUMAN	LACTB	Serine beta-lactamase-like protein LACTB, mitochondrial		tr|H0YNN5|H0YNN5_HUMAN
20240523_SA.01358.01358.2	D:\MS\240523_LACTB_PMF\FragPipe_HumanEcoliPAE2\SA\interact-20240523_SA.pep.xml	FKTEQENEAK		NEKNDFTK.FKTEQENEAK.CRNSKPGK	K	C	10	2	418.68	1222.59	1222.59	612.301	612.301	1222.58	612.299	0.0036	0.00411013	23.242	12.319	0.9291	2	1	265	274	3448834820			0	FALSE	sp|P83111|LACTB_HUMAN	P83111	LACTB_HUMAN	LACTB	Serine beta-lactamase-like protein LACTB, mitochondrial		tr|H0YNN5|H0YNN5_HUMAN
20240523_SA.01364.01364.2	D:\MS\240523_LACTB_PMF\FragPipe_HumanEcoliPAE2\SA\interact-20240523_SA.pep.xml	SNEKNDFTK		FEQEKEGK.SNEKNDFTK.FKTEQENE	K	F	9	2	419.39	1081.51	1081.51	541.76	541.76	1081.5	541.759	0.002	0.00153274	29.752	16.416	0.988	2	1	256	264	4595132400			0	FALSE	sp|P83111|LACTB_HUMAN	P83111	LACTB_HUMAN	LACTB	Serine beta-lactamase-like protein LACTB, mitochondrial		tr|H0YNN5|H0YNN5_HUMAN
20240523_SA.01404.01404.2	D:\MS\240523_LACTB_PMF\FragPipe_HumanEcoliPAE2\SA\interact-20240523_SA.pep.xml	SDVQAAKDDAAR		SNDVNAMR.SDVQAAKDDAAR.ANQRIDNM	R	A	12	2	423.918	1245.59	1245.59	623.805	623.805	1245.59	623.805	-0.0002	6.61074e-05	28.219	10.884	1	2	1	53	64	8657266			0	TRUE	sp|P69776|LPP_ECOLI	P69776	LPP_ECOLI	lpp	Major outer membrane lipoprotein Lpp
20240523_SA.01412.01412.3	D:\MS\240523_LACTB_PMF\FragPipe_HumanEcoliPAE2\SA\interact-20240523_SA.pep.xml	SDVQAAKDDAAR		SNDVNAMR.SDVQAAKDDAAR.ANQRIDNM	R	A	12	3	424.808	1245.6	1245.6	416.206	416.206	1245.59	416.205	0.0011	6.55469e-06	32.351	12.15	1	2	1	53	64	16037975			0	TRUE	sp|P69776|LPP_ECOLI	P69776	LPP_ECOLI	lpp	Major outer membrane lipoprotein Lpp
20240523_SA.01421.01421.2	D:\MS\240523_LACTB_PMF\FragPipe_HumanEcoliPAE2\SA\interact-20240523_SA.pep.xml	SNEKNDFTK		FEQEKEGK.SNEKNDFTK.FKTEQENE	K	F	9	2	425.794	1081.51	1081.51	541.76	541.76	1081.5	541.759	0.0017	0.00158672	25.698	13.314	0.9869	2	1	256	264	2700288770			0	FALSE	sp|P83111|LACTB_HUMAN	P83111	LACTB_HUMAN	LACTB	Serine beta-lactamase-like protein LACTB, mitochondrial		tr|H0YNN5|H0YNN5_HUMAN
20240523_SA.01429.01429.4	D:\MS\240523_LACTB_PMF\FragPipe_HumanEcoliPAE2\SA\interact-20240523_SA.pep.xml	HGSGSGHSSSYGQHGSGSGWSSSSGR		GQSPSRGR.HGSGSGHSSSYGQHGSGSGWSSSSGR.HGSGSGQS	R	H	26	4	426.503	2476.01	2476.01	620.011	620.011	2476.01	620.011	0.0009	0.000218524	16.142	0	1	2	0	1365	1390	0			0	TRUE	sp|Q86YZ3|HORN_HUMAN	Q86YZ3	HORN_HUMAN	HRNR	Hornerin
20240523_SA.01482.01482.3	D:\MS\240523_LACTB_PMF\FragPipe_HumanEcoliPAE2\SA\interact-20240523_SA.pep.xml	GPYESGSGHSSGLGHR		GSGWSSSR.GPYESGSGHSSGLGHR.ESRSGQSS	R	E	16	3	432.194	1583.71	1583.71	528.909	528.909	1583.71	528.91	-0.0019	0.0067414	18.185	0	0.9758	2	0	1038	1053	2.50542e+06			0	TRUE	sp|Q86YZ3|HORN_HUMAN	Q86YZ3	HORN_HUMAN	HRNR	Hornerin
20240523_SA.01534.01534.2	D:\MS\240523_LACTB_PMF\FragPipe_HumanEcoliPAE2\SA\interact-20240523_SA.pep.xml	IIENAGNR		DGIEAIYR.IIENAGNR.CDGEIINI	R	C	8	2	438.96	885.466	885.466	443.74	443.74	885.467	443.741	-0.001	0.00717714	15.015	9.313	0.9519	2	0	550	557	3.76008e+06			0	FALSE	sp|P77398|ARNA_ECOLI	P77398	ARNA_ECOLI	arnA	Bifunctional polymyxin resistance protein ArnA	arnA_1, arnA_3	sp|B2TW38|ARNA_SHIB3, tr|A0A2X1NDJ5|A0A2X1NDJ5_ECOLX, tr|A0A3S5DVV3|A0A3S5DVV3_ECOLX, tr|I6CJP5|I6CJP5_SHIFL, tr|W1EZ90|W1EZ90_ECOLX
20240523_SA.01556.01556.3	D:\MS\240523_LACTB_PMF\FragPipe_HumanEcoliPAE2\SA\interact-20240523_SA.pep.xml	YTGNKDAAAAVGK		KAIAEQIK.YTGNKDAAAAVGK.AVAERAIE	K	A	13	3	441.926	1264.64	1264.64	422.554	422.554	1264.64	422.554	0.0002	0.00816819	16.652	10.601	0.975	2	1	64	76	2.02487e+06			0	FALSE	sp|P0C018|RL18_ECOLI	P0C018	RL18_ECOLI	rplR	Large ribosomal subunit protein uL18		tr|A0A377ACB8|A0A377ACB8_ECOLX
20240523_SA.01568.01568.2	D:\MS\240523_LACTB_PMF\FragPipe_HumanEcoliPAE2\SA\interact-20240523_SA.pep.xml	GYQDVEHR		ESSSYYGK.GYQDVEHR.KPSIRNAH	K	K	8	2	443.388	1002.45	1002.45	502.234	502.234	1002.45	502.233	0.0023	0.0116815	16.23	6.959	0.9799	2	0	612	619	36274608			0	FALSE	sp|P77398|ARNA_ECOLI	P77398	ARNA_ECOLI	arnA	Bifunctional polymyxin resistance protein ArnA	arnA_1, arnA_3	sp|B2TW38|ARNA_SHIB3, tr|A0A2X1NDJ5|A0A2X1NDJ5_ECOLX, tr|A0A376U7C5|A0A376U7C5_ECOLX, tr|A0A3S5DVV3|A0A3S5DVV3_ECOLX, tr|I6CJP5|I6CJP5_SHIFL, tr|W1EZ90|W1EZ90_ECOLX
20240523_SA.01569.01569.3	D:\MS\240523_LACTB_PMF\FragPipe_HumanEcoliPAE2\SA\interact-20240523_SA.pep.xml	VGAATEVEMKEK	VGAATEVEM[147]KEK	AGGVAVIK.VGAATEVEMKEK.KARVEDAI	K	K	12	3	443.476	1306.65	1306.65	436.556	436.556	1306.64	436.555	0.0025	7.42165e-07	31.251	15.898	1	2	1	381	392	32788226	9M(15.9949)		0	FALSE	sp|P0A6F5|CH60_ECOLI	P0A6F5	CH60_ECOLI	groEL	Chaperonin GroEL	groL	tr|A0A377KDV7|A0A377KDV7_ECOLX, tr|W1EU62|W1EU62_ECOLX
20240523_SA.01574.01574.2	D:\MS\240523_LACTB_PMF\FragPipe_HumanEcoliPAE2\SA\interact-20240523_SA.pep.xml	VGAATEVEMKEK	VGAATEVEM[147]KEK	AGGVAVIK.VGAATEVEMKEK.KARVEDAI	K	K	12	2	443.92	1307.65	1307.65	654.834	654.834	1306.64	654.329	1.0091	1.45425e-05	25.036	11.946	1	2	1	381	392	5516725	9M(15.9949)		0	FALSE	sp|P0A6F5|CH60_ECOLI	P0A6F5	CH60_ECOLI	groEL	Chaperonin GroEL	groL	tr|A0A377KDV7|A0A377KDV7_ECOLX, tr|W1EU62|W1EU62_ECOLX
20240523_SA.01609.01609.2	D:\MS\240523_LACTB_PMF\FragPipe_HumanEcoliPAE2\SA\interact-20240523_SA.pep.xml	LDNMATK		DAARANQR.LDNMATK.YRK	R	Y	7	2	448.37	791.385	791.385	396.7	396.7	791.385	396.7	0.0003	0.0551094	12.283	6.952	0.8976	2	0	69	75	1.73183e+06			0	TRUE	sp|P69776|LPP_ECOLI	P69776	LPP_ECOLI	lpp	Major outer membrane lipoprotein Lpp
20240523_SA.01626.01626.3	D:\MS\240523_LACTB_PMF\FragPipe_HumanEcoliPAE2\SA\interact-20240523_SA.pep.xml	ENVAFEQEKEGKSNEK		YKAIKMMK.ENVAFEQEKEGKSNEK.NDFTKFKT	K	N	16	3	450.246	1864.88	1864.88	622.636	622.636	1864.88	622.634	0.0047	4.847e-10	38.652	13.118	1	2	2	244	259	134113392			0	FALSE	sp|P83111|LACTB_HUMAN	P83111	LACTB_HUMAN	LACTB	Serine beta-lactamase-like protein LACTB, mitochondrial		tr|H0YNN5|H0YNN5_HUMAN
20240523_SA.01627.01627.4	D:\MS\240523_LACTB_PMF\FragPipe_HumanEcoliPAE2\SA\interact-20240523_SA.pep.xml	ENVAFEQEKEGKSNEK		YKAIKMMK.ENVAFEQEKEGKSNEK.NDFTKFKT	K	N	16	4	450.324	1864.88	1864.88	467.228	467.228	1864.88	467.227	0.0046	2.89282e-07	32.752	14.257	1	2	2	244	259	76462024			0	FALSE	sp|P83111|LACTB_HUMAN	P83111	LACTB_HUMAN	LACTB	Serine beta-lactamase-like protein LACTB, mitochondrial		tr|H0YNN5|H0YNN5_HUMAN
20240523_SA.01650.01650.4	D:\MS\240523_LACTB_PMF\FragPipe_HumanEcoliPAE2\SA\interact-20240523_SA.pep.xml	MMKENVAFEQEKEGK	M[147]M[147]KENVAFEQEKEGK	EKAYKAIK.MMKENVAFEQEKEGK.SNEKNDFT	K	S	15	4	452.757	1828.84	1828.84	458.217	458.217	1828.83	458.216	0.0045	8.99594e-05	28.06	12.028	1	2	2	241	255	2922494980	1M(15.9949),2M(15.9949)		0	FALSE	sp|P83111|LACTB_HUMAN	P83111	LACTB_HUMAN	LACTB	Serine beta-lactamase-like protein LACTB, mitochondrial		tr|H0YNN5|H0YNN5_HUMAN
20240523_SA.01659.01659.3	D:\MS\240523_LACTB_PMF\FragPipe_HumanEcoliPAE2\SA\interact-20240523_SA.pep.xml	NHEEEMKDLR		EEIAYIKK.NHEEEMKDLR.NVSTGDVN	K	N	10	3	453.756	1299.59	1299.59	434.204	434.204	1299.59	434.203	0.0014	0.000471946	21.101	9.314	1	2	1	286	295	5048034			0	FALSE	sp|P13645|K1C10_HUMAN	P13645	K1C10_HUMAN	KRT10	Keratin, type I cytoskeletal 10		tr|A0A1B0GVI3|A0A1B0GVI3_HUMAN
20240523_SA.01662.01662.2	D:\MS\240523_LACTB_PMF\FragPipe_HumanEcoliPAE2\SA\interact-20240523_SA.pep.xml	MMKENVAFEQEKEGK	M[147]M[147]KENVAFEQEKEGK	EKAYKAIK.MMKENVAFEQEKEGK.SNEKNDFT	K	S	15	2	454.025	1828.84	1828.84	915.426	915.426	1828.83	915.424	0.0034	1.67977e-08	39.599	7.742	1	2	2	241	255	64122580	1M(15.9949),2M(15.9949)		0	FALSE	sp|P83111|LACTB_HUMAN	P83111	LACTB_HUMAN	LACTB	Serine beta-lactamase-like protein LACTB, mitochondrial		tr|H0YNN5|H0YNN5_HUMAN
20240523_SA.01679.01679.2	D:\MS\240523_LACTB_PMF\FragPipe_HumanEcoliPAE2\SA\interact-20240523_SA.pep.xml	VEDALHATR		EMKEKKAR.VEDALHATR.AAVEEGVV	R	A	9	2	455.923	1010.52	1010.52	506.265	506.265	1010.51	506.264	0.0014	0.00032002	23.082	10.685	1	2	0	396	404	28027950			0	FALSE	sp|P0A6F5|CH60_ECOLI	P0A6F5	CH60_ECOLI	groEL	Chaperonin GroEL	groL	tr|A0A377KDV7|A0A377KDV7_ECOLX, tr|W1EU62|W1EU62_ECOLX
20240523_SA.01682.01682.3	D:\MS\240523_LACTB_PMF\FragPipe_HumanEcoliPAE2\SA\interact-20240523_SA.pep.xml	MMKENVAFEQEKEGK	M[147]M[147]KENVAFEQEKEGK	EKAYKAIK.MMKENVAFEQEKEGK.SNEKNDFT	K	S	15	3	456.391	1828.84	1828.84	610.62	610.62	1828.83	610.618	0.0035	6.05624e-07	33.154	11.144	1	2	2	241	255	1481396610	1M(15.9949),2M(15.9949)		0	FALSE	sp|P83111|LACTB_HUMAN	P83111	LACTB_HUMAN	LACTB	Serine beta-lactamase-like protein LACTB, mitochondrial		tr|H0YNN5|H0YNN5_HUMAN
20240523_SA.01692.01692.2	D:\MS\240523_LACTB_PMF\FragPipe_HumanEcoliPAE2\SA\interact-20240523_SA.pep.xml	KAAITAEVR		RNSASPSR.KAAITAEVR.LSDIAKVE	R	L	9	2	457.456	957.562	957.562	479.788	479.788	957.561	479.788	0.0013	0.00867883	20.811	12.719	0.9797	2	0	70	78	3.54968e+06			0	FALSE	tr|A0A485JAA6|A0A485JAA6_ECOLX	A0A485JAA6	A0A485JAA6_ECOLX	rplO	50S ribosomal protein L15		tr|A0A376KJY2|A0A376KJY2_ECOLX, tr|A0A376VWH9|A0A376VWH9_ECOLX
20240523_SA.01694.01694.3	D:\MS\240523_LACTB_PMF\FragPipe_HumanEcoliPAE2\SA\interact-20240523_SA.pep.xml	NAADEDRDALR		GANPEVGR.NAADEDRDALR.AAIEGADM	R	A	11	3	457.633	1244.58	1244.58	415.866	415.866	1244.57	415.865	0.0012	5.31283e-05	24.134	15.516	1	2	1	79	89	6360699			0	FALSE	sp|P0A9A6|FTSZ_ECOLI	P0A9A6	FTSZ_ECOLI	ftsZ	Cell division protein FtsZ	ftsZ_1, ftsZ_2	tr|A0A376VYK2|A0A376VYK2_ECOLX, tr|A0A376ZQF2|A0A376ZQF2_ECOLX, tr|A0A8S0G4E2|A0A8S0G4E2_ECOLX
20240523_SA.01697.01697.4	D:\MS\240523_LACTB_PMF\FragPipe_HumanEcoliPAE2\SA\interact-20240523_SA.pep.xml	MMKENVAFEQEKEGK	M[147]M[147]KENVAFEQEKEGK	EKAYKAIK.MMKENVAFEQEKEGK.SNEKNDFT	K	S	15	4	458.102	1828.84	1828.84	458.217	458.217	1828.83	458.216	0.0047	0.000286253	24.673	10.162	1	2	2	241	255	2994791420	1M(15.9949),2M(15.9949)		0	FALSE	sp|P83111|LACTB_HUMAN	P83111	LACTB_HUMAN	LACTB	Serine beta-lactamase-like protein LACTB, mitochondrial		tr|H0YNN5|H0YNN5_HUMAN
20240523_SA.01702.01702.2	D:\MS\240523_LACTB_PMF\FragPipe_HumanEcoliPAE2\SA\interact-20240523_SA.pep.xml	RFQDEEVQR		AIKRIIGR.RFQDEEVQR.DVSIMPFK	R	D	9	2	458.547	1205.58	1205.58	603.799	603.799	1205.58	603.797	0.0042	0.00116279	23.238	14.452	0.9953	2	0	76	84	8942736			0	FALSE	sp|P0A6Y8|DNAK_ECOLI	P0A6Y8	DNAK_ECOLI	dnaK	Chaperone protein DnaK	dnaK_2, dnaK_3, dnaK_4, dnaK_5, dnaK_6	tr|A0A2X1N4Z3|A0A2X1N4Z3_ECOLX, tr|A0A2X3K668|A0A2X3K668_ECOLX, tr|A0A376TMX0|A0A376TMX0_ECOLX, tr|A0A376VSH4|A0A376VSH4_ECOLX, tr|A0A377DEX0|A0A377DEX0_ECOLX, tr|A0A418GJY4|A0A418GJY4_ECOLX, tr|A0A484YIT6|A0A484YIT6_ECOLX
20240523_SA.01711.01711.4	D:\MS\240523_LACTB_PMF\FragPipe_HumanEcoliPAE2\SA\interact-20240523_SA.pep.xml	GYQDVEHRKPSIR		ESSSYYGK.GYQDVEHRKPSIR.NAHRCIDW	K	N	13	4	459.75	1583.82	1583.82	396.962	396.962	1583.82	396.962	0.0035	5.63213e-09	21.978	8.196	1	2	1	612	624	30671652			0	FALSE	sp|P77398|ARNA_ECOLI	P77398	ARNA_ECOLI	arnA	Bifunctional polymyxin resistance protein ArnA	arnA_1, arnA_3	sp|B2TW38|ARNA_SHIB3, tr|A0A2X1NDJ5|A0A2X1NDJ5_ECOLX, tr|A0A376U7C5|A0A376U7C5_ECOLX, tr|A0A3S5DVV3|A0A3S5DVV3_ECOLX, tr|I6CJP5|I6CJP5_SHIFL, tr|W1EZ90|W1EZ90_ECOLX
20240523_SA.01714.01714.3	D:\MS\240523_LACTB_PMF\FragPipe_HumanEcoliPAE2\SA\interact-20240523_SA.pep.xml	GYQDVEHRKPSIR		ESSSYYGK.GYQDVEHRKPSIR.NAHRCIDW	K	N	13	3	460.017	1583.82	1583.82	528.947	528.947	1583.82	528.946	0.004	1.99486e-06	24.071	8.679	1	2	1	612	624	10203647			0	FALSE	sp|P77398|ARNA_ECOLI	P77398	ARNA_ECOLI	arnA	Bifunctional polymyxin resistance protein ArnA	arnA_1, arnA_3	sp|B2TW38|ARNA_SHIB3, tr|A0A2X1NDJ5|A0A2X1NDJ5_ECOLX, tr|A0A376U7C5|A0A376U7C5_ECOLX, tr|A0A3S5DVV3|A0A3S5DVV3_ECOLX, tr|I6CJP5|I6CJP5_SHIFL, tr|W1EZ90|W1EZ90_ECOLX
20240523_SA.01734.01734.3	D:\MS\240523_LACTB_PMF\FragPipe_HumanEcoliPAE2\SA\interact-20240523_SA.pep.xml	VKDAEDQLGAR		AHPETIVK.VKDAEDQLGAR.VGYIEIDI	K	V	11	3	462.195	1200.61	1200.61	401.21	401.21	1200.61	401.211	-0.0004	0.0262035	16.369	11.508	0.8958	2	1	31	41	2.81559e+06			0	FALSE	tr|A0A0H3EUC9|A0A0H3EUC9_ECO8N	A0A0H3EUC9	A0A0H3EUC9_ECO8N	NRG857_30085	Beta-lactamase	BANRA_05267, bla	tr|A0A3P5HAB5|A0A3P5HAB5_ECOLX, tr|B7L3U1|B7L3U1_ESCF3
20240523_SA.01738.01738.3	D:\MS\240523_LACTB_PMF\FragPipe_HumanEcoliPAE2\SA\interact-20240523_SA.pep.xml	NKYEDEINKR		QDMVEDYR.NKYEDEINKR.TNAENEFV	R	T	10	3	462.752	1307.65	1307.65	436.89	436.89	1307.65	436.89	0.0007	0.000168985	25.449	12.315	1	2	1	268	277	13036852			0	FALSE	sp|P04264|K2C1_HUMAN	P04264	K2C1_HUMAN	KRT1	Keratin, type II cytoskeletal 1	KRT5, KRT6A, KRT6B, KRT6C, KRT8	sp|P02538|K2C6A_HUMAN, sp|P04259|K2C6B_HUMAN, sp|P05787|K2C8_HUMAN, sp|P13647|K2C5_HUMAN, sp|P48668|K2C6C_HUMAN, tr|F8VP67|F8VP67_HUMAN, tr|F8VUG2|F8VUG2_HUMAN, tr|F8W0C6|F8W0C6_HUMAN, tr|F8W1U3|F8W1U3_HUMAN
20240523_SA.01749.01749.2	D:\MS\240523_LACTB_PMF\FragPipe_HumanEcoliPAE2\SA\interact-20240523_SA.pep.xml	FSSSSGYGGGSSR		GGGGGGGR.FSSSSGYGGGSSR.VCGRGGGG	R	V	13	2	463.931	1234.52	1234.52	618.27	618.27	1234.52	618.268	0.0035	2.19028e-05	26.138	10.58	1	2	0	47	59	12573072			0	TRUE	sp|P35527|K1C9_HUMAN	P35527	K1C9_HUMAN	KRT9	Keratin, type I cytoskeletal 9
20240523_SA.01750.01750.3	D:\MS\240523_LACTB_PMF\FragPipe_HumanEcoliPAE2\SA\interact-20240523_SA.pep.xml	YSQQQLMETSHR	YSQQQLM[147]ETSHR	DFQFNISR.YSQQQLMETSHR.HIIHAEEG	R	H	12	3	464.021	1522.68	1522.68	508.569	508.569	1522.68	508.568	0.0014	0.0171593	14.562	6.447	0.9438	2	0	963	974	3073303	7M(15.9949)		0	FALSE	sp|P00722|BGAL_ECOLI	P00722	BGAL_ECOLI	lacZ	Beta-galactosidase	lacZ_1, lacZ_2, lacZ_3, lacZ_4	tr|A0A1V2G3T5|A0A1V2G3T5_ECOLX, tr|A0A2X3M5C7|A0A2X3M5C7_ECOLX, tr|A0A376K507|A0A376K507_ECOLX, tr|A0A377AYH3|A0A377AYH3_ECOLX, tr|A0A484VYJ3|A0A484VYJ3_ECOLX
20240523_SA.01752.01752.2	D:\MS\240523_LACTB_PMF\FragPipe_HumanEcoliPAE2\SA\interact-20240523_SA.pep.xml	KDVDGAYMTK		ENEFVTIK.KDVDGAYMTK.VDIQAKID	K	V	10	2	464.4	1126.54	1126.54	564.275	564.275	1126.53	564.274	0.0023	0.000746988	28.018	16.288	0.9996	2	0	289	298	3314030			0	TRUE	sp|P04264|K2C1_HUMAN	P04264	K2C1_HUMAN	KRT1	Keratin, type II cytoskeletal 1
20240523_SA.01768.01768.2	D:\MS\240523_LACTB_PMF\FragPipe_HumanEcoliPAE2\SA\interact-20240523_SA.pep.xml	NVEEQLNKR		IEAKHFKK.NVEEQLNKR.VGHVYKKA	K	V	9	2	466.019	1128.59	1128.59	565.301	565.301	1128.59	565.302	-0.0014	0.0212047	13.668	10.411	0.9328	2	0	165	173	2.20334e+06			0	TRUE	tr|A0A140NCE7|A0A140NCE7_ECOBD	A0A140NCE7	A0A140NCE7_ECOBD	ECBD_2906	DNA-directed RNA polymerase
20240523_SA.01787.01787.3	D:\MS\240523_LACTB_PMF\FragPipe_HumanEcoliPAE2\SA\interact-20240523_SA.pep.xml	MMKENVAFEQEKEGK	MM[147]KENVAFEQEKEGK	EKAYKAIK.MMKENVAFEQEKEGK.SNEKNDFT	K	S	15	3	468.099	1812.84	1812.84	605.287	605.287	1812.84	605.287	0.0012	6.77e-12	48.947	46.297	1	2	2	241	255	2539014660	2M(15.9949)		0	FALSE	sp|P83111|LACTB_HUMAN	P83111	LACTB_HUMAN	LACTB	Serine beta-lactamase-like protein LACTB, mitochondrial		tr|H0YNN5|H0YNN5_HUMAN
20240523_SA.01790.01790.2	D:\MS\240523_LACTB_PMF\FragPipe_HumanEcoliPAE2\SA\interact-20240523_SA.pep.xml	MMKENVAFEQEKEGK	M[147]MKENVAFEQEKEGK	EKAYKAIK.MMKENVAFEQEKEGK.SNEKNDFT	K	S	15	2	468.369	1812.84	1812.84	907.426	907.426	1812.84	907.427	-0.0006	1.78896e-09	43.947	43.947	1	2	2	241	255	147288912	1M(15.9949)		0	FALSE	sp|P83111|LACTB_HUMAN	P83111	LACTB_HUMAN	LACTB	Serine beta-lactamase-like protein LACTB, mitochondrial		tr|H0YNN5|H0YNN5_HUMAN
20240523_SA.01822.01822.3	D:\MS\240523_LACTB_PMF\FragPipe_HumanEcoliPAE2\SA\interact-20240523_SA.pep.xml	ARVEDALHATR		EVEMKEKK.ARVEDALHATR.AAVEEGVV	K	A	11	3	471.914	1237.65	1237.65	413.559	413.559	1237.65	413.558	0.0019	1.49794e-07	27.54	14.007	1	2	1	394	404	39810288			0	FALSE	sp|P0A6F5|CH60_ECOLI	P0A6F5	CH60_ECOLI	groEL	Chaperonin GroEL	groL	tr|A0A377KDV7|A0A377KDV7_ECOLX, tr|W1EU62|W1EU62_ECOLX
20240523_SA.01835.01835.3	D:\MS\240523_LACTB_PMF\FragPipe_HumanEcoliPAE2\SA\interact-20240523_SA.pep.xml	ARFYVYNKK		NEPVIYNR.ARFYVYNKK.KRIVNTPY	R	K	9	3	473.271	1187.65	1187.65	396.89	396.89	1187.64	396.889	0.004	0.00356193	16.914	9.516	0.9976	2	1	372	380	467661344			0	TRUE	sp|P83111|LACTB_HUMAN	P83111	LACTB_HUMAN	LACTB	Serine beta-lactamase-like protein LACTB, mitochondrial
20240523_SA.01840.01840.3	D:\MS\240523_LACTB_PMF\FragPipe_HumanEcoliPAE2\SA\interact-20240523_SA.pep.xml	MMKENVAFEQEKEGK	M[147]MKENVAFEQEKEGK	EKAYKAIK.MMKENVAFEQEKEGK.SNEKNDFT	K	S	15	3	473.917	1812.85	1812.85	605.289	605.289	1812.84	605.287	0.0064	8.30198e-08	32.608	32.608	1	2	2	241	255	1612959740	1M(15.9949)		0	FALSE	sp|P83111|LACTB_HUMAN	P83111	LACTB_HUMAN	LACTB	Serine beta-lactamase-like protein LACTB, mitochondrial		tr|H0YNN5|H0YNN5_HUMAN
20240523_SA.01842.01842.3	D:\MS\240523_LACTB_PMF\FragPipe_HumanEcoliPAE2\SA\interact-20240523_SA.pep.xml	MMKENVAFEQEK	M[147]M[147]KENVAFEQEK	EKAYKAIK.MMKENVAFEQEK.EGKSNEKN	K	E	12	3	474.083	1514.68	1514.68	505.901	505.901	1514.67	505.899	0.0061	1.08503e-06	27.012	9.93	1	2	1	241	252	263734336	1M(15.9949),2M(15.9949)		0	FALSE	sp|P83111|LACTB_HUMAN	P83111	LACTB_HUMAN	LACTB	Serine beta-lactamase-like protein LACTB, mitochondrial		tr|H0YNN5|H0YNN5_HUMAN
20240523_SA.01844.01844.2	D:\MS\240523_LACTB_PMF\FragPipe_HumanEcoliPAE2\SA\interact-20240523_SA.pep.xml	MMKENVAFEQEK	M[147]M[147]KENVAFEQEK	EKAYKAIK.MMKENVAFEQEK.EGKSNEKN	K	E	12	2	474.263	1514.68	1514.68	758.346	758.346	1514.67	758.344	0.004	3.3056e-06	33.423	10.794	1	2	1	241	252	39816396	1M(15.9949),2M(15.9949)		0	FALSE	sp|P83111|LACTB_HUMAN	P83111	LACTB_HUMAN	LACTB	Serine beta-lactamase-like protein LACTB, mitochondrial		tr|H0YNN5|H0YNN5_HUMAN
20240523_SA.01846.01846.3	D:\MS\240523_LACTB_PMF\FragPipe_HumanEcoliPAE2\SA\interact-20240523_SA.pep.xml	EGRVPLHTLR		IARTEWYR.EGRVPLHTLR.ADIDYNTS	R	A	10	3	474.439	1176.68	1176.68	393.233	393.233	1176.67	393.231	0.0043	0.00140964	21.263	12.184	1	2	1	170	179	0			0	FALSE	sp|P0A7V3|RS3_ECOLI	P0A7V3	RS3_ECOLI	rpsC	Small ribosomal subunit protein uS3	rpsC_1	sp|P59184|RS3_SHIFL, tr|A0A3S4LEX9|A0A3S4LEX9_ECOLX, tr|A0A5B9APH2|A0A5B9APH2_ECOLX
20240523_SA.01847.01847.2	D:\MS\240523_LACTB_PMF\FragPipe_HumanEcoliPAE2\SA\interact-20240523_SA.pep.xml	ARFYVYNKK		NEPVIYNR.ARFYVYNKK.KRIVNTPY	R	K	9	2	474.529	1187.65	1187.65	594.832	594.832	1187.64	594.83	0.0047	5.61595e-05	26.2	12.389	1	2	1	372	380	35040216			0	TRUE	sp|P83111|LACTB_HUMAN	P83111	LACTB_HUMAN	LACTB	Serine beta-lactamase-like protein LACTB, mitochondrial
20240523_SA.01849.01849.3	D:\MS\240523_LACTB_PMF\FragPipe_HumanEcoliPAE2\SA\interact-20240523_SA.pep.xml	SKAEAESLYQSK		QYEDIAQK.SKAEAESLYQSK.YEEIQITA	K	Y	12	3	474.706	1340.67	1340.67	447.897	447.897	1339.66	447.561	1.0074	0.00811931	20.991	13.084	0.8829	2	1	365	376	20971358			0	TRUE	sp|P04264|K2C1_HUMAN	P04264	K2C1_HUMAN	KRT1	Keratin, type II cytoskeletal 1
20240523_SA.01853.01853.3	D:\MS\240523_LACTB_PMF\FragPipe_HumanEcoliPAE2\SA\interact-20240523_SA.pep.xml	ENVAFEQEKEGK		YKAIKMMK.ENVAFEQEKEGK.SNEKNDFT	K	S	12	3	475.249	1406.67	1406.67	469.898	469.898	1406.67	469.897	0.004	1.77756e-05	24.092	10.769	1	2	1	244	255	4988622800			0	FALSE	sp|P83111|LACTB_HUMAN	P83111	LACTB_HUMAN	LACTB	Serine beta-lactamase-like protein LACTB, mitochondrial		tr|H0YNN5|H0YNN5_HUMAN
20240523_SA.01857.01857.2	D:\MS\240523_LACTB_PMF\FragPipe_HumanEcoliPAE2\SA\interact-20240523_SA.pep.xml	SKAEAESLYQSK		QYEDIAQK.SKAEAESLYQSK.YEEIQITA	K	Y	12	2	475.607	1339.67	1339.67	670.841	670.841	1339.66	670.838	0.0046	5.08573e-05	28.034	9.553	1	2	1	365	376	7.69889e+06			0	TRUE	sp|P04264|K2C1_HUMAN	P04264	K2C1_HUMAN	KRT1	Keratin, type II cytoskeletal 1
20240523_SA.01860.01860.2	D:\MS\240523_LACTB_PMF\FragPipe_HumanEcoliPAE2\SA\interact-20240523_SA.pep.xml	ENVAFEQEKEGK		YKAIKMMK.ENVAFEQEKEGK.SNEKNDFT	K	S	12	2	475.875	1406.67	1406.67	704.342	704.342	1406.67	704.341	0.0026	1.91077e-07	34.052	11.911	1	2	1	244	255	1405312640			0	FALSE	sp|P83111|LACTB_HUMAN	P83111	LACTB_HUMAN	LACTB	Serine beta-lactamase-like protein LACTB, mitochondrial		tr|H0YNN5|H0YNN5_HUMAN
20240523_SA.01862.01862.4	D:\MS\240523_LACTB_PMF\FragPipe_HumanEcoliPAE2\SA\interact-20240523_SA.pep.xml	MMKENVAFEQEKEGK	M[147]MKENVAFEQEKEGK	EKAYKAIK.MMKENVAFEQEKEGK.SNEKNDFT	K	S	15	4	476.253	1812.84	1812.84	454.218	454.218	1812.84	454.217	0.0046	1.53713e-05	28.436	28.436	1	2	2	241	255	2739899900	1M(15.9949)		0	FALSE	sp|P83111|LACTB_HUMAN	P83111	LACTB_HUMAN	LACTB	Serine beta-lactamase-like protein LACTB, mitochondrial		tr|H0YNN5|H0YNN5_HUMAN
20240523_SA.01864.01864.2	D:\MS\240523_LACTB_PMF\FragPipe_HumanEcoliPAE2\SA\interact-20240523_SA.pep.xml	MMKENVAFEQEKEGK	M[147]MKENVAFEQEKEGK	EKAYKAIK.MMKENVAFEQEKEGK.SNEKNDFT	K	S	15	2	476.433	1812.84	1812.84	907.427	907.427	1812.84	907.427	0.0015	8.9e-13	51.394	51.394	1	2	2	241	255	131382840	1M(15.9949)		0	FALSE	sp|P83111|LACTB_HUMAN	P83111	LACTB_HUMAN	LACTB	Serine beta-lactamase-like protein LACTB, mitochondrial		tr|H0YNN5|H0YNN5_HUMAN
20240523_SA.01885.01885.2	D:\MS\240523_LACTB_PMF\FragPipe_HumanEcoliPAE2\SA\interact-20240523_SA.pep.xml	FQDEEVQR		IKRIIGRR.FQDEEVQR.DVSIMPFK	R	D	8	2	478.684	1049.48	1049.48	525.748	525.748	1049.48	525.746	0.004	0.0072778	16.052	6.469	0.9402	2	0	77	84	13192590			0	FALSE	sp|P0A6Y8|DNAK_ECOLI	P0A6Y8	DNAK_ECOLI	dnaK	Chaperone protein DnaK	dnaK_2, dnaK_3, dnaK_4, dnaK_5, dnaK_6	tr|A0A2X1N4Z3|A0A2X1N4Z3_ECOLX, tr|A0A2X3K668|A0A2X3K668_ECOLX, tr|A0A376TMX0|A0A376TMX0_ECOLX, tr|A0A376VSH4|A0A376VSH4_ECOLX, tr|A0A377DEX0|A0A377DEX0_ECOLX, tr|A0A418GJY4|A0A418GJY4_ECOLX, tr|A0A484YIT6|A0A484YIT6_ECOLX
20240523_SA.01889.01889.3	D:\MS\240523_LACTB_PMF\FragPipe_HumanEcoliPAE2\SA\interact-20240523_SA.pep.xml	MMKENVAFEQEKEGK	M[147]MKENVAFEQEKEGK	EKAYKAIK.MMKENVAFEQEKEGK.SNEKNDFT	K	S	15	3	479.241	1812.85	1812.85	605.289	605.289	1812.84	605.287	0.0067	4.0515e-08	33.3	33.3	1	2	2	241	255	1612959740	1M(15.9949)		0	FALSE	sp|P83111|LACTB_HUMAN	P83111	LACTB_HUMAN	LACTB	Serine beta-lactamase-like protein LACTB, mitochondrial		tr|H0YNN5|H0YNN5_HUMAN
20240523_SA.01893.01893.2	D:\MS\240523_LACTB_PMF\FragPipe_HumanEcoliPAE2\SA\interact-20240523_SA.pep.xml	QGVPMNSLR	QGVPM[147]NSLR	IKESYCQR.QGVPMNSLR.FIFEGQRI	R	F	9	2	479.784	1016.51	1016.51	509.262	509.262	1016.51	509.261	0.003	0.00109139	21.705	9.969	0.9976	2	0	55	63	3113886210	5M(15.9949)		0	FALSE	sp|P63165|SUMO1_HUMAN	P63165	SUMO1_HUMAN	SUMO1	Small ubiquitin-related modifier 1		tr|B8ZZ67|B8ZZ67_HUMAN, tr|B8ZZN6|B8ZZN6_HUMAN
20240523_SA.01896.01896.4	D:\MS\240523_LACTB_PMF\FragPipe_HumanEcoliPAE2\SA\interact-20240523_SA.pep.xml	EKPAVLGHDEAAYSK		ISIVSYGK.EKPAVLGHDEAAYSK.NRRAVIVY	K	N	15	4	480.05	1613.81	1613.81	404.46	404.46	1613.8	404.459	0.0047	1.97173e-05	26.774	11.443	1	2	1	151	165	4.95882e+06			0	FALSE	sp|P0A912|PAL_ECOLI	P0A912	PAL_ECOLI	pal	Peptidoglycan-associated lipoprotein	pal_1	tr|A0A376KZQ3|A0A376KZQ3_ECOLX, tr|A0A377E6N8|A0A377E6N8_ECOLX
20240523_SA.01897.01897.2	D:\MS\240523_LACTB_PMF\FragPipe_HumanEcoliPAE2\SA\interact-20240523_SA.pep.xml	GIPADKISAR		VVDYIISK.GIPADKISAR.GMGESNPV	K	G	10	2	480.14	1026.59	1026.59	514.3	514.3	1026.58	514.298	0.0034	0.0268999	16.781	10.277	0.871	2	1	289	298	4608323			0	FALSE	sp|P0A910|OMPA_ECOLI	P0A910	OMPA_ECOLI	ompA	Outer membrane protein A	ompA_2	tr|A0A376KWW8|A0A376KWW8_ECOLX, tr|A0A376VMS2|A0A376VMS2_ECOLX, tr|A0A3L9I8G7|A0A3L9I8G7_ECOLX
20240523_SA.01899.01899.3	D:\MS\240523_LACTB_PMF\FragPipe_HumanEcoliPAE2\SA\interact-20240523_SA.pep.xml	EKPAVLGHDEAAYSK		ISIVSYGK.EKPAVLGHDEAAYSK.NRRAVIVY	K	N	15	3	480.319	1614.81	1614.81	539.279	539.279	1613.8	538.942	1.0096	6.49486e-05	22.627	10.157	1	2	1	151	165	7376458			0	FALSE	sp|P0A912|PAL_ECOLI	P0A912	PAL_ECOLI	pal	Peptidoglycan-associated lipoprotein	pal_1	tr|A0A376KZQ3|A0A376KZQ3_ECOLX, tr|A0A377E6N8|A0A377E6N8_ECOLX
20240523_SA.01914.01914.4	D:\MS\240523_LACTB_PMF\FragPipe_HumanEcoliPAE2\SA\interact-20240523_SA.pep.xml	MMKENVAFEQEKEGK	M[147]MKENVAFEQEKEGK	EKAYKAIK.MMKENVAFEQEKEGK.SNEKNDFT	K	S	15	4	482.016	1812.84	1812.84	454.217	454.217	1812.84	454.217	0.0004	8.99106e-05	24.015	24.015	1	2	2	241	255	2759588350	1M(15.9949)		0	FALSE	sp|P83111|LACTB_HUMAN	P83111	LACTB_HUMAN	LACTB	Serine beta-lactamase-like protein LACTB, mitochondrial		tr|H0YNN5|H0YNN5_HUMAN
20240523_SA.01919.01919.2	D:\MS\240523_LACTB_PMF\FragPipe_HumanEcoliPAE2\SA\interact-20240523_SA.pep.xml	RVEIEVK		IDCIAPDR.RVEIEVK.GIKDVVTQ	R	G	7	2	482.46	871.515	871.515	436.765	436.765	871.513	436.764	0.0028	0.0119659	19.77	16.338	0.9718	2	0	329	335	24258490			0	FALSE	sp|P0A910|OMPA_ECOLI	P0A910	OMPA_ECOLI	ompA	Outer membrane protein A	ompA_2	tr|A0A376VMS2|A0A376VMS2_ECOLX, tr|A0A3L9I8G7|A0A3L9I8G7_ECOLX
20240523_SA.01925.01925.3	D:\MS\240523_LACTB_PMF\FragPipe_HumanEcoliPAE2\SA\interact-20240523_SA.pep.xml	EYEGEKVSVTTR		YVPEFPEK.EYEGEKVSVTTR.LIISHISG	K	L	12	3	483.183	1396.69	1396.69	466.57	466.57	1396.68	466.568	0.0051	6.7901e-05	23.741	10.079	1	2	1	200	211	190594832			0	FALSE	sp|P83111|LACTB_HUMAN	P83111	LACTB_HUMAN	LACTB	Serine beta-lactamase-like protein LACTB, mitochondrial		tr|H0YNN5|H0YNN5_HUMAN
20240523_SA.01926.01926.2	D:\MS\240523_LACTB_PMF\FragPipe_HumanEcoliPAE2\SA\interact-20240523_SA.pep.xml	LDNLNAAR		PFNWMGPR.LDNLNAAR.LGSSRAIT	R	L	8	2	483.258	885.47	885.47	443.742	443.742	885.467	443.741	0.0034	0.0144961	16.855	8.514	0.944	2	0	498	505	94689552			0	FALSE	sp|P77398|ARNA_ECOLI	P77398	ARNA_ECOLI	arnA	Bifunctional polymyxin resistance protein ArnA	arnA_1, arnA_2, arnA_3	sp|B2TW38|ARNA_SHIB3, tr|A0A2X1NDJ5|A0A2X1NDJ5_ECOLX, tr|A0A376U5J1|A0A376U5J1_ECOLX, tr|A0A3S5DVV3|A0A3S5DVV3_ECOLX, tr|W1EZ90|W1EZ90_ECOLX
20240523_SA.01927.01927.3	D:\MS\240523_LACTB_PMF\FragPipe_HumanEcoliPAE2\SA\interact-20240523_SA.pep.xml	SQYEQLAEQNRK		TQIINNMR.SQYEQLAEQNRK.DAEAWFNE	R	D	12	3	483.346	1492.73	1492.73	498.584	498.584	1492.73	498.583	0.0046	4.82266e-06	28.352	10.482	1	2	0	323	334	21106192			0	FALSE	sp|P13645|K1C10_HUMAN	P13645	K1C10_HUMAN	KRT10	Keratin, type I cytoskeletal 10		tr|A0A1B0GVI3|A0A1B0GVI3_HUMAN
20240523_SA.01930.01930.2	D:\MS\240523_LACTB_PMF\FragPipe_HumanEcoliPAE2\SA\interact-20240523_SA.pep.xml	EYEGEKVSVTTR		YVPEFPEK.EYEGEKVSVTTR.LIISHISG	K	L	12	2	483.813	1397.69	1397.69	699.853	699.853	1396.68	699.349	1.0075	2.22948e-06	33.637	9.86	1	2	1	200	211	23174746			0	FALSE	sp|P83111|LACTB_HUMAN	P83111	LACTB_HUMAN	LACTB	Serine beta-lactamase-like protein LACTB, mitochondrial		tr|H0YNN5|H0YNN5_HUMAN
20240523_SA.01938.01938.2	D:\MS\240523_LACTB_PMF\FragPipe_HumanEcoliPAE2\SA\interact-20240523_SA.pep.xml	VGGVATYR		SDDFFVGR.VGGVATYR.NSNFFGIV	R	N	8	2	484.728	821.443	821.443	411.729	411.729	821.439	411.727	0.0037	0.00580296	16.929	8.753	0.8843	2	0	155	162	4.09506e+06			0	FALSE	sp|P02931|OMPF_ECOLI	P02931	OMPF_ECOLI	ompF	Outer membrane porin F	DNQ45_28015, ompF_1, ompF_3	tr|A0A2W6NY51|A0A2W6NY51_ECOLX, tr|A0A2X1J059|A0A2X1J059_ECOLX, tr|A0A376ZT02|A0A376ZT02_ECOLX, tr|A0A377AUX1|A0A377AUX1_ECOLX, tr|A0A377CY91|A0A377CY91_ECOLX, tr|E1J2D2|E1J2D2_ECOLX, tr|W1F908|W1F908_ECOLX
20240523_SA.01944.01944.4	D:\MS\240523_LACTB_PMF\FragPipe_HumanEcoliPAE2\SA\interact-20240523_SA.pep.xml	YQQHGMAPLTQEQKPVAK		VQQPVMDR.YQQHGMAPLTQEQKPVAK.VVNDNAPQ	R	V	18	4	485.256	2054.05	2054.05	514.519	514.519	2053.04	514.268	1.007	1.44701e-09	25.919	9.825	1	2	1	339	356	6.62632e+06			0	FALSE	sp|P0A9A6|FTSZ_ECOLI	P0A9A6	FTSZ_ECOLI	ftsZ	Cell division protein FtsZ	ftsZ_2, ftsZ_3	tr|A0A376U2W5|A0A376U2W5_ECOLX, tr|A0A376W0S9|A0A376W0S9_ECOLX, tr|A0A8S0G4E2|A0A8S0G4E2_ECOLX
20240523_SA.01949.01949.2	D:\MS\240523_LACTB_PMF\FragPipe_HumanEcoliPAE2\SA\interact-20240523_SA.pep.xml	QGVPMNSLR	QGVPM[147]NSLR	IKESYCQR.QGVPMNSLR.FIFEGQRI	R	F	9	2	485.903	1016.51	1016.51	509.263	509.263	1016.51	509.261	0.004	0.0104249	18.467	9.918	0.9424	2	0	55	63	3113886210	5M(15.9949)		0	FALSE	sp|P63165|SUMO1_HUMAN	P63165	SUMO1_HUMAN	SUMO1	Small ubiquitin-related modifier 1		tr|B8ZZ67|B8ZZ67_HUMAN, tr|B8ZZN6|B8ZZN6_HUMAN
20240523_SA.01951.01951.2	D:\MS\240523_LACTB_PMF\FragPipe_HumanEcoliPAE2\SA\interact-20240523_SA.pep.xml	SGGGGGGGLGSGGSIR		FSSSYISR.SGGGGGGGLGSGGSIR.SSYSRFSS	R	S	16	2	486.082	1231.59	1231.59	616.803	616.803	1231.59	616.803	0.002	1.8e-13	37.724	10.46	1	2	0	14	29	17207198			0	TRUE	sp|P35527|K1C9_HUMAN	P35527	K1C9_HUMAN	KRT9	Keratin, type I cytoskeletal 9
20240523_SA.01962.01962.2	D:\MS\240523_LACTB_PMF\FragPipe_HumanEcoliPAE2\SA\interact-20240523_SA.pep.xml	VVESSSYYGK		FPPFAGFR.VVESSSYYGK.GYQDVEHR	R	G	10	2	487.239	1117.53	1117.53	559.773	559.773	1117.53	559.772	0.0025	0.000165482	21.625	0	1	2	0	602	611	52792756			0	FALSE	sp|P77398|ARNA_ECOLI	P77398	ARNA_ECOLI	arnA	Bifunctional polymyxin resistance protein ArnA	arnA_1, arnA_3	sp|B2TW38|ARNA_SHIB3, tr|A0A2X1NDJ5|A0A2X1NDJ5_ECOLX, tr|A0A376U7C5|A0A376U7C5_ECOLX, tr|A0A3S5DVV3|A0A3S5DVV3_ECOLX, tr|I6CJP5|I6CJP5_SHIFL, tr|W1EZ90|W1EZ90_ECOLX
20240523_SA.01964.01964.2	D:\MS\240523_LACTB_PMF\FragPipe_HumanEcoliPAE2\SA\interact-20240523_SA.pep.xml	LGGAEIAR		IKVEVSGR.LGGAEIAR.TEWYREGR	R	T	8	2	487.403	785.441	785.441	393.728	393.728	785.439	393.727	0.0014	0.0556151	16.423	10.456	0.9233	2	0	157	164	15106940			0	FALSE	sp|P0A7V3|RS3_ECOLI	P0A7V3	RS3_ECOLI	rpsC	Small ribosomal subunit protein uS3		sp|P59184|RS3_SHIFL, tr|A0A5B9APH2|A0A5B9APH2_ECOLX
20240523_SA.01965.01965.2	D:\MS\240523_LACTB_PMF\FragPipe_HumanEcoliPAE2\SA\interact-20240523_SA.pep.xml	LSSPATLNSR		DNDIMIIK.LSSPATLNSR.VATVSIPR	K	V	10	2	487.492	1044.56	1044.56	523.286	523.286	1044.56	523.285	0.002	0.000140131	21.249	10.673	1	2	0	98	107	6691692			0	TRUE	sp|P00761|TRYP_PIG	P00761	TRYP_PIG		Trypsin
20240523_SA.01968.01968.3	D:\MS\240523_LACTB_PMF\FragPipe_HumanEcoliPAE2\SA\interact-20240523_SA.pep.xml	GGGGGGYGSGGSSYGSGGGSYGSGGGGGGGR		TISGGGSR.GGGGGGYGSGGSSYGSGGGSYGSGGGGGGGR.GSYGSGGS	R	G	31	3	487.761	2382.95	2382.95	795.324	795.324	2382.94	795.322	0.0048	5.06991e-06	22.68	9.396	1	2	0	519	549	3293721			0	TRUE	sp|P04264|K2C1_HUMAN	P04264	K2C1_HUMAN	KRT1	Keratin, type II cytoskeletal 1
20240523_SA.01969.01969.2	D:\MS\240523_LACTB_PMF\FragPipe_HumanEcoliPAE2\SA\interact-20240523_SA.pep.xml	ATVLATGGAGR		EVVYFKAR.ATVLATGGAGR.LYQSTTNA	R	L	11	2	487.85	972.537	972.537	487.276	487.276	972.535	487.275	0.0018	0.0537321	13.997	10.784	0.9255	2	0	197	207	1.60622e+06			0	FALSE	sp|P0AC41|SDHA_ECOLI	P0AC41	SDHA_ECOLI	sdhA	Succinate dehydrogenase flavoprotein subunit	D3C88_23295, sdhA_2, sdhA_3	tr|A0A2X1KX02|A0A2X1KX02_ECOLX, tr|A0A376TJV0|A0A376TJV0_ECOLX, tr|A0A376X1E9|A0A376X1E9_ECOLX, tr|A0A377DIG5|A0A377DIG5_ECOLX, tr|A0A3S4KB58|A0A3S4KB58_ECOLX, tr|A0A418GFC0|A0A418GFC0_ECOLX
20240523_SA.01984.01984.2	D:\MS\240523_LACTB_PMF\FragPipe_HumanEcoliPAE2\SA\interact-20240523_SA.pep.xml	FYVYNKK		PVIYNRAR.FYVYNKK.KRIVNTPY	R	K	7	2	489.557	960.509	960.509	481.262	481.262	960.507	481.261	0.0021	0.0359542	13.277	0	0.9474	2	0	374	380	3222215170			0	TRUE	sp|P83111|LACTB_HUMAN	P83111	LACTB_HUMAN	LACTB	Serine beta-lactamase-like protein LACTB, mitochondrial
20240523_SA.01986.01986.3	D:\MS\240523_LACTB_PMF\FragPipe_HumanEcoliPAE2\SA\interact-20240523_SA.pep.xml	MMKENVAFEQEK	M[147]MKENVAFEQEK	EKAYKAIK.MMKENVAFEQEK.EGKSNEKN	K	E	12	3	489.727	1498.68	1498.68	500.568	500.568	1498.68	500.567	0.0019	1.34722e-05	27.34	27.34	1	2	1	241	252	468001216	1M(15.9949)		0	FALSE	sp|P83111|LACTB_HUMAN	P83111	LACTB_HUMAN	LACTB	Serine beta-lactamase-like protein LACTB, mitochondrial		tr|H0YNN5|H0YNN5_HUMAN
20240523_SA.01995.01995.2	D:\MS\240523_LACTB_PMF\FragPipe_HumanEcoliPAE2\SA\interact-20240523_SA.pep.xml	MMKENVAFEQEK	M[147]MKENVAFEQEK	EKAYKAIK.MMKENVAFEQEK.EGKSNEKN	K	E	12	2	490.731	1498.68	1498.68	750.349	750.349	1498.68	750.347	0.0041	3.20193e-05	29.323	29.323	1	2	1	241	252	109329136	1M(15.9949)		0	FALSE	sp|P83111|LACTB_HUMAN	P83111	LACTB_HUMAN	LACTB	Serine beta-lactamase-like protein LACTB, mitochondrial		tr|H0YNN5|H0YNN5_HUMAN
20240523_SA.01996.01996.2	D:\MS\240523_LACTB_PMF\FragPipe_HumanEcoliPAE2\SA\interact-20240523_SA.pep.xml	STMQELNSR		GIITANEK.STMQELNSR.LASYIDKV	K	L	9	2	490.82	1064.49	1064.49	533.255	533.255	1064.49	533.253	0.0028	0.0102036	17.75	13.39	0.9784	2	0	155	163	20127234			0	TRUE	sp|P35527|K1C9_HUMAN	P35527	K1C9_HUMAN	KRT9	Keratin, type I cytoskeletal 9
20240523_SA.02006.02006.4	D:\MS\240523_LACTB_PMF\FragPipe_HumanEcoliPAE2\SA\interact-20240523_SA.pep.xml	MMKENVAFEQEKEGK		EKAYKAIK.MMKENVAFEQEKEGK.SNEKNDFT	K	S	15	4	491.897	1796.85	1796.85	450.219	450.219	1796.84	450.218	0.004	8.1925e-10	36.884	10.368	1	2	2	241	255	5611725800			0	FALSE	sp|P83111|LACTB_HUMAN	P83111	LACTB_HUMAN	LACTB	Serine beta-lactamase-like protein LACTB, mitochondrial		tr|H0YNN5|H0YNN5_HUMAN
20240523_SA.02007.02007.3	D:\MS\240523_LACTB_PMF\FragPipe_HumanEcoliPAE2\SA\interact-20240523_SA.pep.xml	MMKENVAFEQEKEGK		EKAYKAIK.MMKENVAFEQEKEGK.SNEKNDFT	K	S	15	3	491.972	1796.85	1796.85	599.957	599.957	1796.84	599.955	0.004	4.12e-12	43.93	11.61	1	2	2	241	255	3094449150			0	FALSE	sp|P83111|LACTB_HUMAN	P83111	LACTB_HUMAN	LACTB	Serine beta-lactamase-like protein LACTB, mitochondrial		tr|H0YNN5|H0YNN5_HUMAN
20240523_SA.02010.02010.2	D:\MS\240523_LACTB_PMF\FragPipe_HumanEcoliPAE2\SA\interact-20240523_SA.pep.xml	MMKENVAFEQEKEGK		EKAYKAIK.MMKENVAFEQEKEGK.SNEKNDFT	K	S	15	2	492.219	1796.85	1796.85	899.431	899.431	1796.84	899.429	0.0041	3.4e-13	55.815	13.405	1	2	2	241	255	314663104			0	FALSE	sp|P83111|LACTB_HUMAN	P83111	LACTB_HUMAN	LACTB	Serine beta-lactamase-like protein LACTB, mitochondrial		tr|H0YNN5|H0YNN5_HUMAN
20240523_SA.02013.02013.2	D:\MS\240523_LACTB_PMF\FragPipe_HumanEcoliPAE2\SA\interact-20240523_SA.pep.xml	QQIEEATSDYDREK		QGRVAQIR.QQIEEATSDYDREK.LQERVAKI	R	L	14	2	492.688	1710.77	1710.77	856.394	856.394	1710.77	856.392	0.0047	4.56562e-06	27.862	0	1	2	1	351	364	16355854			0	FALSE	sp|P0A6F5|CH60_ECOLI	P0A6F5	CH60_ECOLI	groEL	Chaperonin GroEL	groL, groL_2, groL_3	tr|A0A377AS89|A0A377AS89_ECOLX, tr|A0A377DEN6|A0A377DEN6_ECOLX, tr|A0A377KDV7|A0A377KDV7_ECOLX, tr|W1EU62|W1EU62_ECOLX
20240523_SA.02036.02036.2	D:\MS\240523_LACTB_PMF\FragPipe_HumanEcoliPAE2\SA\interact-20240523_SA.pep.xml	FYVYNKK		PVIYNRAR.FYVYNKK.KRIVNTPY	R	K	7	2	495.34	960.507	960.507	481.261	481.261	960.507	481.261	0.0004	0.0462115	12.841	0	0.9134	2	0	374	380	0			0	TRUE	sp|P83111|LACTB_HUMAN	P83111	LACTB_HUMAN	LACTB	Serine beta-lactamase-like protein LACTB, mitochondrial
20240523_SA.02039.02039.4	D:\MS\240523_LACTB_PMF\FragPipe_HumanEcoliPAE2\SA\interact-20240523_SA.pep.xml	PSTEDLGDKKEGEYIK		MSDQEAK.PSTEDLGDKKEGEYIK.LKVIGQDS	K	L	16	4	495.579	1807.88	1807.88	452.977	452.977	1807.88	452.978	-0.004	3.8669e-10	38.182	13.98	1	2	1	8	23	44860632			0	FALSE	sp|P63165|SUMO1_HUMAN	P63165	SUMO1_HUMAN	SUMO1	Small ubiquitin-related modifier 1		tr|B8ZZJ0|B8ZZJ0_HUMAN, tr|B8ZZN6|B8ZZN6_HUMAN, tr|B9A032|B9A032_HUMAN
20240523_SA.02040.02040.3	D:\MS\240523_LACTB_PMF\FragPipe_HumanEcoliPAE2\SA\interact-20240523_SA.pep.xml	PSTEDLGDKKEGEYIK		MSDQEAK.PSTEDLGDKKEGEYIK.LKVIGQDS	K	L	16	3	495.668	1807.88	1807.88	603.635	603.635	1807.88	603.635	-0.0014	2.7398e-10	47.054	16.789	1	2	1	8	23	20785522			0	FALSE	sp|P63165|SUMO1_HUMAN	P63165	SUMO1_HUMAN	SUMO1	Small ubiquitin-related modifier 1		tr|B8ZZJ0|B8ZZJ0_HUMAN, tr|B8ZZN6|B8ZZN6_HUMAN, tr|B9A032|B9A032_HUMAN
20240523_SA.02048.02048.2	D:\MS\240523_LACTB_PMF\FragPipe_HumanEcoliPAE2\SA\interact-20240523_SA.pep.xml	AQYEDIAQK		DSIIAEVK.AQYEDIAQK.SKAEAESI	K	S	9	2	496.583	1065.52	1065.52	533.766	533.766	1064.51	533.264	1.0031	0.000275181	21.188	15.556	1	2	0	356	364	21795026			0	TRUE	sp|P04264|K2C1_HUMAN	P04264	K2C1_HUMAN	KRT1	Keratin, type II cytoskeletal 1
20240523_SA.02052.02052.3	D:\MS\240523_LACTB_PMF\FragPipe_HumanEcoliPAE2\SA\interact-20240523_SA.pep.xml	GGSGGSHGGGSGFGGESGGSYGGGEEASGSGGGYGGGSGK		YGGGSGSR.GGSGGSHGGGSGFGGESGGSYGGGEEASGSGGGYGGGSGK.SSHS	R	S	40	3	496.927	3222.28	3222.28	1075.1	1075.1	3222.27	1075.1	0.0041	0	62.453	0	1	2	0	580	619	7.76246e+06			0	FALSE	sp|P35527|K1C9_HUMAN	P35527	K1C9_HUMAN	KRT9	Keratin, type I cytoskeletal 9		tr|K7EQQ3|K7EQQ3_HUMAN
20240523_SA.02054.02054.3	D:\MS\240523_LACTB_PMF\FragPipe_HumanEcoliPAE2\SA\interact-20240523_SA.pep.xml	SRDPQLQVVTNK		KRIEDQQR.SRDPQLQVVTNK.AIEIKGHK	R	A	12	3	497.104	1383.75	1383.75	462.257	462.257	1383.75	462.256	0.0006	0.00107512	19.823	9.779	1	2	1	109	120	4484777			0	FALSE	sp|P0AEE1|DCRB_ECOLI	P0AEE1	DCRB_ECOLI	dcrB	Inner membrane lipoprotein DcrB	dcrB_1	tr|A0A376VCY7|A0A376VCY7_ECOLX
20240523_SA.02055.02055.2	D:\MS\240523_LACTB_PMF\FragPipe_HumanEcoliPAE2\SA\interact-20240523_SA.pep.xml	SRDPQLQVVTNK		KRIEDQQR.SRDPQLQVVTNK.AIEIKGHK	R	A	12	2	497.195	1383.75	1383.75	692.882	692.882	1383.75	692.881	0.0029	0.0716556	15.079	0	0.7906	2	1	109	120	0			0	FALSE	sp|P0AEE1|DCRB_ECOLI	P0AEE1	DCRB_ECOLI	dcrB	Inner membrane lipoprotein DcrB	dcrB_1	tr|A0A376VCY7|A0A376VCY7_ECOLX
20240523_SA.02058.02058.4	D:\MS\240523_LACTB_PMF\FragPipe_HumanEcoliPAE2\SA\interact-20240523_SA.pep.xml	MMKENVAFEQEKEGK		EKAYKAIK.MMKENVAFEQEKEGK.SNEKNDFT	K	S	15	4	497.663	1796.85	1796.85	450.219	450.219	1796.84	450.218	0.0037	4.035e-05	22.166	9.739	1	2	2	241	255	5511949300			0	FALSE	sp|P83111|LACTB_HUMAN	P83111	LACTB_HUMAN	LACTB	Serine beta-lactamase-like protein LACTB, mitochondrial		tr|H0YNN5|H0YNN5_HUMAN
20240523_SA.02059.02059.3	D:\MS\240523_LACTB_PMF\FragPipe_HumanEcoliPAE2\SA\interact-20240523_SA.pep.xml	MMKENVAFEQEKEGK		EKAYKAIK.MMKENVAFEQEKEGK.SNEKNDFT	K	S	15	3	497.752	1796.85	1796.85	599.956	599.956	1796.84	599.955	0.0013	8.49122e-05	21.831	9.436	1	2	2	241	255	3042739970			0	FALSE	sp|P83111|LACTB_HUMAN	P83111	LACTB_HUMAN	LACTB	Serine beta-lactamase-like protein LACTB, mitochondrial		tr|H0YNN5|H0YNN5_HUMAN
20240523_SA.02062.02062.3	D:\MS\240523_LACTB_PMF\FragPipe_HumanEcoliPAE2\SA\interact-20240523_SA.pep.xml	AIESSRDLLHR		PCSRCFAR.AIESSRDLLHR.LKDEVGAP	R	L	11	3	497.986	1295.7	1295.7	432.906	432.906	1295.69	432.905	0.0013	0.00526457	20.76	10.294	0.9936	2	1	107	117	585735740			0	TRUE	sp|P83111|LACTB_HUMAN	P83111	LACTB_HUMAN	LACTB	Serine beta-lactamase-like protein LACTB, mitochondrial
20240523_SA.02072.02072.2	D:\MS\240523_LACTB_PMF\FragPipe_HumanEcoliPAE2\SA\interact-20240523_SA.pep.xml	AIESSRDLLHR		PCSRCFAR.AIESSRDLLHR.LKDEVGAP	R	L	11	2	499.077	1295.7	1295.7	648.856	648.856	1295.69	648.855	0.002	0.000639521	23.176	13.865	0.9995	2	1	107	117	39021964			0	TRUE	sp|P83111|LACTB_HUMAN	P83111	LACTB_HUMAN	LACTB	Serine beta-lactamase-like protein LACTB, mitochondrial
20240523_SA.02082.02082.3	D:\MS\240523_LACTB_PMF\FragPipe_HumanEcoliPAE2\SA\interact-20240523_SA.pep.xml	MMKENVAFEQEK	M[147]MKENVAFEQEK	EKAYKAIK.MMKENVAFEQEK.EGKSNEKN	K	E	12	3	500.139	1498.68	1498.68	500.568	500.568	1498.68	500.567	0.0019	3.07986e-06	27.503	27.503	1	2	1	241	252	350416128	1M(15.9949)		0	FALSE	sp|P83111|LACTB_HUMAN	P83111	LACTB_HUMAN	LACTB	Serine beta-lactamase-like protein LACTB, mitochondrial		tr|H0YNN5|H0YNN5_HUMAN
20240523_SA.02087.02087.2	D:\MS\240523_LACTB_PMF\FragPipe_HumanEcoliPAE2\SA\interact-20240523_SA.pep.xml	IAGLEVKR		QATKDAGR.IAGLEVKR.LINEPTAA	R	L	8	2	500.535	884.545	884.545	443.28	443.28	884.544	443.279	0.001	0.0453064	16.971	12.954	0.9319	2	0	160	167	7.37998e+06			0	FALSE	sp|P0A6Y8|DNAK_ECOLI	P0A6Y8	DNAK_ECOLI	dnaK	Chaperone protein DnaK	dnaK_3, dnaK_4, dnaK_5	tr|A0A2X1N0K9|A0A2X1N0K9_ECOLX, tr|A0A2X3K668|A0A2X3K668_ECOLX, tr|A0A376TLC6|A0A376TLC6_ECOLX, tr|A0A376VSH4|A0A376VSH4_ECOLX, tr|A0A377LLX5|A0A377LLX5_ECOLX, tr|A0A418GJY4|A0A418GJY4_ECOLX
20240523_SA.02103.02103.2	D:\MS\240523_LACTB_PMF\FragPipe_HumanEcoliPAE2\SA\interact-20240523_SA.pep.xml	MMKENVAFEQEK	M[147]MKENVAFEQEK	EKAYKAIK.MMKENVAFEQEK.EGKSNEKN	K	E	12	2	502.337	1498.68	1498.68	750.348	750.348	1498.68	750.347	0.0012	5.65587e-06	33.49	31.171	1	2	1	241	252	62717512	1M(15.9949)		0	FALSE	sp|P83111|LACTB_HUMAN	P83111	LACTB_HUMAN	LACTB	Serine beta-lactamase-like protein LACTB, mitochondrial		tr|H0YNN5|H0YNN5_HUMAN
20240523_SA.02115.02115.2	D:\MS\240523_LACTB_PMF\FragPipe_HumanEcoliPAE2\SA\interact-20240523_SA.pep.xml	LSSPATLNSR		DNDIMIIK.LSSPATLNSR.VATVSIPR	K	V	10	2	503.593	1044.56	1044.56	523.286	523.286	1044.56	523.285	0.0017	0.000275745	20.865	10.24	1	2	0	98	107	3938418940			0	TRUE	sp|P00761|TRYP_PIG	P00761	TRYP_PIG		Trypsin
20240523_SA.02117.02117.2	D:\MS\240523_LACTB_PMF\FragPipe_HumanEcoliPAE2\SA\interact-20240523_SA.pep.xml	GNYSMGVR		SAKSFDGR.GNYSMGVR.EQIIFPEI	R	E	8	2	503.748	882.402	882.402	442.208	442.208	882.402	442.208	0.0004	0.0284938	16.681	10.069	0.947	2	0	126	133	15185111			0	FALSE	sp|P62399|RL5_ECOLI	P62399	RL5_ECOLI	rplE	Large ribosomal subunit protein uL5	EIMP300_17800, rplE_2	sp|Q83PY9|RL5_SHIFL, tr|A0A484Y748|A0A484Y748_ECOLX, tr|A0A8S0FJN2|A0A8S0FJN2_ECOLX, tr|W1F3H5|W1F3H5_ECOLX
20240523_SA.02118.02118.2	D:\MS\240523_LACTB_PMF\FragPipe_HumanEcoliPAE2\SA\interact-20240523_SA.pep.xml	ASSGLNEDEIQK		KEQKITIK.ASSGLNEDEIQK.MVRDAEAN	K	M	12	2	503.837	1289.61	1289.61	645.813	645.813	1289.61	645.812	0.0024	7.27313e-06	28.148	13.076	1	2	0	503	514	21749062			0	FALSE	sp|P0A6Y8|DNAK_ECOLI	P0A6Y8	DNAK_ECOLI	dnaK	Chaperone protein DnaK	dnaK_2, dnaK_3, dnaK_4	tr|A0A2X1N3N5|A0A2X1N3N5_ECOLX, tr|A0A376MQF6|A0A376MQF6_ECOLX, tr|A0A377DEX1|A0A377DEX1_ECOLX, tr|A0A377LMA7|A0A377LMA7_ECOLX
20240523_SA.02120.02120.3	D:\MS\240523_LACTB_PMF\FragPipe_HumanEcoliPAE2\SA\interact-20240523_SA.pep.xml	YSQQQLMETSHR		DFQFNISR.YSQQQLMETSHR.HIIHAEEG	R	H	12	3	504.016	1506.69	1506.69	503.238	503.238	1506.69	503.237	0.0031	0.000281352	22.703	11.15	1	2	0	963	974	4.90304e+06			0	FALSE	sp|P00722|BGAL_ECOLI	P00722	BGAL_ECOLI	lacZ	Beta-galactosidase	lacZ_1, lacZ_2, lacZ_3, lacZ_4	tr|A0A1V2G3T5|A0A1V2G3T5_ECOLX, tr|A0A2X3M5C7|A0A2X3M5C7_ECOLX, tr|A0A376K507|A0A376K507_ECOLX, tr|A0A377AYH3|A0A377AYH3_ECOLX, tr|A0A484VYJ3|A0A484VYJ3_ECOLX
20240523_SA.02126.02126.2	D:\MS\240523_LACTB_PMF\FragPipe_HumanEcoliPAE2\SA\interact-20240523_SA.pep.xml	VGAATEVEMK		AGGVAVIK.VGAATEVEMK.EKKARVED	K	E	10	2	504.738	1033.52	1033.52	517.765	517.765	1033.51	517.763	0.0036	5.89854e-05	24.904	9.239	1	2	0	381	390	77338872			0	FALSE	sp|P0A6F5|CH60_ECOLI	P0A6F5	CH60_ECOLI	groEL	Chaperonin GroEL	groL	tr|A0A377KDV7|A0A377KDV7_ECOLX, tr|W1EU62|W1EU62_ECOLX
20240523_SA.02130.02130.3	D:\MS\240523_LACTB_PMF\FragPipe_HumanEcoliPAE2\SA\interact-20240523_SA.pep.xml	IPAGVDTGDRIR		RSKTISVK.IPAGVDTGDRIR.LAGEGEAG	K	L	12	3	505.081	1268.69	1268.69	423.903	423.903	1268.68	423.902	0.0033	0.000268243	19.954	9.679	1	2	1	211	222	25592602			0	FALSE	tr|A0A2X8FCR0|A0A2X8FCR0_ECOLX	A0A2X8FCR0	A0A2X8FCR0_ECOLX	dnaJ_2	Chaperone protein DnaJ	dnaJ, dnaJ_1	sp|P08622|DNAJ_ECOLI, tr|A0A2X1NCD6|A0A2X1NCD6_ECOLX, tr|A0A376L140|A0A376L140_ECOLX, tr|A0A377KD53|A0A377KD53_ECOLX, tr|A0A484YJ90|A0A484YJ90_ECOLX
20240523_SA.02133.02133.2	D:\MS\240523_LACTB_PMF\FragPipe_HumanEcoliPAE2\SA\interact-20240523_SA.pep.xml	FTNTSGFANK		NATPITNK.FTNTSGFANK.TQDVIIVA	K	T	10	2	505.347	1085.52	1085.52	543.766	543.766	1085.51	543.764	0.003	0.0231297	14.66	7.628	0.9622	2	0	266	275	5910385			0	FALSE	sp|P02931|OMPF_ECOLI	P02931	OMPF_ECOLI	ompF	Outer membrane porin F		tr|A0A377AUX1|A0A377AUX1_ECOLX, tr|W1F908|W1F908_ECOLX
20240523_SA.02143.02143.2	D:\MS\240523_LACTB_PMF\FragPipe_HumanEcoliPAE2\SA\interact-20240523_SA.pep.xml	VDQLSNDVNAMR	VDQLSNDVNAM[147]R	DVQTINAK.VDQLSNDVNAMR.SDVQAAKD	K	S	12	2	506.412	1376.64	1376.64	689.327	689.327	1376.64	689.325	0.0031	7.89315e-05	27.911	10.112	1	2	0	41	52	6422938	11M(15.9949)		0	TRUE	sp|P69776|LPP_ECOLI	P69776	LPP_ECOLI	lpp	Major outer membrane lipoprotein Lpp
20240523_SA.02148.02148.3	D:\MS\240523_LACTB_PMF\FragPipe_HumanEcoliPAE2\SA\interact-20240523_SA.pep.xml	KRLVNTPYVDNSYK		RFYVYNKK.KRLVNTPYVDNSYK.WAGGGFIS	K	W	14	3	507.057	1695.9	1695.9	566.307	566.307	1695.89	566.305	0.0054	1.693e-06	27.725	9.828	1	2	1	381	394	37250144			0	TRUE	sp|P83111|LACTB_HUMAN	P83111	LACTB_HUMAN	LACTB	Serine beta-lactamase-like protein LACTB, mitochondrial
20240523_SA.02153.02153.2	D:\MS\240523_LACTB_PMF\FragPipe_HumanEcoliPAE2\SA\interact-20240523_SA.pep.xml	FYVYNKK		PVIYNRAR.FYVYNKK.KRIVNTPY	R	K	7	2	507.488	960.51	960.51	481.262	481.262	960.507	481.261	0.0029	0.016918	14.394	9.164	0.9697	2	0	374	380	12196851			0	TRUE	sp|P83111|LACTB_HUMAN	P83111	LACTB_HUMAN	LACTB	Serine beta-lactamase-like protein LACTB, mitochondrial
20240523_SA.02159.02159.2	D:\MS\240523_LACTB_PMF\FragPipe_HumanEcoliPAE2\SA\interact-20240523_SA.pep.xml	ENVAFEQEK		YKAIKMMK.ENVAFEQEK.EGKSNEKN	K	E	9	2	508.21	1092.51	1092.51	547.263	547.263	1092.51	547.262	0.0026	0.0201476	20.866	13.823	0.9704	2	0	244	252	308491296			0	FALSE	sp|P83111|LACTB_HUMAN	P83111	LACTB_HUMAN	LACTB	Serine beta-lactamase-like protein LACTB, mitochondrial		tr|H0YNN5|H0YNN5_HUMAN
20240523_SA.02164.02164.4	D:\MS\240523_LACTB_PMF\FragPipe_HumanEcoliPAE2\SA\interact-20240523_SA.pep.xml	KRLVNTPYVDNSYK		RFYVYNKK.KRLVNTPYVDNSYK.WAGGGFIS	K	W	14	4	508.654	1696.9	1696.9	425.232	425.232	1695.89	424.981	1.0059	1.32322e-05	25.376	8.976	1	2	1	381	394	10555170			0	TRUE	sp|P83111|LACTB_HUMAN	P83111	LACTB_HUMAN	LACTB	Serine beta-lactamase-like protein LACTB, mitochondrial
20240523_SA.02168.02168.2	D:\MS\240523_LACTB_PMF\FragPipe_HumanEcoliPAE2\SA\interact-20240523_SA.pep.xml	LSSPATLNSR		DNDIMIIK.LSSPATLNSR.VATVSIPR	K	V	10	2	509.213	1044.56	1044.56	523.288	523.288	1044.56	523.285	0.0043	0.000373971	21.487	10.817	0.9999	2	0	98	107	3938418940			0	TRUE	sp|P00761|TRYP_PIG	P00761	TRYP_PIG		Trypsin
20240523_SA.02170.02170.2	D:\MS\240523_LACTB_PMF\FragPipe_HumanEcoliPAE2\SA\interact-20240523_SA.pep.xml	ENVAFEQEK		YKAIKMMK.ENVAFEQEK.EGKSNEKN	K	E	9	2	509.378	1092.51	1092.51	547.263	547.263	1092.51	547.262	0.0035	0.0106482	20.124	11.558	0.9713	2	0	244	252	308491296			0	FALSE	sp|P83111|LACTB_HUMAN	P83111	LACTB_HUMAN	LACTB	Serine beta-lactamase-like protein LACTB, mitochondrial		tr|H0YNN5|H0YNN5_HUMAN
20240523_SA.02174.02174.3	D:\MS\240523_LACTB_PMF\FragPipe_HumanEcoliPAE2\SA\interact-20240523_SA.pep.xml	FKDLGEEHFK		HKSEIAHR.FKDLGEEHFK.GIVIIAFS	R	G	10	3	509.734	1248.62	1248.62	417.213	417.213	1248.61	417.212	0.0028	0.00461869	18.755	13.174	0.9962	2	1	35	44	7936710			0	TRUE	sp|P02769|ALBU_BOVIN	P02769	ALBU_BOVIN	ALB	Albumin
20240523_SA.02176.02176.3	D:\MS\240523_LACTB_PMF\FragPipe_HumanEcoliPAE2\SA\interact-20240523_SA.pep.xml	EGRPSEGETLIAR		IPGSFFRR.EGRPSEGETLIAR.LIDRPIRP	R	L	13	3	509.911	1413.72	1413.72	472.249	472.249	1413.72	472.248	0.0034	0.000293804	21.283	10.011	1	2	1	81	93	4175387			0	FALSE	sp|P05055|PNP_ECOLI	P05055	PNP_ECOLI	pnp	Polyribonucleotide nucleotidyltransferase	EIMP300_20140, pnp_1	tr|A0A376Y452|A0A376Y452_ECOLX, tr|A0A377DAC1|A0A377DAC1_ECOLX, tr|A0A377DL06|A0A377DL06_ECOLX, tr|A0A377JZZ8|A0A377JZZ8_ECOLX, tr|A0A8S0FK54|A0A8S0FK54_ECOLX
20240523_SA.02182.02182.3	D:\MS\240523_LACTB_PMF\FragPipe_HumanEcoliPAE2\SA\interact-20240523_SA.pep.xml	QQIEEATSDYDREKLQER		QGRVAQIR.QQIEEATSDYDREKLQER.VAKIAGGV	R	V	18	3	510.848	2237.06	2237.06	746.695	746.695	2237.06	746.693	0.0061	7.66143e-09	37.53	9.269	1	2	2	351	368	24383184			0	FALSE	sp|P0A6F5|CH60_ECOLI	P0A6F5	CH60_ECOLI	groEL	Chaperonin GroEL	groL, groL_2, groL_3	tr|A0A377AS89|A0A377AS89_ECOLX, tr|A0A377DEN6|A0A377DEN6_ECOLX, tr|A0A377KDV7|A0A377KDV7_ECOLX, tr|W1EU62|W1EU62_ECOLX
20240523_SA.02189.02189.4	D:\MS\240523_LACTB_PMF\FragPipe_HumanEcoliPAE2\SA\interact-20240523_SA.pep.xml	QQIEEATSDYDREKLQER		QGRVAQIR.QQIEEATSDYDREKLQER.VAKIAGGV	R	V	18	4	511.454	2238.06	2238.06	560.523	560.523	2237.06	560.271	1.0073	5.8966e-10	39.098	9.512	1	2	2	351	368	117159640			0	FALSE	sp|P0A6F5|CH60_ECOLI	P0A6F5	CH60_ECOLI	groEL	Chaperonin GroEL	groL, groL_2, groL_3	tr|A0A377AS89|A0A377AS89_ECOLX, tr|A0A377DEN6|A0A377DEN6_ECOLX, tr|A0A377KDV7|A0A377KDV7_ECOLX, tr|W1EU62|W1EU62_ECOLX
20240523_SA.02190.02190.2	D:\MS\240523_LACTB_PMF\FragPipe_HumanEcoliPAE2\SA\interact-20240523_SA.pep.xml	YLDYMQK	YLDYM[147]QK	VERASGCK.YLDYMQK.LFHDIDMI	K	L	7	2	511.545	975.438	975.438	488.726	488.726	975.437	488.726	0.0014	0.021966	12.133	0	0.97	2	0	343	349	386906208	5M(15.9949)		0	TRUE	sp|P83111|LACTB_HUMAN	P83111	LACTB_HUMAN	LACTB	Serine beta-lactamase-like protein LACTB, mitochondrial
20240523_SA.02194.02194.2	D:\MS\240523_LACTB_PMF\FragPipe_HumanEcoliPAE2\SA\interact-20240523_SA.pep.xml	AMEAPIR		VGIKVAIR.AMEAPIR.QIVINCGE	R	Q	7	2	512.098	786.407	786.407	394.211	394.211	786.406	394.21	0.0011	0.123666	13.131	8.784	0.7989	2	0	446	452	78892832			0	FALSE	sp|P0A6F5|CH60_ECOLI	P0A6F5	CH60_ECOLI	groEL	Chaperonin GroEL	groL_1, groL_4	tr|A0A377DD82|A0A377DD82_ECOLX, tr|A0A377E4F1|A0A377E4F1_ECOLX, tr|W1EU62|W1EU62_ECOLX
20240523_SA.02198.02198.3	D:\MS\240523_LACTB_PMF\FragPipe_HumanEcoliPAE2\SA\interact-20240523_SA.pep.xml	KVAEFFGKEPR		TRMPMVQK.KVAEFFGKEPR.KDVNPDEA	K	K	11	3	512.454	1306.71	1306.71	436.576	436.576	1306.7	436.575	0.0022	3.27437e-05	28.231	9.572	1	2	1	352	362	10472250			0	FALSE	sp|P0A6Y8|DNAK_ECOLI	P0A6Y8	DNAK_ECOLI	dnaK	Chaperone protein DnaK	dnaK_3, dnaK_4	tr|A0A2X1N0K9|A0A2X1N0K9_ECOLX, tr|A0A376L2G6|A0A376L2G6_ECOLX, tr|A0A376TLC8|A0A376TLC8_ECOLX, tr|A0A376VSH4|A0A376VSH4_ECOLX, tr|A0A376X4S5|A0A376X4S5_ECOLX, tr|A0A377DEM3|A0A377DEM3_ECOLX, tr|A0A377LLX5|A0A377LLX5_ECOLX
20240523_SA.02227.02227.3	D:\MS\240523_LACTB_PMF\FragPipe_HumanEcoliPAE2\SA\interact-20240523_SA.pep.xml	AVAAGMNPMDLKR	AVAAGM[147]NPMDLKR	AIITEGIK.AVAAGMNPMDLKR.GIDKAVTA	K	G	13	3	515.641	1388.69	1388.69	463.904	463.904	1388.69	463.904	0.0008	3.12176e-07	26.699	26.567	1	2	0	106	118	24049286	6M(15.9949)		0	FALSE	sp|P0A6F5|CH60_ECOLI	P0A6F5	CH60_ECOLI	groEL	Chaperonin GroEL	BK383_23505, EIMP300_88550, groL, groL_1	tr|A0A2X1J6W5|A0A2X1J6W5_ECOLX, tr|A0A377DDC8|A0A377DDC8_ECOLX, tr|A0A377KDV7|A0A377KDV7_ECOLX, tr|A0A8E2GSU9|A0A8E2GSU9_ECOLX, tr|A0A8S0G2N7|A0A8S0G2N7_ECOLX, tr|W1EVS4|W1EVS4_ECOLX
20240523_SA.02229.02229.3	D:\MS\240523_LACTB_PMF\FragPipe_HumanEcoliPAE2\SA\interact-20240523_SA.pep.xml	ATLEDLGQAKR		EIGMEIEK.ATLEDLGQAKR.VVINKDTT	K	V	11	3	515.818	1200.65	1200.65	401.223	401.223	1200.65	401.223	0.0008	7.7465e-05	21.339	10.873	1	2	0	312	322	31496568			0	FALSE	sp|P0A6F5|CH60_ECOLI	P0A6F5	CH60_ECOLI	groEL	Chaperonin GroEL	EIMP300_88540, groL, groL_2, groL_3	tr|A0A377AS89|A0A377AS89_ECOLX, tr|A0A377DEN6|A0A377DEN6_ECOLX, tr|A0A377KDV7|A0A377KDV7_ECOLX, tr|A0A8S0G326|A0A8S0G326_ECOLX
20240523_SA.02241.02241.2	D:\MS\240523_LACTB_PMF\FragPipe_HumanEcoliPAE2\SA\interact-20240523_SA.pep.xml	ATLEDLGQAKR		EIGMEIEK.ATLEDLGQAKR.VVINKDTT	K	V	11	2	517.085	1200.65	1200.65	601.331	601.331	1200.65	601.33	0.0015	2.38809e-06	23.766	9.417	1	2	0	312	322	9555355			0	FALSE	sp|P0A6F5|CH60_ECOLI	P0A6F5	CH60_ECOLI	groEL	Chaperonin GroEL	EIMP300_88540, groL, groL_2, groL_3	tr|A0A377AS89|A0A377AS89_ECOLX, tr|A0A377DEN6|A0A377DEN6_ECOLX, tr|A0A377KDV7|A0A377KDV7_ECOLX, tr|A0A8S0G326|A0A8S0G326_ECOLX
20240523_SA.02249.02249.3	D:\MS\240523_LACTB_PMF\FragPipe_HumanEcoliPAE2\SA\interact-20240523_SA.pep.xml	MMKENVAFEQEK		EKAYKAIK.MMKENVAFEQEK.EGKSNEKN	K	E	12	3	517.985	1482.69	1482.69	495.236	495.236	1482.68	495.236	0.003	1.73959e-05	34.257	11.87	1	2	1	241	252	730043580			0	FALSE	sp|P83111|LACTB_HUMAN	P83111	LACTB_HUMAN	LACTB	Serine beta-lactamase-like protein LACTB, mitochondrial		tr|H0YNN5|H0YNN5_HUMAN
20240523_SA.02250.02250.2	D:\MS\240523_LACTB_PMF\FragPipe_HumanEcoliPAE2\SA\interact-20240523_SA.pep.xml	MMKENVAFEQEK		EKAYKAIK.MMKENVAFEQEK.EGKSNEKN	K	E	12	2	518.062	1482.69	1482.69	742.351	742.351	1482.68	742.35	0.0018	8.8956e-10	39.348	10.116	1	2	1	241	252	161408544			0	FALSE	sp|P83111|LACTB_HUMAN	P83111	LACTB_HUMAN	LACTB	Serine beta-lactamase-like protein LACTB, mitochondrial		tr|H0YNN5|H0YNN5_HUMAN
20240523_SA.02251.02251.2	D:\MS\240523_LACTB_PMF\FragPipe_HumanEcoliPAE2\SA\interact-20240523_SA.pep.xml	AEFTYQR		GRPHIEYK.AEFTYQR.VGDISTEM	K	V	7	2	518.151	913.431	913.431	457.723	457.723	913.429	457.722	0.0014	0.0199182	16.303	8.604	0.9734	2	0	283	289	14823551			0	FALSE	sp|P06987|HIS7_ECOLI	P06987	HIS7_ECOLI	hisB	Histidine biosynthesis bifunctional protein HisB	hisB_1, hisB_2, hisB_3	tr|A0A2X1K8Y7|A0A2X1K8Y7_ECOLX, tr|A0A376S969|A0A376S969_ECOLX, tr|A0A376VGM0|A0A376VGM0_ECOLX, tr|A0A377D612|A0A377D612_ECOLX
20240523_SA.02254.02254.2	D:\MS\240523_LACTB_PMF\FragPipe_HumanEcoliPAE2\SA\interact-20240523_SA.pep.xml	VATVSLPR		SPATINSR.VATVSLPR.SCAAAGTE	R	S	8	2	518.415	841.503	841.503	421.759	421.759	841.502	421.758	0.0012	0.0833285	19.085	16.592	0.8777	2	0	108	115	9880600			0	TRUE	sp|P00761|TRYP_PIG	P00761	TRYP_PIG		Trypsin
20240523_SA.02263.02263.2	D:\MS\240523_LACTB_PMF\FragPipe_HumanEcoliPAE2\SA\interact-20240523_SA.pep.xml	SLLEGEGSSGGGGR		ENEIQTYR.SLLEGEGSSGGGGR.GGGSFGGG	R	G	14	2	519.41	1261.59	1261.59	631.803	631.803	1261.59	631.802	0.0014	9.86279e-05	27.524	10.95	1	2	0	451	464	12818230			0	FALSE	sp|P13645|K1C10_HUMAN	P13645	K1C10_HUMAN	KRT10	Keratin, type I cytoskeletal 10		tr|A0A1B0GVI3|A0A1B0GVI3_HUMAN
20240523_SA.02264.02264.3	D:\MS\240523_LACTB_PMF\FragPipe_HumanEcoliPAE2\SA\interact-20240523_SA.pep.xml	IGAVKEGENVVGSETR		SVRIDIRR.IGAVKEGENVVGSETR.VKVVKNKI	R	V	16	3	519.499	1643.85	1643.85	548.957	548.957	1643.85	548.957	0.0028	6.1965e-10	45.643	20.222	1	2	1	229	244	21589688			0	FALSE	sp|P0A7G6|RECA_ECOLI	P0A7G6	RECA_ECOLI	recA	Protein RecA	EIMP300_31190, recA_1, recA_3	tr|A0A2B7LVG7|A0A2B7LVG7_9ESCH, tr|A0A376KPS9|A0A376KPS9_ECOLX, tr|A0A376LAE7|A0A376LAE7_ECOLX, tr|A0A6N8Q9W6|A0A6N8Q9W6_ECOLX, tr|A0A8S0FP93|A0A8S0FP93_ECOLX
20240523_SA.02272.02272.3	D:\MS\240523_LACTB_PMF\FragPipe_HumanEcoliPAE2\SA\interact-20240523_SA.pep.xml	QAIRVEGDTLPSSK		KAFGRTIR.QAIRVEGDTLPSSK.GVI	R	G	14	3	520.414	1499.79	1499.79	500.939	500.939	1499.79	500.939	-0.0003	7.18293e-06	28.835	10.309	1	2	1	339	352	15047541			0	FALSE	sp|P06987|HIS7_ECOLI	P06987	HIS7_ECOLI	hisB	Histidine biosynthesis bifunctional protein HisB	hisB_1, hisB_3	tr|A0A2X3JYA2|A0A2X3JYA2_ECOLX, tr|A0A376J4H2|A0A376J4H2_ECOLX, tr|A0A376VGM0|A0A376VGM0_ECOLX
20240523_SA.02277.02277.2	D:\MS\240523_LACTB_PMF\FragPipe_HumanEcoliPAE2\SA\interact-20240523_SA.pep.xml	EGEYIKLK		TEDIGDKK.EGEYIKLK.VIGQDSSE	K	V	8	2	520.86	978.542	978.542	490.278	490.278	978.539	490.277	0.0031	0.0122291	20.25	11.065	0.9365	2	1	18	25	17310572			0	FALSE	sp|P63165|SUMO1_HUMAN	P63165	SUMO1_HUMAN	SUMO1	Small ubiquitin-related modifier 1		tr|B8ZZJ0|B8ZZJ0_HUMAN, tr|B8ZZN6|B8ZZN6_HUMAN, tr|B9A032|B9A032_HUMAN
20240523_SA.02286.02286.2	D:\MS\240523_LACTB_PMF\FragPipe_HumanEcoliPAE2\SA\interact-20240523_SA.pep.xml	TLLEGEESR		DIEIATYR.TLLEGEESR.MSGECAPN	R	M	9	2	521.821	1032.51	1032.51	517.263	517.263	1032.51	517.262	0.0018	0.00767803	18.959	10.243	0.9789	2	0	484	492	62926556			0	TRUE	sp|P04264|K2C1_HUMAN	P04264	K2C1_HUMAN	KRT1	Keratin, type II cytoskeletal 1
20240523_SA.02304.02304.2	D:\MS\240523_LACTB_PMF\FragPipe_HumanEcoliPAE2\SA\interact-20240523_SA.pep.xml	ANSYVIGDR		IAEQAMDR.ANSYVIGDR.ATDIQIAE	R	A	9	2	523.792	993.491	993.491	497.753	497.753	993.488	497.751	0.0028	0.00398288	19.919	12.178	0.9696	2	0	123	131	15054649			0	FALSE	sp|P06987|HIS7_ECOLI	P06987	HIS7_ECOLI	hisB	Histidine biosynthesis bifunctional protein HisB	hisB_1, hisB_2	tr|A0A2X3KCS9|A0A2X3KCS9_ECOLX, tr|A0A376J5H2|A0A376J5H2_ECOLX, tr|A0A376SB14|A0A376SB14_ECOLX, tr|A0A376U818|A0A376U818_ECOLX, tr|A0A376VIF2|A0A376VIF2_ECOLX
20240523_SA.02310.02310.4	D:\MS\240523_LACTB_PMF\FragPipe_HumanEcoliPAE2\SA\interact-20240523_SA.pep.xml	NTHFQTVHGLDADGQYSSAR		YVNAIGIK.NTHFQTVHGLDADGQYSSAR.DMAIIGQA	K	D	20	4	524.326	2203.01	2203.01	551.76	551.76	2203	551.758	0.0051	0.000179267	24.486	7.133	1	2	0	173	192	2328967			0	FALSE	sp|P0AEB2|DACA_ECOLI	P0AEB2	DACA_ECOLI	dacA	D-alanyl-D-alanine carboxypeptidase DacA	dacA_1, dacA_2	tr|A0A376K0C6|A0A376K0C6_ECOLX, tr|A0A484VTY1|A0A484VTY1_ECOLX
20240523_SA.02314.02314.3	D:\MS\240523_LACTB_PMF\FragPipe_HumanEcoliPAE2\SA\interact-20240523_SA.pep.xml	LADLRGQNEDQNVGIK		AIIRVASK.LADLRGQNEDQNVGIK.VAIRAMEA	K	V	16	3	524.871	1768.91	1768.91	590.643	590.643	1768.91	590.643	0.0018	6.626e-11	46.36	14.443	1	2	1	426	441	277643264			0	FALSE	sp|P0A6F5|CH60_ECOLI	P0A6F5	CH60_ECOLI	groEL	Chaperonin GroEL	groL_1, groL_4	tr|A0A377DD82|A0A377DD82_ECOLX, tr|A0A377E4F1|A0A377E4F1_ECOLX, tr|W1EU62|W1EU62_ECOLX
20240523_SA.02315.02315.2	D:\MS\240523_LACTB_PMF\FragPipe_HumanEcoliPAE2\SA\interact-20240523_SA.pep.xml	ATVNQLVR		.ATVNQLVR.KPRARKVA	M	K	8	2	524.959	899.519	899.519	450.767	450.767	899.519	450.767	-0.0002	0.00356256	18.041	10.892	0.9682	2	0	2	9	24851132			0	FALSE	sp|P0A7S3|RS12_ECOLI	P0A7S3	RS12_ECOLI	rpsL	Small ribosomal subunit protein uS12		tr|A0A376LCD2|A0A376LCD2_ECOLX, tr|A0A376RBK7|A0A376RBK7_ECOLX, tr|A0A376VCI7|A0A376VCI7_ECOLX
20240523_SA.02319.02319.2	D:\MS\240523_LACTB_PMF\FragPipe_HumanEcoliPAE2\SA\interact-20240523_SA.pep.xml	LADLRGQNEDQNVGIK		AIIRVASK.LADLRGQNEDQNVGIK.VAIRAMEA	K	V	16	2	525.318	1768.91	1768.91	885.46	885.46	1768.91	885.461	-0.0003	1.51779e-07	38.698	12.428	1	2	1	426	441	15786107			0	FALSE	sp|P0A6F5|CH60_ECOLI	P0A6F5	CH60_ECOLI	groEL	Chaperonin GroEL	groL_1, groL_4	tr|A0A377DD82|A0A377DD82_ECOLX, tr|A0A377E4F1|A0A377E4F1_ECOLX, tr|W1EU62|W1EU62_ECOLX
20240523_SA.02326.02326.2	D:\MS\240523_LACTB_PMF\FragPipe_HumanEcoliPAE2\SA\interact-20240523_SA.pep.xml	LIAEAMDK		NSDETVGK.LIAEAMDK.VGKEGVIT	K	V	8	2	526.127	889.458	889.458	445.736	445.736	889.458	445.736	-0.0002	0.023134	15.043	7.555	0.957	2	0	161	168	36264080			0	FALSE	sp|P0A6F5|CH60_ECOLI	P0A6F5	CH60_ECOLI	groEL	Chaperonin GroEL	EIMP300_88550, groL, groL_1, groL_2, groL_3	tr|A0A2X1J6W5|A0A2X1J6W5_ECOLX, tr|A0A377AUI8|A0A377AUI8_ECOLX, tr|A0A377KDV7|A0A377KDV7_ECOLX, tr|A0A484YDU7|A0A484YDU7_ECOLX, tr|A0A8S0G2N7|A0A8S0G2N7_ECOLX, tr|W1EVS4|W1EVS4_ECOLX
20240523_SA.02337.02337.2	D:\MS\240523_LACTB_PMF\FragPipe_HumanEcoliPAE2\SA\interact-20240523_SA.pep.xml	IGSDAYNQGLSER		VVIGYTDR.IGSDAYNQGLSER.RAQSVVDY	R	R	13	2	527.311	1408.66	1408.66	705.336	705.336	1408.66	705.336	-0.0007	1.13523e-07	37	11.598	1	2	0	264	276	34384500			0	FALSE	sp|P0A910|OMPA_ECOLI	P0A910	OMPA_ECOLI	ompA	Outer membrane protein A	ompA_2	tr|A0A376KWW8|A0A376KWW8_ECOLX, tr|A0A376VMS2|A0A376VMS2_ECOLX, tr|A0A3L9I8G7|A0A3L9I8G7_ECOLX
20240523_SA.02343.02343.3	D:\MS\240523_LACTB_PMF\FragPipe_HumanEcoliPAE2\SA\interact-20240523_SA.pep.xml	VTIHTARPGIVIGK		ERPAKSIR.VTIHTARPGIVIGK.KGEDVEKI	R	K	14	3	527.844	1460.88	1460.88	487.968	487.968	1460.88	487.968	-0.0001	0.00199297	23.302	11.111	0.9999	2	1	66	79	11205761			0	FALSE	sp|P0A7V3|RS3_ECOLI	P0A7V3	RS3_ECOLI	rpsC	Small ribosomal subunit protein uS3	rpsC_1, rpsC_3	sp|P59184|RS3_SHIFL, tr|A0A376RDI8|A0A376RDI8_ECOLX, tr|A0A3S4M5K2|A0A3S4M5K2_ECOLX, tr|A0A5B9APH2|A0A5B9APH2_ECOLX
20240523_SA.02346.02346.2	D:\MS\240523_LACTB_PMF\FragPipe_HumanEcoliPAE2\SA\interact-20240523_SA.pep.xml	NDPLAMQR		KDQGIDIR.NDPLAMQR.LKEAAEKA	R	L	8	2	528.313	943.453	943.453	472.734	472.734	943.455	472.735	-0.001	0.00691831	19.14	9.802	0.9533	2	0	254	261	29521220			0	FALSE	sp|P0A6Y8|DNAK_ECOLI	P0A6Y8	DNAK_ECOLI	dnaK	Chaperone protein DnaK	dnaK_3, dnaK_4, dnaK_5	tr|A0A2X1N0K9|A0A2X1N0K9_ECOLX, tr|A0A376L1B3|A0A376L1B3_ECOLX, tr|A0A376VSH4|A0A376VSH4_ECOLX, tr|A0A377LLX5|A0A377LLX5_ECOLX
20240523_SA.02354.02354.2	D:\MS\240523_LACTB_PMF\FragPipe_HumanEcoliPAE2\SA\interact-20240523_SA.pep.xml	LASYLDK		TMQNINDR.LASYLDK.VRAIEESN	R	V	7	2	529.026	808.433	808.433	405.224	405.224	808.433	405.224	-0.0005	0.0643865	10.175	7.272	0.8623	2	0	157	163	3.81961e+06			0	FALSE	sp|P13645|K1C10_HUMAN	P13645	K1C10_HUMAN	KRT10	Keratin, type I cytoskeletal 10	KRT12, KRT14, KRT15, KRT16, KRT17, KRT19, KRT9	sp|P02533|K1C14_HUMAN, sp|P08727|K1C19_HUMAN, sp|P08779|K1C16_HUMAN, sp|P19012|K1C15_HUMAN, sp|P35527|K1C9_HUMAN, sp|Q04695|K1C17_HUMAN, sp|Q99456|K1C12_HUMAN, tr|A0A1B0GVI3|A0A1B0GVI3_HUMAN, tr|A0A3B3ITG2|A0A3B3ITG2_HUMAN, tr|C9JM50|C9JM50_HUMAN, tr|K7EPJ9|K7EPJ9_HUMAN
20240523_SA.02365.02365.3	D:\MS\240523_LACTB_PMF\FragPipe_HumanEcoliPAE2\SA\interact-20240523_SA.pep.xml	TLNAYMDKEGYSK		GFRAAMTR.TLNAYMDKEGYSK.KAKVSATG	R	K	13	3	530.204	1518.7	1518.7	507.242	507.242	1518.7	507.241	0.0019	0.000868961	19.744	0	1	2	1	292	304	2.25771e+06			0	FALSE	sp|P0AES6|GYRB_ECOLI	P0AES6	GYRB_ECOLI	gyrB	DNA gyrase subunit B	gyrB_1, gyrB_2, gyrB_4	tr|A0A2W6PAJ0|A0A2W6PAJ0_ECOLX, tr|A0A376TPN1|A0A376TPN1_ECOLX, tr|A0A376U0B8|A0A376U0B8_ECOLX, tr|A0A376VBV4|A0A376VBV4_ECOLX, tr|A0A377ABK2|A0A377ABK2_ECOLX
20240523_SA.02374.02374.3	D:\MS\240523_LACTB_PMF\FragPipe_HumanEcoliPAE2\SA\interact-20240523_SA.pep.xml	GEILGGMAAVEQPEKPAAQPK	GEILGGM[147]AAVEQPEKPAAQPK	GVKVWIFK.GEILGGMAAVEQPEKPAAQPK.KQQRKGRK	K	K	21	3	531.208	2136.09	2136.09	713.039	713.039	2136.09	713.037	0.0065	0.00139236	18.925	0	1	2	1	205	225	4507339	7M(15.9949)		0	FALSE	sp|P0A7V3|RS3_ECOLI	P0A7V3	RS3_ECOLI	rpsC	Small ribosomal subunit protein uS3	rpsC_1	sp|P59184|RS3_SHIFL, tr|A0A3S4LEX9|A0A3S4LEX9_ECOLX
20240523_SA.02376.02376.2	D:\MS\240523_LACTB_PMF\FragPipe_HumanEcoliPAE2\SA\interact-20240523_SA.pep.xml	YGYAYPR		DIKKIIGR.YGYAYPR.VQSMPEIN	R	V	7	2	531.386	888.414	888.414	445.214	445.214	888.413	445.214	0.0007	0.0283465	12.69	0	0.9513	2	0	315	321	1.75414e+06			0	FALSE	sp|P0A940|BAMA_ECOLI	P0A940	BAMA_ECOLI	bamA	Outer membrane protein assembly factor BamA	yaeT_1, yaeT_2, yaeT_3, yaeT_4	tr|A0A2X1LIP9|A0A2X1LIP9_ECOLX, tr|A0A376K5C6|A0A376K5C6_ECOLX, tr|A0A376P0I2|A0A376P0I2_ECOLX, tr|A0A376U4M4|A0A376U4M4_ECOLX, tr|A0A376W1U9|A0A376W1U9_ECOLX, tr|A0A3S4K849|A0A3S4K849_ECOLX, tr|A0A8G2LZJ8|A0A8G2LZJ8_ECOLX, tr|W1EYK3|W1EYK3_ECOLX
20240523_SA.02381.02381.2	D:\MS\240523_LACTB_PMF\FragPipe_HumanEcoliPAE2\SA\interact-20240523_SA.pep.xml	AFYGSVAR		HTDNPGEK.AFYGSVAR.LAAERGIP	K	L	8	2	532.035	869.44	869.44	435.727	435.727	869.439	435.727	0.0001	0.0567545	16.484	10.381	0.8941	2	0	40	47	200391808			0	FALSE	sp|P77398|ARNA_ECOLI	P77398	ARNA_ECOLI	arnA	Bifunctional polymyxin resistance protein ArnA	D3C88_07215, EIMP300_37810, arnA_1, arnA_2, arnA_3, arnA_4	tr|A0A2X1MYG0|A0A2X1MYG0_ECOLX, tr|A0A2X3K9I8|A0A2X3K9I8_ECOLX, tr|A0A376KQH4|A0A376KQH4_ECOLX, tr|A0A376L9J3|A0A376L9J3_ECOLX, tr|A0A376U5W5|A0A376U5W5_ECOLX, tr|A0A418GNY5|A0A418GNY5_ECOLX, tr|A0A447XUJ1|A0A447XUJ1_ECOLX, tr|A0A8S0FR09|A0A8S0FR09_ECOLX, tr|W1F0U1|W1F0U1_ECOLX
20240523_SA.02403.02403.3	D:\MS\240523_LACTB_PMF\FragPipe_HumanEcoliPAE2\SA\interact-20240523_SA.pep.xml	TNAENEFVTIKK		YEDEINKR.TNAENEFVTIKK.DVDGAYMT	R	D	12	3	534.358	1392.73	1392.73	465.25	465.25	1392.72	465.249	0.0022	1.37928e-06	31.446	10.578	1	2	0	278	289	54992712			0	TRUE	sp|P04264|K2C1_HUMAN	P04264	K2C1_HUMAN	KRT1	Keratin, type II cytoskeletal 1
20240523_SA.02405.02405.2	D:\MS\240523_LACTB_PMF\FragPipe_HumanEcoliPAE2\SA\interact-20240523_SA.pep.xml	EIYEQPNAIK		IYRHYMQK.EIYEQPNAIK.NTITGRIS	K	N	10	2	534.525	1203.62	1203.62	602.815	602.815	1203.61	602.814	0.0023	0.000396961	18.147	8.464	1	2	0	256	265	6956810			0	FALSE	sp|P17169|GLMS_ECOLI	P17169	GLMS_ECOLI	glmS	Glutamine--fructose-6-phosphate aminotransferase [isomerizing]	EIMP300_09350, glmS_2, glmS_3	tr|A0A2X3KQD3|A0A2X3KQD3_ECOLX, tr|A0A376JTM4|A0A376JTM4_ECOLX, tr|A0A376L4Y7|A0A376L4Y7_ECOLX, tr|A0A376MN77|A0A376MN77_ECOLX, tr|A0A376WCK0|A0A376WCK0_ECOLX, tr|A0A377DDJ6|A0A377DDJ6_ECOLX, tr|A0A3S4MNI8|A0A3S4MNI8_ECOLX, tr|A0A8S0FDL9|A0A8S0FDL9_ECOLX
20240523_SA.02408.02408.3	D:\MS\240523_LACTB_PMF\FragPipe_HumanEcoliPAE2\SA\interact-20240523_SA.pep.xml	AGAWYSYKGEK		VKEKIIEK.AGAWYSYKGEK.LGQGKANA	K	L	11	3	534.792	1258.6	1258.6	420.541	420.541	1258.6	420.54	0.0028	0.0378013	15.941	9.099	0.8865	2	1	288	298	3562564			0	FALSE	sp|P0A7G6|RECA_ECOLI	P0A7G6	RECA_ECOLI	recA	Protein RecA	EIMP300_31190, recA_1, recA_3	tr|A0A2B7LVG7|A0A2B7LVG7_9ESCH, tr|A0A376LAE7|A0A376LAE7_ECOLX, tr|A0A376MGZ4|A0A376MGZ4_ECOLX, tr|A0A377AL57|A0A377AL57_ECOLX, tr|A0A377K1R6|A0A377K1R6_ECOLX, tr|A0A6N8Q9W6|A0A6N8Q9W6_ECOLX, tr|A0A8S0FP93|A0A8S0FP93_ECOLX
20240523_SA.02414.02414.2	D:\MS\240523_LACTB_PMF\FragPipe_HumanEcoliPAE2\SA\interact-20240523_SA.pep.xml	YLAEQAMDR		PKVKIVER.YLAEQAMDR.ANSYVIGD	R	A	9	2	535.512	1095.5	1095.5	548.759	548.759	1095.5	548.758	0.0018	0.00566892	19.486	10.757	0.9757	2	0	114	122	20428116			0	FALSE	sp|P06987|HIS7_ECOLI	P06987	HIS7_ECOLI	hisB	Histidine biosynthesis bifunctional protein HisB	hisB_1, hisB_2	tr|A0A376J5H2|A0A376J5H2_ECOLX, tr|A0A376SB14|A0A376SB14_ECOLX, tr|A0A376U818|A0A376U818_ECOLX
20240523_SA.02416.02416.2	D:\MS\240523_LACTB_PMF\FragPipe_HumanEcoliPAE2\SA\interact-20240523_SA.pep.xml	TNAENEFVTIKK		YEDEINKR.TNAENEFVTIKK.DVDGAYMT	R	D	12	2	535.692	1392.73	1392.73	697.371	697.371	1392.72	697.37	0.0035	1.23544e-06	27.183	11.387	1	2	0	278	289	7.64456e+06			0	TRUE	sp|P04264|K2C1_HUMAN	P04264	K2C1_HUMAN	KRT1	Keratin, type II cytoskeletal 1
20240523_SA.02420.02420.2	D:\MS\240523_LACTB_PMF\FragPipe_HumanEcoliPAE2\SA\interact-20240523_SA.pep.xml	APSTYGGGLSVSSSR		VIAGGSCR.APSTYGGGLSVSSSR.FSSGGACG	R	F	15	2	536.051	1424.69	1424.69	713.353	713.353	1424.69	713.352	0.0026	1.79784e-05	27.481	7.799	1	2	0	42	56	0			0	TRUE	sp|P02533|K1C14_HUMAN	P02533	K1C14_HUMAN	KRT14	Keratin, type I cytoskeletal 14
20240523_SA.02426.02426.2	D:\MS\240523_LACTB_PMF\FragPipe_HumanEcoliPAE2\SA\interact-20240523_SA.pep.xml	GIKDVVTQPQA		RRVEIEVK.GIKDVVTQPQA.	K	-	11	2	536.777	1154.63	1154.63	578.323	578.323	1154.63	578.322	0.0029	0.000658416	22.226	8.66	0.9993	2	1	336	346	33754856			0	FALSE	sp|P0A910|OMPA_ECOLI	P0A910	OMPA_ECOLI	ompA	Outer membrane protein A	ompA_2	tr|A0A376VMS2|A0A376VMS2_ECOLX, tr|A0A3L9I8G7|A0A3L9I8G7_ECOLX
20240523_SA.02429.02429.2	D:\MS\240523_LACTB_PMF\FragPipe_HumanEcoliPAE2\SA\interact-20240523_SA.pep.xml	MNTINIAK		.MNTINIAK.NDFSDIEI	-	N	8	2	537.029	903.487	903.487	452.751	452.751	903.485	452.75	0.0026	0.0118402	13.314	8.217	0.9767	2	0	1	8	0			0	TRUE	tr|A0A140NCE7|A0A140NCE7_ECOBD	A0A140NCE7	A0A140NCE7_ECOBD	ECBD_2906	DNA-directed RNA polymerase
20240523_SA.02434.02434.2	D:\MS\240523_LACTB_PMF\FragPipe_HumanEcoliPAE2\SA\interact-20240523_SA.pep.xml	QGVPMNSLR		IKESYCQR.QGVPMNSLR.FIFEGQRI	R	F	9	2	537.676	1000.52	1000.52	501.265	501.265	1000.51	501.264	0.0038	0.00711183	22.012	12.116	0.9393	2	0	55	63	11064002600			0	FALSE	sp|P63165|SUMO1_HUMAN	P63165	SUMO1_HUMAN	SUMO1	Small ubiquitin-related modifier 1		tr|B8ZZ67|B8ZZ67_HUMAN, tr|B8ZZN6|B8ZZN6_HUMAN
20240523_SA.02436.02436.4	D:\MS\240523_LACTB_PMF\FragPipe_HumanEcoliPAE2\SA\interact-20240523_SA.pep.xml	VIGQDSSEIHFKVK		EGEYIKIK.VIGQDSSEIHFKVK.MTTHIKKI	K	M	14	4	537.839	1585.85	1585.85	397.47	397.47	1585.85	397.469	0.0048	2.00284e-05	27.997	14.694	1	2	1	26	39	790235140			0	FALSE	sp|P63165|SUMO1_HUMAN	P63165	SUMO1_HUMAN	SUMO1	Small ubiquitin-related modifier 1	SUMO1P1	sp|G2XKQ0|SUMO5_HUMAN, tr|B8ZZJ0|B8ZZJ0_HUMAN, tr|B8ZZN6|B8ZZN6_HUMAN, tr|B9A032|B9A032_HUMAN
20240523_SA.02439.02439.3	D:\MS\240523_LACTB_PMF\FragPipe_HumanEcoliPAE2\SA\interact-20240523_SA.pep.xml	VIGQDSSEIHFKVK		EGEYIKIK.VIGQDSSEIHFKVK.MTTHIKKI	K	M	14	3	538.293	1586.85	1586.85	529.959	529.959	1585.85	529.623	1.0079	3.38811e-07	31.675	19.052	1	2	1	26	39	741951170			0	FALSE	sp|P63165|SUMO1_HUMAN	P63165	SUMO1_HUMAN	SUMO1	Small ubiquitin-related modifier 1	SUMO1P1	sp|G2XKQ0|SUMO5_HUMAN, tr|B8ZZJ0|B8ZZJ0_HUMAN, tr|B8ZZN6|B8ZZN6_HUMAN, tr|B9A032|B9A032_HUMAN
20240523_SA.02442.02442.2	D:\MS\240523_LACTB_PMF\FragPipe_HumanEcoliPAE2\SA\interact-20240523_SA.pep.xml	VIGQDSSEIHFKVK		EGEYIKIK.VIGQDSSEIHFKVK.MTTHIKKI	K	M	14	2	538.548	1585.85	1585.85	793.932	793.932	1585.85	793.93	0.0039	8.8062e-08	38.235	18.226	1	2	1	26	39	57391632			0	FALSE	sp|P63165|SUMO1_HUMAN	P63165	SUMO1_HUMAN	SUMO1	Small ubiquitin-related modifier 1	SUMO1P1	sp|G2XKQ0|SUMO5_HUMAN, tr|B8ZZJ0|B8ZZJ0_HUMAN, tr|B8ZZN6|B8ZZN6_HUMAN, tr|B9A032|B9A032_HUMAN
20240523_SA.02450.02450.3	D:\MS\240523_LACTB_PMF\FragPipe_HumanEcoliPAE2\SA\interact-20240523_SA.pep.xml	RLVNTPYVDNSYK		FYVYNKKK.RLVNTPYVDNSYK.WAGGGFIS	K	W	13	3	539.434	1568.8	1568.8	523.942	523.942	1567.8	523.607	1.0041	3.69129e-06	26.87	8.833	1	2	0	382	394	262250672			0	TRUE	sp|P83111|LACTB_HUMAN	P83111	LACTB_HUMAN	LACTB	Serine beta-lactamase-like protein LACTB, mitochondrial
20240523_SA.02457.02457.2	D:\MS\240523_LACTB_PMF\FragPipe_HumanEcoliPAE2\SA\interact-20240523_SA.pep.xml	LAADDFR		IIQIDNAR.LAADDFR.LKYENEVA	R	L	7	2	540.249	806.393	806.393	404.204	404.204	806.392	404.203	0.0009	0.0698233	14.124	8.344	0.8927	2	0	229	235	17073622			0	FALSE	sp|P13645|K1C10_HUMAN	P13645	K1C10_HUMAN	KRT10	Keratin, type I cytoskeletal 10	KRT13, KRT14, KRT15, KRT16, KRT17, KRT18, KRT19, KRT24, KRT28, KRT31, KRT32, KRT33B, KRT35, KRT36, KRT37, KRT38	sp|O76013|KRT36_HUMAN, sp|O76014|KRT37_HUMAN, sp|O76015|KRT38_HUMAN, sp|O77727|K1C15_SHEEP, sp|P02533|K1C14_HUMAN, sp|P02534|K1M1_SHEEP, sp|P05783|K1C18_HUMAN, sp|P08727|K1C19_HUMAN, sp|P08779|K1C16_HUMAN, sp|P13646|K1C13_HUMAN, sp|P19012|K1C15_HUMAN, sp|Q04695|K1C17_HUMAN, sp|Q14525|KT33B_HUMAN, sp|Q14532|K1H2_HUMAN, sp|Q15323|K1H1_HUMAN, sp|Q2M2I5|K1C24_HUMAN, sp|Q7Z3Y7|K1C28_HUMAN, sp|Q92764|K…
20240523_SA.02459.02459.2	D:\MS\240523_LACTB_PMF\FragPipe_HumanEcoliPAE2\SA\interact-20240523_SA.pep.xml	VATVSLPR		SPATINSR.VATVSLPR.SCAAAGTE	R	S	8	2	540.4	841.503	841.503	421.759	421.759	841.502	421.758	0.0004	0.0681836	19.734	15.823	0.8747	2	0	108	115	12148813800			0	TRUE	sp|P00761|TRYP_PIG	P00761	TRYP_PIG		Trypsin
20240523_SA.02460.02460.2	D:\MS\240523_LACTB_PMF\FragPipe_HumanEcoliPAE2\SA\interact-20240523_SA.pep.xml	RLVNTPYVDNSYK		FYVYNKKK.RLVNTPYVDNSYK.WAGGGFIS	K	W	13	2	540.475	1567.8	1567.8	784.908	784.908	1567.8	784.907	0.0014	5.649e-11	48.828	14.628	1	2	0	382	394	103952992			0	TRUE	sp|P83111|LACTB_HUMAN	P83111	LACTB_HUMAN	LACTB	Serine beta-lactamase-like protein LACTB, mitochondrial
20240523_SA.02470.02470.3	D:\MS\240523_LACTB_PMF\FragPipe_HumanEcoliPAE2\SA\interact-20240523_SA.pep.xml	LIAEAMDKVGK		NSDETVGK.LIAEAMDKVGK.EGVITVED	K	E	11	3	541.746	1173.64	1173.64	392.222	392.222	1173.64	392.221	0.0014	0.00210136	18.21	6.954	0.9999	2	1	161	171	38129796			0	FALSE	sp|P0A6F5|CH60_ECOLI	P0A6F5	CH60_ECOLI	groEL	Chaperonin GroEL	EIMP300_88550, groL, groL_1, groL_2, groL_3	tr|A0A2X1J6W5|A0A2X1J6W5_ECOLX, tr|A0A377AUI8|A0A377AUI8_ECOLX, tr|A0A377KDV7|A0A377KDV7_ECOLX, tr|A0A484YDU7|A0A484YDU7_ECOLX, tr|A0A8S0G2N7|A0A8S0G2N7_ECOLX, tr|W1EVS4|W1EVS4_ECOLX
20240523_SA.02479.02479.3	D:\MS\240523_LACTB_PMF\FragPipe_HumanEcoliPAE2\SA\interact-20240523_SA.pep.xml	LLISHLSGIRHYEK		EKVSVTTR.LLISHLSGIRHYEK.DIKKVKEE	R	D	14	3	542.745	1664.94	1664.94	555.986	555.986	1664.94	555.986	-0.0008	7.46296e-05	30.445	14.033	1	2	1	212	225	62859104			0	FALSE	sp|P83111|LACTB_HUMAN	P83111	LACTB_HUMAN	LACTB	Serine beta-lactamase-like protein LACTB, mitochondrial		tr|H0YNN5|H0YNN5_HUMAN
20240523_SA.02480.02480.3	D:\MS\240523_LACTB_PMF\FragPipe_HumanEcoliPAE2\SA\interact-20240523_SA.pep.xml	VIGQDSSEIHFK		EGEYIKIK.VIGQDSSEIHFK.VKMTTHIK	K	V	12	3	542.821	1358.68	1358.68	453.901	453.901	1358.68	453.902	-0.0003	1.07443e-05	22.844	15.983	1	2	0	26	37	12598212600			0	FALSE	sp|P63165|SUMO1_HUMAN	P63165	SUMO1_HUMAN	SUMO1	Small ubiquitin-related modifier 1	SUMO1P1	sp|G2XKQ0|SUMO5_HUMAN, tr|B8ZZJ0|B8ZZJ0_HUMAN, tr|B8ZZN6|B8ZZN6_HUMAN, tr|B9A032|B9A032_HUMAN
20240523_SA.02481.02481.2	D:\MS\240523_LACTB_PMF\FragPipe_HumanEcoliPAE2\SA\interact-20240523_SA.pep.xml	LIAEAMDKVGK		NSDETVGK.LIAEAMDKVGK.EGVITVED	K	E	11	2	542.91	1173.64	1173.64	587.828	587.828	1173.64	587.829	-0.0009	0.00371897	19.639	11.449	0.9101	2	1	161	171	24178642			0	FALSE	sp|P0A6F5|CH60_ECOLI	P0A6F5	CH60_ECOLI	groEL	Chaperonin GroEL	EIMP300_88550, groL, groL_1, groL_2, groL_3	tr|A0A2X1J6W5|A0A2X1J6W5_ECOLX, tr|A0A377AUI8|A0A377AUI8_ECOLX, tr|A0A377KDV7|A0A377KDV7_ECOLX, tr|A0A484YDU7|A0A484YDU7_ECOLX, tr|A0A8S0G2N7|A0A8S0G2N7_ECOLX, tr|W1EVS4|W1EVS4_ECOLX
20240523_SA.02490.02490.2	D:\MS\240523_LACTB_PMF\FragPipe_HumanEcoliPAE2\SA\interact-20240523_SA.pep.xml	VIGQDSSEIHFK		EGEYIKIK.VIGQDSSEIHFK.VKMTTHIK	K	V	12	2	543.888	1358.68	1358.68	680.347	680.347	1358.68	680.349	-0.0028	6.75081e-06	29.215	13.33	1	2	0	26	37	2244993020			0	FALSE	sp|P63165|SUMO1_HUMAN	P63165	SUMO1_HUMAN	SUMO1	Small ubiquitin-related modifier 1	SUMO1P1	sp|G2XKQ0|SUMO5_HUMAN, tr|B8ZZJ0|B8ZZJ0_HUMAN, tr|B8ZZN6|B8ZZN6_HUMAN, tr|B9A032|B9A032_HUMAN
20240523_SA.02491.02491.2	D:\MS\240523_LACTB_PMF\FragPipe_HumanEcoliPAE2\SA\interact-20240523_SA.pep.xml	QGVPMNSLR		IKESYCQR.QGVPMNSLR.FIFEGQRI	R	F	9	2	543.963	1000.51	1000.51	501.263	501.263	1000.51	501.264	-0.0015	0.00208689	22.222	11.176	0.9681	2	0	55	63	11012134900			0	FALSE	sp|P63165|SUMO1_HUMAN	P63165	SUMO1_HUMAN	SUMO1	Small ubiquitin-related modifier 1		tr|B8ZZ67|B8ZZ67_HUMAN, tr|B8ZZN6|B8ZZN6_HUMAN
20240523_SA.02493.02493.2	D:\MS\240523_LACTB_PMF\FragPipe_HumanEcoliPAE2\SA\interact-20240523_SA.pep.xml	LAGGVAVIK		KIQERVAK.LAGGVAVIK.VGAATEVE	K	V	9	2	544.114	826.526	826.526	414.27	414.27	826.528	414.271	-0.0014	0.0489779	15.74	9.651	0.7917	2	0	372	380	109097664			0	FALSE	sp|P0A6F5|CH60_ECOLI	P0A6F5	CH60_ECOLI	groEL	Chaperonin GroEL	groL, groL_3	tr|A0A377DEN6|A0A377DEN6_ECOLX, tr|A0A377KDV7|A0A377KDV7_ECOLX, tr|W1EU62|W1EU62_ECOLX
20240523_SA.02501.02501.4	D:\MS\240523_LACTB_PMF\FragPipe_HumanEcoliPAE2\SA\interact-20240523_SA.pep.xml	LLISHLSGIRHYEK		EKVSVTTR.LLISHLSGIRHYEK.DIKKVKEE	R	D	14	4	544.992	1664.93	1664.93	417.241	417.241	1664.94	417.241	-0.0013	0.000137088	25.952	9.324	1	2	1	212	225	127819920			0	FALSE	sp|P83111|LACTB_HUMAN	P83111	LACTB_HUMAN	LACTB	Serine beta-lactamase-like protein LACTB, mitochondrial		tr|H0YNN5|H0YNN5_HUMAN
20240523_SA.02511.02511.2	D:\MS\240523_LACTB_PMF\FragPipe_HumanEcoliPAE2\SA\interact-20240523_SA.pep.xml	VATVSLPR		SPATINSR.VATVSLPR.SCAAAGTE	R	S	8	2	546.063	841.502	841.502	421.758	421.758	841.502	421.758	-0.0004	0.0678478	19.732	15.826	0.865	2	0	108	115	12146917400			0	TRUE	sp|P00761|TRYP_PIG	P00761	TRYP_PIG		Trypsin
20240523_SA.02523.02523.2	D:\MS\240523_LACTB_PMF\FragPipe_HumanEcoliPAE2\SA\interact-20240523_SA.pep.xml	SFGAPTITK		GRNVVIDK.SFGAPTITK.DGVSVARE	K	D	9	2	547.292	920.495	920.495	461.255	461.255	920.497	461.256	-0.0012	0.0601866	14.382	8.829	0.806	2	0	43	51	160380240			0	FALSE	sp|P0A6F5|CH60_ECOLI	P0A6F5	CH60_ECOLI	groEL	Chaperonin GroEL	groL, groL_1	tr|A0A2X1J6W5|A0A2X1J6W5_ECOLX, tr|A0A377DDC8|A0A377DDC8_ECOLX, tr|A0A377KDV7|A0A377KDV7_ECOLX, tr|A0A484YBM5|A0A484YBM5_ECOLX, tr|W1EVS4|W1EVS4_ECOLX
20240523_SA.02534.02534.3	D:\MS\240523_LACTB_PMF\FragPipe_HumanEcoliPAE2\SA\interact-20240523_SA.pep.xml	VAEFFGKEPR		RMPMVQKK.VAEFFGKEPR.KDVNPDEA	K	K	10	3	548.473	1178.61	1178.61	393.877	393.877	1178.61	393.877	-0.0006	0.000734705	20.846	10.397	1	2	1	353	362	15767217			0	FALSE	sp|P0A6Y8|DNAK_ECOLI	P0A6Y8	DNAK_ECOLI	dnaK	Chaperone protein DnaK	dnaK_3, dnaK_4	tr|A0A2X1N0K9|A0A2X1N0K9_ECOLX, tr|A0A376L2G6|A0A376L2G6_ECOLX, tr|A0A376TLC8|A0A376TLC8_ECOLX, tr|A0A376VSH4|A0A376VSH4_ECOLX, tr|A0A376X4S5|A0A376X4S5_ECOLX, tr|A0A377DEM3|A0A377DEM3_ECOLX, tr|A0A377LLX5|A0A377LLX5_ECOLX
20240523_SA.02540.02540.3	D:\MS\240523_LACTB_PMF\FragPipe_HumanEcoliPAE2\SA\interact-20240523_SA.pep.xml	VIGQDSSEIHFK		EGEYIKIK.VIGQDSSEIHFK.VKMTTHIK	K	V	12	3	549.211	1358.68	1358.68	453.902	453.902	1358.68	453.902	0.0015	0.018696	16.413	8.679	0.9439	2	0	26	37	0			0	FALSE	sp|P63165|SUMO1_HUMAN	P63165	SUMO1_HUMAN	SUMO1	Small ubiquitin-related modifier 1	SUMO1P1	sp|G2XKQ0|SUMO5_HUMAN, tr|B8ZZJ0|B8ZZJ0_HUMAN, tr|B8ZZN6|B8ZZN6_HUMAN, tr|B9A032|B9A032_HUMAN
20240523_SA.02553.02553.3	D:\MS\240523_LACTB_PMF\FragPipe_HumanEcoliPAE2\SA\interact-20240523_SA.pep.xml	YAMAWGVVERK	YAM[147]AWGVVERK	MSWDKEGK.YAMAWGVVERK.QTYGSCRK	K	Q	11	3	550.548	1324.66	1324.66	442.561	442.561	1324.66	442.56	0.0004	4.2501e-06	25.801	8.228	1	2	0	460	470	1752915710	3M(15.9949)		0	TRUE	sp|P83111|LACTB_HUMAN	P83111	LACTB_HUMAN	LACTB	Serine beta-lactamase-like protein LACTB, mitochondrial
20240523_SA.02554.02554.2	D:\MS\240523_LACTB_PMF\FragPipe_HumanEcoliPAE2\SA\interact-20240523_SA.pep.xml	YAMAWGVVERK	YAM[147]AWGVVERK	MSWDKEGK.YAMAWGVVERK.QTYGSCRK	K	Q	11	2	550.637	1324.66	1324.66	663.337	663.337	1324.66	663.337	0.0007	4.48291e-07	31.76	10.767	1	2	0	460	470	353492160	3M(15.9949)		0	TRUE	sp|P83111|LACTB_HUMAN	P83111	LACTB_HUMAN	LACTB	Serine beta-lactamase-like protein LACTB, mitochondrial
20240523_SA.02555.02555.3	D:\MS\240523_LACTB_PMF\FragPipe_HumanEcoliPAE2\SA\interact-20240523_SA.pep.xml	MAPPQISAEVLKK	M[147]APPQISAEVLKK	WVEVKGQK.MAPPQISAEVLKK.MKKTAEDY	K	M	13	3	550.726	1426.78	1426.78	476.602	476.602	1426.79	476.602	-0.002	1.26668e-07	32.442	15.448	1	2	0	110	122	15543108	1M(15.9949)		0	FALSE	sp|P0A6Y8|DNAK_ECOLI	P0A6Y8	DNAK_ECOLI	dnaK	Chaperone protein DnaK	dnaK_2, dnaK_3, dnaK_4, dnaK_5	tr|A0A2X1N4Z3|A0A2X1N4Z3_ECOLX, tr|A0A2X3K668|A0A2X3K668_ECOLX, tr|A0A376VSH4|A0A376VSH4_ECOLX, tr|A0A377DEX0|A0A377DEX0_ECOLX, tr|A0A377LLX5|A0A377LLX5_ECOLX, tr|A0A418GJY4|A0A418GJY4_ECOLX
20240523_SA.02564.02564.2	D:\MS\240523_LACTB_PMF\FragPipe_HumanEcoliPAE2\SA\interact-20240523_SA.pep.xml	VATVSLPR		SPATINSR.VATVSLPR.SCAAAGTE	R	S	8	2	551.931	841.503	841.503	421.759	421.759	841.502	421.758	0.0011	0.0151705	19.776	15.895	0.9788	2	0	108	115	12146917400			0	TRUE	sp|P00761|TRYP_PIG	P00761	TRYP_PIG		Trypsin
20240523_SA.02566.02566.2	D:\MS\240523_LACTB_PMF\FragPipe_HumanEcoliPAE2\SA\interact-20240523_SA.pep.xml	ATLEDLGQAK		EIGMEIEK.ATLEDLGQAK.RVVINKDT	K	R	10	2	552.096	1044.54	1044.54	523.279	523.279	1044.55	523.28	-0.0009	0.000431682	21.924	11.813	0.9999	2	0	312	321	51216616			0	FALSE	sp|P0A6F5|CH60_ECOLI	P0A6F5	CH60_ECOLI	groEL	Chaperonin GroEL	EIMP300_88540, groL, groL_2, groL_3	tr|A0A377AS89|A0A377AS89_ECOLX, tr|A0A377DEN6|A0A377DEN6_ECOLX, tr|A0A377KDV7|A0A377KDV7_ECOLX, tr|A0A8S0G326|A0A8S0G326_ECOLX, tr|W1EVS4|W1EVS4_ECOLX
20240523_SA.02567.02567.2	D:\MS\240523_LACTB_PMF\FragPipe_HumanEcoliPAE2\SA\interact-20240523_SA.pep.xml	SLTMVALAK	SLTM[147]VALAK	MRIASISK.SLTMVALAK.LWEAGKID	K	L	9	2	552.171	948.53	948.53	475.272	475.272	948.531	475.273	-0.0014	0.0150099	16.259	8.603	0.9442	2	0	168	176	1786211330	4M(15.9949)		0	FALSE	sp|P83111|LACTB_HUMAN	P83111	LACTB_HUMAN	LACTB	Serine beta-lactamase-like protein LACTB, mitochondrial		tr|H0YNN5|H0YNN5_HUMAN
20240523_SA.02576.02576.4	D:\MS\240523_LACTB_PMF\FragPipe_HumanEcoliPAE2\SA\interact-20240523_SA.pep.xml	LKVIGQDSSEIHFKVK		KKEGEYIK.LKVIGQDSSEIHFKVK.MTTHIKKI	K	M	16	4	553.331	1827.02	1827.02	457.763	457.763	1827.03	457.764	-0.0034	1.11788e-07	36.208	17.353	1	2	2	24	39	100650240			0	FALSE	sp|P63165|SUMO1_HUMAN	P63165	SUMO1_HUMAN	SUMO1	Small ubiquitin-related modifier 1		tr|B8ZZJ0|B8ZZJ0_HUMAN, tr|B8ZZN6|B8ZZN6_HUMAN, tr|B9A032|B9A032_HUMAN
20240523_SA.02579.02579.3	D:\MS\240523_LACTB_PMF\FragPipe_HumanEcoliPAE2\SA\interact-20240523_SA.pep.xml	LKVIGQDSSEIHFKVK		KKEGEYIK.LKVIGQDSSEIHFKVK.MTTHIKKI	K	M	16	3	553.6	1827.02	1827.02	610.015	610.015	1827.03	610.016	-0.0029	4.033e-11	44.913	20.181	1	2	2	24	39	20436372			0	FALSE	sp|P63165|SUMO1_HUMAN	P63165	SUMO1_HUMAN	SUMO1	Small ubiquitin-related modifier 1		tr|B8ZZJ0|B8ZZJ0_HUMAN, tr|B8ZZN6|B8ZZN6_HUMAN, tr|B9A032|B9A032_HUMAN
20240523_SA.02587.02587.4	D:\MS\240523_LACTB_PMF\FragPipe_HumanEcoliPAE2\SA\interact-20240523_SA.pep.xml	LLISHLSGIRHYEKDIK		EKVSVTTR.LLISHLSGIRHYEKDIK.KVKEEKAY	R	K	17	4	554.715	2021.14	2021.14	506.293	506.293	2021.14	506.293	-0.0013	2.15899e-06	35.163	11.158	1	2	2	212	228	265233696			0	FALSE	sp|P83111|LACTB_HUMAN	P83111	LACTB_HUMAN	LACTB	Serine beta-lactamase-like protein LACTB, mitochondrial		tr|H0YNN5|H0YNN5_HUMAN
20240523_SA.02593.02593.3	D:\MS\240523_LACTB_PMF\FragPipe_HumanEcoliPAE2\SA\interact-20240523_SA.pep.xml	LLISHLSGIRHYEKDIK		EKVSVTTR.LLISHLSGIRHYEKDIK.KVKEEKAY	R	K	17	3	555.231	2021.14	2021.14	674.721	674.721	2021.14	674.721	-0.0009	1.62479e-05	42.312	15.951	1	2	2	212	228	13460102			0	FALSE	sp|P83111|LACTB_HUMAN	P83111	LACTB_HUMAN	LACTB	Serine beta-lactamase-like protein LACTB, mitochondrial		tr|H0YNN5|H0YNN5_HUMAN
20240523_SA.02610.02610.3	D:\MS\240523_LACTB_PMF\FragPipe_HumanEcoliPAE2\SA\interact-20240523_SA.pep.xml	YAMAWGVVERK	YAM[147]AWGVVERK	MSWDKEGK.YAMAWGVVERK.QTYGSCRK	K	Q	11	3	557.136	1324.66	1324.66	442.56	442.56	1324.66	442.56	-0.0004	0.00866339	19.763	12.241	0.9739	2	0	460	470	0	3M(15.9949)		0	TRUE	sp|P83111|LACTB_HUMAN	P83111	LACTB_HUMAN	LACTB	Serine beta-lactamase-like protein LACTB, mitochondrial
20240523_SA.02611.02611.4	D:\MS\240523_LACTB_PMF\FragPipe_HumanEcoliPAE2\SA\interact-20240523_SA.pep.xml	KKNDFEQGELYLR		CRNSKPGK.KKNDFEQGELYLR.EKFENSIE	K	E	13	4	557.212	1638.84	1638.84	410.716	410.716	1638.84	410.716	-0.0009	6.78178e-07	26.2	11.469	1	2	1	283	295	1641663360			0	TRUE	sp|P83111|LACTB_HUMAN	P83111	LACTB_HUMAN	LACTB	Serine beta-lactamase-like protein LACTB, mitochondrial
20240523_SA.02613.02613.2	D:\MS\240523_LACTB_PMF\FragPipe_HumanEcoliPAE2\SA\interact-20240523_SA.pep.xml	KKNDFEQGELYLR		CRNSKPGK.KKNDFEQGELYLR.EKFENSIE	K	E	13	2	557.378	1638.83	1638.83	820.424	820.424	1638.84	820.426	-0.002	3.5659e-10	50.891	14.894	1	2	1	283	295	276540352			0	TRUE	sp|P83111|LACTB_HUMAN	P83111	LACTB_HUMAN	LACTB	Serine beta-lactamase-like protein LACTB, mitochondrial
20240523_SA.02616.02616.2	D:\MS\240523_LACTB_PMF\FragPipe_HumanEcoliPAE2\SA\interact-20240523_SA.pep.xml	VGTVTPNVAEAVK		RGIMPNPK.VGTVTPNVAEAVK.NAKAGQVR	K	N	13	2	557.647	1283.71	1283.71	642.861	642.861	1283.71	642.861	-0.0019	8.92688e-06	28.962	11.41	1	2	0	142	154	5.69883e+06			0	FALSE	sp|P0A7L0|RL1_ECOLI	P0A7L0	RL1_ECOLI	rplA	Large ribosomal subunit protein uL1	rplA_1	tr|A0A376TNA5|A0A376TNA5_ECOLX, tr|A0A377CBH6|A0A377CBH6_ECOLX
20240523_SA.02620.02620.2	D:\MS\240523_LACTB_PMF\FragPipe_HumanEcoliPAE2\SA\interact-20240523_SA.pep.xml	SLTMVALAK	SLTM[147]VALAK	MRIASISK.SLTMVALAK.LWEAGKID	K	L	9	2	558.205	948.53	948.53	475.272	475.272	948.531	475.273	-0.0013	0.0147549	13.39	9.939	0.9474	2	0	168	176	1604040190	4M(15.9949)		0	FALSE	sp|P83111|LACTB_HUMAN	P83111	LACTB_HUMAN	LACTB	Serine beta-lactamase-like protein LACTB, mitochondrial		tr|H0YNN5|H0YNN5_HUMAN
20240523_SA.02624.02624.4	D:\MS\240523_LACTB_PMF\FragPipe_HumanEcoliPAE2\SA\interact-20240523_SA.pep.xml	LKVIGQDSSEIHFK		KKEGEYIK.LKVIGQDSSEIHFK.VKMTTHIK	K	V	14	4	558.542	1599.86	1599.86	400.973	400.973	1599.86	400.973	-0.0009	0.000102538	24.576	13.71	1	2	1	24	37	1311335040			0	FALSE	sp|P63165|SUMO1_HUMAN	P63165	SUMO1_HUMAN	SUMO1	Small ubiquitin-related modifier 1		tr|B8ZZJ0|B8ZZJ0_HUMAN, tr|B8ZZN6|B8ZZN6_HUMAN, tr|B9A032|B9A032_HUMAN
20240523_SA.02625.02625.3	D:\MS\240523_LACTB_PMF\FragPipe_HumanEcoliPAE2\SA\interact-20240523_SA.pep.xml	LKVIGQDSSEIHFK		KKEGEYIK.LKVIGQDSSEIHFK.VKMTTHIK	K	V	14	3	558.631	1599.86	1599.86	534.294	534.294	1599.86	534.295	-0.0024	1.55044e-08	38.498	11.139	1	2	1	24	37	1361343490			0	FALSE	sp|P63165|SUMO1_HUMAN	P63165	SUMO1_HUMAN	SUMO1	Small ubiquitin-related modifier 1		tr|B8ZZJ0|B8ZZJ0_HUMAN, tr|B8ZZN6|B8ZZN6_HUMAN, tr|B9A032|B9A032_HUMAN
20240523_SA.02626.02626.2	D:\MS\240523_LACTB_PMF\FragPipe_HumanEcoliPAE2\SA\interact-20240523_SA.pep.xml	AVTAAVEELK		DIKRGIDK.AVTAAVEELK.AISVPCSD	K	A	10	2	558.721	1029.57	1029.57	515.792	515.792	1029.57	515.793	-0.002	0.000606077	22.477	11.626	0.9992	2	0	123	132	19551284			0	FALSE	sp|P0A6F5|CH60_ECOLI	P0A6F5	CH60_ECOLI	groEL	Chaperonin GroEL	EIMP300_88550, groL, groL_1, groL_2, groL_3	tr|A0A2X1J6W5|A0A2X1J6W5_ECOLX, tr|A0A377AUI8|A0A377AUI8_ECOLX, tr|A0A377KDV7|A0A377KDV7_ECOLX, tr|A0A484YDU7|A0A484YDU7_ECOLX, tr|A0A8S0G2N7|A0A8S0G2N7_ECOLX, tr|W1EVS4|W1EVS4_ECOLX
20240523_SA.02628.02628.3	D:\MS\240523_LACTB_PMF\FragPipe_HumanEcoliPAE2\SA\interact-20240523_SA.pep.xml	GITINTSHVEYDTPTR		NAPEEKAR.GITINTSHVEYDTPTR.HYAHVDCP	R	H	16	3	558.899	1802.88	1802.88	601.966	601.966	1802.88	601.967	-0.0042	2.75939e-05	28.202	11.683	1	2	0	60	75	0			0	FALSE	sp|A7ZUJ2|EFTU2_ECO24	A7ZUJ2	EFTU2_ECO24	tuf2	Elongation factor Tu 2	Asd1617_04621, ECIG_05393, ECJG_02985, ECKG_04995, ECNG_02720, tuf, tufA, tufA_1, tufA_2, tufB	sp|P0CE47|EFTU1_ECOLI, sp|P0CE48|EFTU2_ECOLI, tr|A0A0A6ZZC1|A0A0A6ZZC1_SHIDY, tr|A0A0L1AGK6|A0A0L1AGK6_ECOLX, tr|A0A376TQ99|A0A376TQ99_ECOLX, tr|A0A376TXU0|A0A376TXU0_ECOLX, tr|A0A376VY83|A0A376VY83_ECOLX, tr|A0A7U9FT62|A0A7U9FT62_ECOLX, tr|F4T6L2|F4T6L2_ECOLX, tr|F4TL82|F4TL82_ECOLX, tr|F4V751|F4V751_ECOLX
20240523_SA.02631.02631.3	D:\MS\240523_LACTB_PMF\FragPipe_HumanEcoliPAE2\SA\interact-20240523_SA.pep.xml	KKNDFEQGELYLR		CRNSKPGK.KKNDFEQGELYLR.EKFENSIE	K	E	13	3	559.369	1638.84	1638.84	547.287	547.287	1638.84	547.286	0.0014	1.04213e-07	31.169	12.842	1	2	1	283	295	3097950720			0	TRUE	sp|P83111|LACTB_HUMAN	P83111	LACTB_HUMAN	LACTB	Serine beta-lactamase-like protein LACTB, mitochondrial
20240523_SA.02634.02634.2	D:\MS\240523_LACTB_PMF\FragPipe_HumanEcoliPAE2\SA\interact-20240523_SA.pep.xml	LKVIGQDSSEIHFK		KKEGEYIK.LKVIGQDSSEIHFK.VKMTTHIK	K	V	14	2	559.61	1599.86	1599.86	800.936	800.936	1599.86	800.938	-0.0036	4.53832e-08	46.045	13.573	1	2	1	24	37	73979336			0	FALSE	sp|P63165|SUMO1_HUMAN	P63165	SUMO1_HUMAN	SUMO1	Small ubiquitin-related modifier 1		tr|B8ZZJ0|B8ZZJ0_HUMAN, tr|B8ZZN6|B8ZZN6_HUMAN, tr|B9A032|B9A032_HUMAN
20240523_SA.02640.02640.2	D:\MS\240523_LACTB_PMF\FragPipe_HumanEcoliPAE2\SA\interact-20240523_SA.pep.xml	LVNTPYVDNSYK		YVYNKKKR.LVNTPYVDNSYK.WAGGGFIS	R	W	12	2	560.112	1411.7	1411.7	706.855	706.855	1411.7	706.856	-0.0024	4.00628e-05	24.278	11.189	1	2	0	383	394	1787539840			0	TRUE	sp|P83111|LACTB_HUMAN	P83111	LACTB_HUMAN	LACTB	Serine beta-lactamase-like protein LACTB, mitochondrial
20240523_SA.02644.02644.2	D:\MS\240523_LACTB_PMF\FragPipe_HumanEcoliPAE2\SA\interact-20240523_SA.pep.xml	AIAQVGTISANSDETVGK		SVPCSDSK.AIAQVGTISANSDETVGK.LIAEAMDK	K	L	18	2	560.655	1759.89	1759.89	880.954	880.954	1759.9	880.955	-0.0022	1.08e-12	48.07	15.786	1	2	0	143	160	213101408			0	FALSE	sp|P0A6F5|CH60_ECOLI	P0A6F5	CH60_ECOLI	groEL	Chaperonin GroEL	EIMP300_88550, groL, groL_1, groL_2, groL_3	tr|A0A2X1J6W5|A0A2X1J6W5_ECOLX, tr|A0A377AUI8|A0A377AUI8_ECOLX, tr|A0A377KDV7|A0A377KDV7_ECOLX, tr|A0A484YDU7|A0A484YDU7_ECOLX, tr|A0A8S0G2N7|A0A8S0G2N7_ECOLX, tr|W1EVS4|W1EVS4_ECOLX
20240523_SA.02646.02646.2	D:\MS\240523_LACTB_PMF\FragPipe_HumanEcoliPAE2\SA\interact-20240523_SA.pep.xml	MTLDDFR	M[147]TLDDFR	IIDIDNTR.MTLDDFR.LKFEMEQN	R	L	7	2	560.832	912.4	912.4	457.207	457.207	912.401	457.208	-0.0006	0.0708761	15.098	15.098	0.8485	2	0	234	240	19692958	1M(15.9949)		0	FALSE	sp|P35527|K1C9_HUMAN	P35527	K1C9_HUMAN	KRT9	Keratin, type I cytoskeletal 9		tr|K7EQQ3|K7EQQ3_HUMAN
20240523_SA.02650.02650.3	D:\MS\240523_LACTB_PMF\FragPipe_HumanEcoliPAE2\SA\interact-20240523_SA.pep.xml	AIAQVGTISANSDETVGK		SVPCSDSK.AIAQVGTISANSDETVGK.LIAEAMDK	K	L	18	3	561.191	1760.89	1760.89	587.971	587.971	1759.9	587.639	0.9969	1.65894e-08	39.286	12.493	1	2	0	143	160	31561814			0	FALSE	sp|P0A6F5|CH60_ECOLI	P0A6F5	CH60_ECOLI	groEL	Chaperonin GroEL	EIMP300_88550, groL, groL_1, groL_2, groL_3	tr|A0A2X1J6W5|A0A2X1J6W5_ECOLX, tr|A0A377AUI8|A0A377AUI8_ECOLX, tr|A0A377KDV7|A0A377KDV7_ECOLX, tr|A0A484YDU7|A0A484YDU7_ECOLX, tr|A0A8S0G2N7|A0A8S0G2N7_ECOLX, tr|W1EVS4|W1EVS4_ECOLX
20240523_SA.02653.02653.3	D:\MS\240523_LACTB_PMF\FragPipe_HumanEcoliPAE2\SA\interact-20240523_SA.pep.xml	VIGQDSSEIHFK		EGEYIKIK.VIGQDSSEIHFK.VKMTTHIK	K	V	12	3	561.659	1358.68	1358.68	453.901	453.901	1358.68	453.902	-0.0018	1.71026e-05	24.741	14.377	1	2	0	26	37	101137544			0	FALSE	sp|P63165|SUMO1_HUMAN	P63165	SUMO1_HUMAN	SUMO1	Small ubiquitin-related modifier 1	SUMO1P1	sp|G2XKQ0|SUMO5_HUMAN, tr|B8ZZJ0|B8ZZJ0_HUMAN, tr|B8ZZN6|B8ZZN6_HUMAN, tr|B9A032|B9A032_HUMAN
20240523_SA.02655.02655.2	D:\MS\240523_LACTB_PMF\FragPipe_HumanEcoliPAE2\SA\interact-20240523_SA.pep.xml	YLDYMQK		VERASGCK.YLDYMQK.LFHDIDMI	K	L	7	2	561.824	959.441	959.441	480.728	480.728	959.442	480.728	-0.0009	0.0270396	12.772	0	0.9304	2	0	343	349	475077312			0	TRUE	sp|P83111|LACTB_HUMAN	P83111	LACTB_HUMAN	LACTB	Serine beta-lactamase-like protein LACTB, mitochondrial
20240523_SA.02668.02668.3	D:\MS\240523_LACTB_PMF\FragPipe_HumanEcoliPAE2\SA\interact-20240523_SA.pep.xml	KNDFEQGELYLREK		RNSKPGKK.KNDFEQGELYLREK.FENSIESI	K	F	14	3	563.123	1767.88	1767.88	590.3	590.3	1767.88	590.3	-0.0011	2.5e-13	45.473	9.668	1	2	1	284	297	220791552			0	TRUE	sp|P83111|LACTB_HUMAN	P83111	LACTB_HUMAN	LACTB	Serine beta-lactamase-like protein LACTB, mitochondrial
20240523_SA.02669.02669.4	D:\MS\240523_LACTB_PMF\FragPipe_HumanEcoliPAE2\SA\interact-20240523_SA.pep.xml	KNDFEQGELYLREK		RNSKPGKK.KNDFEQGELYLREK.FENSIESI	K	F	14	4	563.212	1767.88	1767.88	442.976	442.976	1767.88	442.977	-0.0035	8.08662e-07	27.959	9.905	1	2	1	284	297	93204736			0	TRUE	sp|P83111|LACTB_HUMAN	P83111	LACTB_HUMAN	LACTB	Serine beta-lactamase-like protein LACTB, mitochondrial
20240523_SA.02677.02677.3	D:\MS\240523_LACTB_PMF\FragPipe_HumanEcoliPAE2\SA\interact-20240523_SA.pep.xml	IALEFDKDRSD		GINSTAIK.IALEFDKDRSD.	K	-	11	3	564.112	1307.64	1307.64	436.886	436.886	1307.64	436.886	0.0008	0.00030304	24.574	10.476	1	2	2	537	547	11789899800			0	TRUE	sp|P83111|LACTB_HUMAN	P83111	LACTB_HUMAN	LACTB	Serine beta-lactamase-like protein LACTB, mitochondrial
20240523_SA.02678.02678.2	D:\MS\240523_LACTB_PMF\FragPipe_HumanEcoliPAE2\SA\interact-20240523_SA.pep.xml	IALEFDKDRSD		GINSTAIK.IALEFDKDRSD.	K	-	11	2	564.187	1307.64	1307.64	654.825	654.825	1307.64	654.825	-0.0001	2.53659e-05	29.883	10.57	1	2	2	537	547	5193932800			0	TRUE	sp|P83111|LACTB_HUMAN	P83111	LACTB_HUMAN	LACTB	Serine beta-lactamase-like protein LACTB, mitochondrial
20240523_SA.02679.02679.2	D:\MS\240523_LACTB_PMF\FragPipe_HumanEcoliPAE2\SA\interact-20240523_SA.pep.xml	IALEFDKDR		GINSTAIK.IALEFDKDR.SD	K	S	9	2	564.263	1105.58	1105.58	553.796	553.796	1105.58	553.796	0.0002	0.00109606	20.425	10.552	0.9941	2	1	537	545	312509376			0	TRUE	sp|P83111|LACTB_HUMAN	P83111	LACTB_HUMAN	LACTB	Serine beta-lactamase-like protein LACTB, mitochondrial
20240523_SA.02686.02686.2	D:\MS\240523_LACTB_PMF\FragPipe_HumanEcoliPAE2\SA\interact-20240523_SA.pep.xml	KNDFEQGELYLREK		RNSKPGKK.KNDFEQGELYLREK.FENSIESI	K	F	14	2	565.082	1767.88	1767.88	884.947	884.947	1767.88	884.947	0.0004	2.313e-11	42.805	10.587	1	2	1	284	297	16351238			0	TRUE	sp|P83111|LACTB_HUMAN	P83111	LACTB_HUMAN	LACTB	Serine beta-lactamase-like protein LACTB, mitochondrial
20240523_SA.02697.02697.2	D:\MS\240523_LACTB_PMF\FragPipe_HumanEcoliPAE2\SA\interact-20240523_SA.pep.xml	LVNTPYVDNSYK		YVYNKKKR.LVNTPYVDNSYK.WAGGGFIS	R	W	12	2	566.199	1411.7	1411.7	706.857	706.857	1411.7	706.856	0.0004	4.46894e-05	23.469	10.851	1	2	0	383	394	0			0	TRUE	sp|P83111|LACTB_HUMAN	P83111	LACTB_HUMAN	LACTB	Serine beta-lactamase-like protein LACTB, mitochondrial
20240523_SA.02699.02699.3	D:\MS\240523_LACTB_PMF\FragPipe_HumanEcoliPAE2\SA\interact-20240523_SA.pep.xml	EKFENSIESLR		EQGEIYIR.EKFENSIESLR.LFKNDPIF	R	L	11	3	566.364	1350.68	1350.68	451.234	451.234	1350.68	451.233	0.0015	0.000170512	19.099	9.928	1	2	1	296	306	2693760000			0	TRUE	sp|P83111|LACTB_HUMAN	P83111	LACTB_HUMAN	LACTB	Serine beta-lactamase-like protein LACTB, mitochondrial
20240523_SA.02700.02700.2	D:\MS\240523_LACTB_PMF\FragPipe_HumanEcoliPAE2\SA\interact-20240523_SA.pep.xml	EKFENSIESLR		EQGEIYIR.EKFENSIESLR.LFKNDPIF	R	L	11	2	566.44	1350.68	1350.68	676.347	676.347	1350.68	676.346	0.0023	0.00162739	23.515	10.588	0.9861	2	1	296	306	1303016450			0	TRUE	sp|P83111|LACTB_HUMAN	P83111	LACTB_HUMAN	LACTB	Serine beta-lactamase-like protein LACTB, mitochondrial
20240523_SA.02728.02728.2	D:\MS\240523_LACTB_PMF\FragPipe_HumanEcoliPAE2\SA\interact-20240523_SA.pep.xml	IVEIYGPESSGK		AGGIPMGR.IVEIYGPESSGK.TTITIQVI	R	T	12	2	569.248	1277.65	1277.65	639.833	639.833	1277.65	639.832	0.0011	4.28762e-05	29.36	12.307	1	2	0	62	73	55358912			0	FALSE	sp|P0A7G6|RECA_ECOLI	P0A7G6	RECA_ECOLI	recA	Protein RecA	EIMP300_31180, recA_1, recA_2	tr|A0A2B7LVG7|A0A2B7LVG7_9ESCH, tr|A0A376L9Q4|A0A376L9Q4_ECOLX, tr|A0A376WXG1|A0A376WXG1_ECOLX, tr|A0A377BWF0|A0A377BWF0_ECOLX, tr|A0A6N8Q9W6|A0A6N8Q9W6_ECOLX, tr|A0A8S0FNZ8|A0A8S0FNZ8_ECOLX
20240523_SA.02730.02730.3	D:\MS\240523_LACTB_PMF\FragPipe_HumanEcoliPAE2\SA\interact-20240523_SA.pep.xml	IALEFDKDRSD		GINSTAIK.IALEFDKDRSD.	K	-	11	3	569.627	1307.64	1307.64	436.886	436.886	1307.64	436.886	0.0017	0.00400405	20.09	9.957	0.9978	2	2	537	547	11793997800			0	TRUE	sp|P83111|LACTB_HUMAN	P83111	LACTB_HUMAN	LACTB	Serine beta-lactamase-like protein LACTB, mitochondrial
20240523_SA.02731.02731.2	D:\MS\240523_LACTB_PMF\FragPipe_HumanEcoliPAE2\SA\interact-20240523_SA.pep.xml	IALEFDKDRSD		GINSTAIK.IALEFDKDRSD.	K	-	11	2	569.702	1307.64	1307.64	654.825	654.825	1307.64	654.825	0.0003	0.00136694	21.957	0	0.9881	2	2	537	547	4506399700			0	TRUE	sp|P83111|LACTB_HUMAN	P83111	LACTB_HUMAN	LACTB	Serine beta-lactamase-like protein LACTB, mitochondrial
20240523_SA.02737.02737.4	D:\MS\240523_LACTB_PMF\FragPipe_HumanEcoliPAE2\SA\interact-20240523_SA.pep.xml	HSQVFSTAEDNQSAVTIHVLQGERK		KNTTIPTK.HSQVFSTAEDNQSAVTIHVLQGERK.RAADNKSI	K	R	25	4	570.213	2780.38	2780.38	696.102	696.102	2780.38	696.103	-0.0051	1.941e-11	52.348	7.368	1	2	0	422	446	22857850			0	FALSE	sp|P0A6Y8|DNAK_ECOLI	P0A6Y8	DNAK_ECOLI	dnaK	Chaperone protein DnaK	dnaK_2, dnaK_3, dnaK_4	tr|A0A376MQF6|A0A376MQF6_ECOLX, tr|A0A376TLC8|A0A376TLC8_ECOLX, tr|A0A376X4S5|A0A376X4S5_ECOLX
20240523_SA.02738.02738.3	D:\MS\240523_LACTB_PMF\FragPipe_HumanEcoliPAE2\SA\interact-20240523_SA.pep.xml	ITLNMGVGEAIADKK	ITLNM[147]GVGEAIADKK	MQVPRVEK.ITLNMGVGEAIADKK.LIDNAAAD	K	L	15	3	570.302	1574.83	1574.83	525.951	525.951	1574.83	525.952	-0.0017	6.38281e-08	34.328	13.092	1	2	0	34	48	12415678	5M(15.9949)		0	FALSE	sp|P62399|RL5_ECOLI	P62399	RL5_ECOLI	rplE	Large ribosomal subunit protein uL5	EIMP300_17790, rplX	sp|Q83PY9|RL5_SHIFL, tr|A0A2X1JEL2|A0A2X1JEL2_ECOLX, tr|A0A8S0FJI3|A0A8S0FJI3_ECOLX, tr|W1F761|W1F761_ECOLX
20240523_SA.02747.02747.2	D:\MS\240523_LACTB_PMF\FragPipe_HumanEcoliPAE2\SA\interact-20240523_SA.pep.xml	VDQLSNDVNAMR		DVQTINAK.VDQLSNDVNAMR.SDVQAAKD	K	S	12	2	571.284	1360.64	1360.64	681.325	681.325	1360.64	681.327	-0.0045	2.9692e-07	29.181	9.729	1	2	0	41	52	39668344			0	TRUE	sp|P69776|LPP_ECOLI	P69776	LPP_ECOLI	lpp	Major outer membrane lipoprotein Lpp
20240523_SA.02755.02755.3	D:\MS\240523_LACTB_PMF\FragPipe_HumanEcoliPAE2\SA\interact-20240523_SA.pep.xml	RADAGAIVAQLR		VTIHRMVK.RADAGAIVAQLR.LAIAPDDI	K	L	12	3	572.17	1239.7	1239.7	414.241	414.241	1239.7	414.242	-0.0029	0.000861489	23.759	15.27	1	2	0	138	149	112771376			0	FALSE	sp|P77398|ARNA_ECOLI	P77398	ARNA_ECOLI	arnA	Bifunctional polymyxin resistance protein ArnA	arnA_1, arnA_2, arnA_3	sp|B2TW38|ARNA_SHIB3, tr|A0A2X1P394|A0A2X1P394_ECOLX, tr|A0A2X3K9I8|A0A2X3K9I8_ECOLX, tr|A0A376KQH4|A0A376KQH4_ECOLX, tr|A0A376L9J3|A0A376L9J3_ECOLX, tr|A0A376U6A5|A0A376U6A5_ECOLX, tr|A0A447XUJ1|A0A447XUJ1_ECOLX, tr|W1F0U1|W1F0U1_ECOLX
20240523_SA.02760.02760.2	D:\MS\240523_LACTB_PMF\FragPipe_HumanEcoliPAE2\SA\interact-20240523_SA.pep.xml	AYGSTNPINVVR		GVHNVIAK.AYGSTNPINVVR.ATIDGIEN	K	A	12	2	572.574	1289.67	1289.67	645.842	645.842	1289.67	645.844	-0.0023	5.27061e-06	26.203	10.329	1	2	0	127	138	48693680			0	FALSE	sp|P0A7W1|RS5_ECOLI	P0A7W1	RS5_ECOLI	rpsE	Small ribosomal subunit protein uS5	rpsE_2	tr|A0A376LCA5|A0A376LCA5_ECOLX, tr|A0A376MJN8|A0A376MJN8_ECOLX, tr|A0A377DM38|A0A377DM38_ECOLX
20240523_SA.02764.02764.3	D:\MS\240523_LACTB_PMF\FragPipe_HumanEcoliPAE2\SA\interact-20240523_SA.pep.xml	HHFPPFAGFR		SFEKHPIR.HHFPPFAGFR.VVESSSYY	R	V	10	3	573.133	1211.59	1211.59	404.872	404.872	1211.6	404.873	-0.0039	0.000167398	25.605	9.098	1	2	0	592	601	26030296			0	FALSE	sp|P77398|ARNA_ECOLI	P77398	ARNA_ECOLI	arnA	Bifunctional polymyxin resistance protein ArnA	arnA_1, arnA_3	sp|B2TW38|ARNA_SHIB3, tr|A0A2X1NDJ5|A0A2X1NDJ5_ECOLX, tr|A0A3S5DVV3|A0A3S5DVV3_ECOLX, tr|I6CJP5|I6CJP5_SHIFL, tr|W1EZ90|W1EZ90_ECOLX
20240523_SA.02767.02767.2	D:\MS\240523_LACTB_PMF\FragPipe_HumanEcoliPAE2\SA\interact-20240523_SA.pep.xml	RADAGAIVAQLR		VTIHRMVK.RADAGAIVAQLR.LAIAPDDI	K	L	12	2	573.36	1239.7	1239.7	620.859	620.859	1239.7	620.86	-0.0014	0.00011369	36.014	16.255	1	2	0	138	149	54052840			0	FALSE	sp|P77398|ARNA_ECOLI	P77398	ARNA_ECOLI	arnA	Bifunctional polymyxin resistance protein ArnA	arnA_1, arnA_2, arnA_3	sp|B2TW38|ARNA_SHIB3, tr|A0A2X1P394|A0A2X1P394_ECOLX, tr|A0A2X3K9I8|A0A2X3K9I8_ECOLX, tr|A0A376KQH4|A0A376KQH4_ECOLX, tr|A0A376L9J3|A0A376L9J3_ECOLX, tr|A0A376U6A5|A0A376U6A5_ECOLX, tr|A0A447XUJ1|A0A447XUJ1_ECOLX, tr|W1F0U1|W1F0U1_ECOLX
20240523_SA.02777.02777.3	D:\MS\240523_LACTB_PMF\FragPipe_HumanEcoliPAE2\SA\interact-20240523_SA.pep.xml	EGKYAMAWGVVER	EGKYAM[147]AWGVVER	NTEMSWDK.EGKYAMAWGVVER.KQTYGSCR	K	K	13	3	574.386	1510.72	1510.72	504.582	504.582	1510.72	504.582	-0.0001	0.000200538	23.887	13.172	1	2	1	457	469	38181900	6M(15.9949)		0	TRUE	sp|P83111|LACTB_HUMAN	P83111	LACTB_HUMAN	LACTB	Serine beta-lactamase-like protein LACTB, mitochondrial
20240523_SA.02783.02783.3	D:\MS\240523_LACTB_PMF\FragPipe_HumanEcoliPAE2\SA\interact-20240523_SA.pep.xml	EGKYAMAWGVVERK		NTEMSWDK.EGKYAMAWGVVERK.QTYGSCRK	K	Q	14	3	574.923	1622.82	1622.82	541.948	541.948	1622.82	541.948	-0.0019	6.47292e-08	35.674	9.95	1	2	1	457	470	17685310			0	TRUE	sp|P83111|LACTB_HUMAN	P83111	LACTB_HUMAN	LACTB	Serine beta-lactamase-like protein LACTB, mitochondrial
20240523_SA.02788.02788.3	D:\MS\240523_LACTB_PMF\FragPipe_HumanEcoliPAE2\SA\interact-20240523_SA.pep.xml	IALEFDKDRSD		GINSTAIK.IALEFDKDRSD.	K	-	11	3	575.536	1307.63	1307.63	436.885	436.885	1307.64	436.886	-0.0011	0.000154436	24.745	11.335	1	2	2	537	547	51150900			0	TRUE	sp|P83111|LACTB_HUMAN	P83111	LACTB_HUMAN	LACTB	Serine beta-lactamase-like protein LACTB, mitochondrial
20240523_SA.02790.02790.2	D:\MS\240523_LACTB_PMF\FragPipe_HumanEcoliPAE2\SA\interact-20240523_SA.pep.xml	YAMAWGVVER	YAM[147]AWGVVER	MSWDKEGK.YAMAWGVVER.KQTYGSCR	K	K	10	2	575.714	1196.56	1196.56	599.289	599.289	1196.56	599.29	-0.0004	0.0209316	17.644	10.102	0.9603	2	0	460	469	25509078	3M(15.9949)		0	TRUE	sp|P83111|LACTB_HUMAN	P83111	LACTB_HUMAN	LACTB	Serine beta-lactamase-like protein LACTB, mitochondrial
20240523_SA.02791.02791.4	D:\MS\240523_LACTB_PMF\FragPipe_HumanEcoliPAE2\SA\interact-20240523_SA.pep.xml	EGKYAMAWGVVERK		NTEMSWDK.EGKYAMAWGVVERK.QTYGSCRK	K	Q	14	4	575.79	1622.82	1622.82	406.713	406.713	1622.82	406.713	-0.0004	4.11234e-05	26.982	11.322	1	2	1	457	470	18693690			0	TRUE	sp|P83111|LACTB_HUMAN	P83111	LACTB_HUMAN	LACTB	Serine beta-lactamase-like protein LACTB, mitochondrial
20240523_SA.02810.02810.3	D:\MS\240523_LACTB_PMF\FragPipe_HumanEcoliPAE2\SA\interact-20240523_SA.pep.xml	AEIEGEIGDSHMGLAAR		SVAAITPK.AEIEGEIGDSHMGLAAR.MMSQAMRK	K	M	17	3	577.878	1754.83	1754.83	585.949	585.949	1754.83	585.949	-0.0003	2.48313e-08	35.181	10.265	1	2	0	154	170	11476536			0	FALSE	sp|P0A7G6|RECA_ECOLI	P0A7G6	RECA_ECOLI	recA	Protein RecA	EIMP300_31180, recA_1, recA_2	tr|A0A2B7LVG7|A0A2B7LVG7_9ESCH, tr|A0A376KN06|A0A376KN06_ECOLX, tr|A0A376LAE7|A0A376LAE7_ECOLX, tr|A0A376WXG1|A0A376WXG1_ECOLX, tr|A0A377ALT5|A0A377ALT5_ECOLX, tr|A0A377K1Q0|A0A377K1Q0_ECOLX, tr|A0A6N8Q9W6|A0A6N8Q9W6_ECOLX, tr|A0A8S0FNZ8|A0A8S0FNZ8_ECOLX
20240523_SA.02812.02812.3	D:\MS\240523_LACTB_PMF\FragPipe_HumanEcoliPAE2\SA\interact-20240523_SA.pep.xml	IIAADNGDAWVEVKGQK		DVSIMPFK.IIAADNGDAWVEVKGQK.MAPPQISA	K	M	17	3	578.056	1812.94	1812.94	605.32	605.32	1812.94	605.32	0.0024	2.235e-08	27.194	10.318	1	2	1	93	109	6955526			0	FALSE	sp|P0A6Y8|DNAK_ECOLI	P0A6Y8	DNAK_ECOLI	dnaK	Chaperone protein DnaK	dnaK_2, dnaK_3, dnaK_4, dnaK_5	tr|A0A2X1N4Z3|A0A2X1N4Z3_ECOLX, tr|A0A2X3K668|A0A2X3K668_ECOLX, tr|A0A376VSH4|A0A376VSH4_ECOLX, tr|A0A377DEX0|A0A377DEX0_ECOLX, tr|A0A377LLX5|A0A377LLX5_ECOLX, tr|A0A418GJY4|A0A418GJY4_ECOLX
20240523_SA.02818.02818.2	D:\MS\240523_LACTB_PMF\FragPipe_HumanEcoliPAE2\SA\interact-20240523_SA.pep.xml	YEELQITAGR		AESIYQSK.YEELQITAGR.HGDSVRNS	K	H	10	2	578.795	1178.59	1178.59	590.303	590.303	1178.59	590.304	-0.0012	0.000132313	25.858	12.447	1	2	0	377	386	39188236			0	FALSE	sp|P04264|K2C1_HUMAN	P04264	K2C1_HUMAN	KRT1	Keratin, type II cytoskeletal 1	KRT6B	sp|P04259|K2C6B_HUMAN
20240523_SA.02831.02831.2	D:\MS\240523_LACTB_PMF\FragPipe_HumanEcoliPAE2\SA\interact-20240523_SA.pep.xml	FENSIESLR		GEIYIREK.FENSIESLR.LFKNDPIF	K	L	9	2	580.143	1093.54	1093.54	547.777	547.777	1093.54	547.777	0	1.73698e-06	20.186	14.016	1	2	0	298	306	1737508480			0	TRUE	sp|P83111|LACTB_HUMAN	P83111	LACTB_HUMAN	LACTB	Serine beta-lactamase-like protein LACTB, mitochondrial
20240523_SA.02832.02832.2	D:\MS\240523_LACTB_PMF\FragPipe_HumanEcoliPAE2\SA\interact-20240523_SA.pep.xml	VVVETPVGLNEK		AQGDIICR.VVVETPVGLNEK.QKQIIQEI	R	Q	12	2	580.232	1282.71	1282.71	642.363	642.363	1282.71	642.364	-0.0014	3.95563e-07	30.791	9.601	1	2	0	320	331	42741320			0	FALSE	tr|A0A2X8FCR0|A0A2X8FCR0_ECOLX	A0A2X8FCR0	A0A2X8FCR0_ECOLX	dnaJ_2	Chaperone protein DnaJ	dnaJ_1	tr|A0A2X1JJP6|A0A2X1JJP6_ECOLX, tr|A0A2X1NCD6|A0A2X1NCD6_ECOLX, tr|A0A377KDE9|A0A377KDE9_ECOLX, tr|A0A484YJ90|A0A484YJ90_ECOLX
20240523_SA.02846.02846.3	D:\MS\240523_LACTB_PMF\FragPipe_HumanEcoliPAE2\SA\interact-20240523_SA.pep.xml	SFGAPTITKDGVSVAR		GRNVVIDK.SFGAPTITKDGVSVAR.EIEIEDKF	K	E	16	3	581.685	1604.86	1604.86	535.959	535.959	1604.85	535.958	0.0033	4.127e-10	33.761	13.112	1	2	1	43	58	11152029			0	FALSE	sp|P0A6F5|CH60_ECOLI	P0A6F5	CH60_ECOLI	groEL	Chaperonin GroEL	groL, groL_1	tr|A0A2X1J6W5|A0A2X1J6W5_ECOLX, tr|A0A377DDC8|A0A377DDC8_ECOLX, tr|A0A377KDV7|A0A377KDV7_ECOLX, tr|A0A484YBM5|A0A484YBM5_ECOLX, tr|W1EVS4|W1EVS4_ECOLX
20240523_SA.02847.02847.3	D:\MS\240523_LACTB_PMF\FragPipe_HumanEcoliPAE2\SA\interact-20240523_SA.pep.xml	MAPPQISAEVLKK		WVEVKGQK.MAPPQISAEVLKK.MKKTAEDY	K	M	13	3	581.773	1410.79	1410.79	471.271	471.271	1410.79	471.271	0.0006	2.59316e-06	28.575	11.631	1	2	0	110	122	71388304			0	FALSE	sp|P0A6Y8|DNAK_ECOLI	P0A6Y8	DNAK_ECOLI	dnaK	Chaperone protein DnaK	dnaK_2, dnaK_3, dnaK_4, dnaK_5	tr|A0A2X1N4Z3|A0A2X1N4Z3_ECOLX, tr|A0A2X3K668|A0A2X3K668_ECOLX, tr|A0A376VSH4|A0A376VSH4_ECOLX, tr|A0A377DEX0|A0A377DEX0_ECOLX, tr|A0A377LLX5|A0A377LLX5_ECOLX, tr|A0A418GJY4|A0A418GJY4_ECOLX
20240523_SA.02855.02855.3	D:\MS\240523_LACTB_PMF\FragPipe_HumanEcoliPAE2\SA\interact-20240523_SA.pep.xml	EIELEDKFENMGAQMVK	EIELEDKFENM[147]GAQM[147]VK	KDGVSVAR.EIELEDKFENMGAQMVK.EVASKAND	R	E	17	3	582.662	2041.93	2041.93	681.652	681.652	2041.93	681.652	0.0004	4.4694e-08	34.279	8.733	1	2	1	59	75	20117148	11M(15.9949),15M(15.9949)		0	FALSE	sp|P0A6F5|CH60_ECOLI	P0A6F5	CH60_ECOLI	groEL	Chaperonin GroEL	groL, groL_1	tr|A0A2X1J6W5|A0A2X1J6W5_ECOLX, tr|A0A377DDC8|A0A377DDC8_ECOLX, tr|A0A377KDV7|A0A377KDV7_ECOLX, tr|A0A484YBM5|A0A484YBM5_ECOLX, tr|W1EVS4|W1EVS4_ECOLX
20240523_SA.02860.02860.4	D:\MS\240523_LACTB_PMF\FragPipe_HumanEcoliPAE2\SA\interact-20240523_SA.pep.xml	RTPDDSFLEWHKPASVLHNMVR	RTPDDSFLEWHKPASVLHNM[147]VR	NEATCFGR.RTPDDSFLEWHKPASVLHNMVR.AVADPWPG	R	A	22	4	583.11	2651.31	2651.31	663.835	663.835	2650.31	663.584	1.0026	0.00129718	22.048	10.103	1	2	1	201	222	13575128	20M(15.9949)		0	FALSE	sp|P77398|ARNA_ECOLI	P77398	ARNA_ECOLI	arnA	Bifunctional polymyxin resistance protein ArnA	arnA_2, arnA_3	sp|B2TW38|ARNA_SHIB3, tr|A0A2X1P394|A0A2X1P394_ECOLX, tr|A0A2X3K9I8|A0A2X3K9I8_ECOLX, tr|A0A376KQA1|A0A376KQA1_ECOLX, tr|A0A376U6A5|A0A376U6A5_ECOLX, tr|W1F0U1|W1F0U1_ECOLX
20240523_SA.02867.02867.2	D:\MS\240523_LACTB_PMF\FragPipe_HumanEcoliPAE2\SA\interact-20240523_SA.pep.xml	VLEGNEQFINAAK		RIGEHNID.VLEGNEQFINAAK.LITHPNFN	D	L	13	2	583.94	1431.74	1431.74	716.875	716.875	1431.74	716.875	-0.0006	3.26462e-05	24.004	9.553	1	1	0	65	77	3.80777e+06			0	FALSE	sp|P00761|TRYP_PIG	P00761	TRYP_PIG		Trypsin	PRSS1, PRSS2, PRSS3, PRSS3P2	sp|P07477|TRY1_HUMAN, sp|P07478|TRY2_HUMAN, sp|P35030|TRY3_HUMAN, sp|Q8NHM4|TRY6_HUMAN, tr|A0A0J9YYC8|A0A0J9YYC8_HUMAN, tr|A0A7P0MNE9|A0A7P0MNE9_HUMAN, tr|A6XMV9|A6XMV9_HUMAN, tr|E7EQ64|E7EQ64_HUMAN, tr|H0Y8D1|H0Y8D1_HUMAN
20240523_SA.02879.02879.3	D:\MS\240523_LACTB_PMF\FragPipe_HumanEcoliPAE2\SA\interact-20240523_SA.pep.xml	RHPEYAVSVLLR		SFIYEYSR.RHPEYAVSVLLR.LAKEYEAT	R	L	12	3	585.212	1438.8	1438.8	480.608	480.608	1438.8	480.609	-0.0008	2.64087e-07	30.141	10.289	1	2	0	360	371	11955946			0	TRUE	sp|P02769|ALBU_BOVIN	P02769	ALBU_BOVIN	ALB	Albumin
20240523_SA.02884.02884.2	D:\MS\240523_LACTB_PMF\FragPipe_HumanEcoliPAE2\SA\interact-20240523_SA.pep.xml	FENSIESLR		GEIYIREK.FENSIESLR.LFKNDPIF	K	L	9	2	585.858	1093.54	1093.54	547.777	547.777	1093.54	547.777	-0.0006	0.00819267	14	10.177	0.9692	2	0	298	306	0			0	TRUE	sp|P83111|LACTB_HUMAN	P83111	LACTB_HUMAN	LACTB	Serine beta-lactamase-like protein LACTB, mitochondrial
20240523_SA.02889.02889.3	D:\MS\240523_LACTB_PMF\FragPipe_HumanEcoliPAE2\SA\interact-20240523_SA.pep.xml	GEILGGMAAVEQPEKPAAQPK		GVKVWIFK.GEILGGMAAVEQPEKPAAQPK.KQQRKGRK	K	K	21	3	586.308	2120.1	2120.1	707.706	707.706	2120.09	707.705	0.0017	1.23943e-08	36.474	9.852	1	2	1	205	225	13346330			0	FALSE	sp|P0A7V3|RS3_ECOLI	P0A7V3	RS3_ECOLI	rpsC	Small ribosomal subunit protein uS3	rpsC_1	sp|P59184|RS3_SHIFL, tr|A0A3S4LEX9|A0A3S4LEX9_ECOLX
20240523_SA.02898.02898.2	D:\MS\240523_LACTB_PMF\FragPipe_HumanEcoliPAE2\SA\interact-20240523_SA.pep.xml	IDQLSSDVQTLNAK		AGCSSNAK.IDQLSSDVQTLNAK.VDQISNDV	K	V	14	2	587.316	1530.79	1530.79	766.401	766.401	1530.79	766.402	-0.0011	2.23291e-05	30.063	12.439	1	2	0	27	40	13126349			0	TRUE	sp|P69776|LPP_ECOLI	P69776	LPP_ECOLI	lpp	Major outer membrane lipoprotein Lpp
20240523_SA.02900.02900.3	D:\MS\240523_LACTB_PMF\FragPipe_HumanEcoliPAE2\SA\interact-20240523_SA.pep.xml	LAEVEPALAEVAHK		YQIIESSR.LAEVEPALAEVAHK.LTGGIQIP	R	L	14	3	587.493	1475.8	1475.8	492.94	492.94	1475.8	492.94	-0.0001	1.85214e-09	34.433	10.444	1	2	0	172	185	12809046			0	FALSE	sp|P0A6J5|DADA_ECOLI	P0A6J5	DADA_ECOLI	dadA	D-amino acid dehydrogenase	dadA_2	tr|A0A376MX46|A0A376MX46_ECOLX, tr|A0A376VLE4|A0A376VLE4_ECOLX, tr|A0A377DTI9|A0A377DTI9_ECOLX, tr|A0A484WQZ8|A0A484WQZ8_ECOLX
20240523_SA.02902.02902.3	D:\MS\240523_LACTB_PMF\FragPipe_HumanEcoliPAE2\SA\interact-20240523_SA.pep.xml	EIYEQPNAIKNTLTGR		IYRHYMQK.EIYEQPNAIKNTLTGR.LSHGQVDI	K	L	16	3	587.672	1845.96	1845.96	616.327	616.327	1845.96	616.327	0.0003	1.99056e-07	30.637	9.319	1	2	1	256	271	3840912			0	FALSE	sp|P17169|GLMS_ECOLI	P17169	GLMS_ECOLI	glmS	Glutamine--fructose-6-phosphate aminotransferase [isomerizing]	EIMP300_09350, glmS_2, glmS_3	tr|A0A2X3KQD3|A0A2X3KQD3_ECOLX, tr|A0A376JTM4|A0A376JTM4_ECOLX, tr|A0A376L4Y7|A0A376L4Y7_ECOLX, tr|A0A376MN77|A0A376MN77_ECOLX, tr|A0A376WCK0|A0A376WCK0_ECOLX, tr|A0A3S4MNI8|A0A3S4MNI8_ECOLX, tr|A0A8S0FDL9|A0A8S0FDL9_ECOLX
20240523_SA.02903.02903.2	D:\MS\240523_LACTB_PMF\FragPipe_HumanEcoliPAE2\SA\interact-20240523_SA.pep.xml	SVNIFDK		DIAEITRR.SVNIFDK.TGAEVKRQ	R	T	7	2	587.76	821.428	821.428	411.721	411.721	821.428	411.721	-0.0003	0.0312082	13.561	11.639	0.9394	2	0	219	225	1.7634e+06			0	FALSE	sp|P17169|GLMS_ECOLI	P17169	GLMS_ECOLI	glmS	Glutamine--fructose-6-phosphate aminotransferase [isomerizing]	EIMP300_09350, glmS_2, glmS_3	tr|A0A376JTM4|A0A376JTM4_ECOLX, tr|A0A376MLT9|A0A376MLT9_ECOLX, tr|A0A376WEA3|A0A376WEA3_ECOLX, tr|A0A377DDJ6|A0A377DDJ6_ECOLX, tr|A0A3S4MNI8|A0A3S4MNI8_ECOLX, tr|A0A8S0FDL9|A0A8S0FDL9_ECOLX, tr|W1F3K6|W1F3K6_ECOLX
20240523_SA.02911.02911.3	D:\MS\240523_LACTB_PMF\FragPipe_HumanEcoliPAE2\SA\interact-20240523_SA.pep.xml	KITGYTTVDISQWHR		MEK.KITGYTTVDISQWHR.KEHFEAFQ	K	K	15	3	588.681	1803.93	1803.93	602.316	602.316	1803.93	602.316	0.0007	1.42939e-08	41.409	9.903	1	2	0	4	18	14027909			0	FALSE	tr|A0A0H3EUC4|A0A0H3EUC4_ECO8N	A0A0H3EUC4	A0A0H3EUC4_ECO8N	NRG857_30075	Chloramphenicol acetyltransferase	HMPREF9348_05571	tr|E1IZA2|E1IZA2_ECOLX
20240523_SA.02914.02914.3	D:\MS\240523_LACTB_PMF\FragPipe_HumanEcoliPAE2\SA\interact-20240523_SA.pep.xml	LINKEDAVVVDLR		ITRGEATR.LINKEDAVVVDLR.QRDDFRKG	R	Q	13	3	588.95	1482.84	1482.84	495.288	495.288	1482.84	495.287	0.0001	0.0269774	16.776	9.806	0.8967	2	1	48	60	3.33069e+06			0	FALSE	sp|P0AG27|YIBN_ECOLI	P0AG27	YIBN_ECOLI	yibN	Uncharacterized protein YibN	yibN_1	tr|A0A2X1J3H0|A0A2X1J3H0_ECOLX, tr|A0A376ML07|A0A376ML07_ECOLX, tr|A0A377BVW5|A0A377BVW5_ECOLX, tr|A0A3S4KDU2|A0A3S4KDU2_ECOLX
20240523_SA.02920.02920.3	D:\MS\240523_LACTB_PMF\FragPipe_HumanEcoliPAE2\SA\interact-20240523_SA.pep.xml	ADIDYNTSEAHTTYGVIGVK		RVPIHTIR.ADIDYNTSEAHTTYGVIGVK.VWIFKGEI	R	V	20	3	589.687	2153.03	2153.03	718.683	718.683	2153.03	718.683	0.0009	5.885e-10	48.421	10.975	1	2	0	180	199	47883060			0	FALSE	sp|P0A7V3|RS3_ECOLI	P0A7V3	RS3_ECOLI	rpsC	Small ribosomal subunit protein uS3	rpsC_1	sp|P59184|RS3_SHIFL, tr|A0A3S4LEX9|A0A3S4LEX9_ECOLX, tr|A0A5B9APH2|A0A5B9APH2_ECOLX
20240523_SA.02924.02924.2	D:\MS\240523_LACTB_PMF\FragPipe_HumanEcoliPAE2\SA\interact-20240523_SA.pep.xml	MLNQLDNLTER	M[147]LNQLDNLTER	.MLNQLDNLTER.VRGSNKIV	-	V	11	2	590.044	1361.66	1361.66	681.838	681.838	1361.66	681.838	0.0003	0.0752922	14.993	9.963	0.8569	2	0	1	11	2.4248e+06	1M(15.9949)		0	FALSE	sp|P0AFX4|RSD_ECOLI	P0AFX4	RSD_ECOLI	rsd	Regulator of sigma D		tr|A0A485JLD6|A0A485JLD6_ECOLX
20240523_SA.02932.02932.2	D:\MS\240523_LACTB_PMF\FragPipe_HumanEcoliPAE2\SA\interact-20240523_SA.pep.xml	AQAAANIAQLTVNR		SAKGDIAK.AQAAANIAQLTVNR.YQKIIGTQ	K	Y	14	2	590.961	1439.78	1439.78	720.9	720.9	1439.78	720.899	0.0002	2.30859e-07	34.352	10.537	1	2	0	115	128	8.11676e+06			0	FALSE	sp|P0AE06|ACRA_ECOLI	P0AE06	ACRA_ECOLI	acrA	Multidrug efflux pump subunit AcrA	acrA_1, acrA_2	tr|A0A376MSA5|A0A376MSA5_ECOLX, tr|A0A377DW87|A0A377DW87_ECOLX, tr|A0A377LIA0|A0A377LIA0_ECOLX
20240523_SA.02934.02934.4	D:\MS\240523_LACTB_PMF\FragPipe_HumanEcoliPAE2\SA\interact-20240523_SA.pep.xml	SKAEAESLYQSKYEELQITAGR		QYEDIAQK.SKAEAESLYQSKYEELQITAGR.HGDSVRNS	K	H	22	4	591.139	2500.25	2500.25	626.069	626.069	2500.24	626.068	0.0017	0	61.009	10.565	1	2	2	365	386	38502844			0	TRUE	sp|P04264|K2C1_HUMAN	P04264	K2C1_HUMAN	KRT1	Keratin, type II cytoskeletal 1
20240523_SA.02937.02937.2	D:\MS\240523_LACTB_PMF\FragPipe_HumanEcoliPAE2\SA\interact-20240523_SA.pep.xml	GTPEYNISLGER		VEGHADER.GTPEYNISLGER.RANAVKMY	R	R	12	2	591.406	1334.65	1334.65	668.331	668.331	1334.65	668.331	0.0007	0.000988553	21.52	8.641	0.9982	2	0	113	124	3.67253e+06			0	FALSE	sp|P0A912|PAL_ECOLI	P0A912	PAL_ECOLI	pal	Peptidoglycan-associated lipoprotein		tr|A0A377E6N8|A0A377E6N8_ECOLX
20240523_SA.02941.02941.3	D:\MS\240523_LACTB_PMF\FragPipe_HumanEcoliPAE2\SA\interact-20240523_SA.pep.xml	NVVLDKSFGAPTITK		VTIGPKGR.NVVLDKSFGAPTITK.DGVSVARE	R	D	15	3	591.964	1588.89	1588.89	530.636	530.636	1588.88	530.635	0.0029	7.56057e-08	26.765	9.64	1	2	1	37	51	42506288			0	FALSE	sp|P0A6F5|CH60_ECOLI	P0A6F5	CH60_ECOLI	groEL	Chaperonin GroEL	groL, groL_1	tr|A0A2X1J6W5|A0A2X1J6W5_ECOLX, tr|A0A377DDC8|A0A377DDC8_ECOLX, tr|A0A377KDV7|A0A377KDV7_ECOLX, tr|A0A484YBM5|A0A484YBM5_ECOLX, tr|W1EVS4|W1EVS4_ECOLX
20240523_SA.02942.02942.3	D:\MS\240523_LACTB_PMF\FragPipe_HumanEcoliPAE2\SA\interact-20240523_SA.pep.xml	SKAEAESLYQSKYEELQITAGR		QYEDIAQK.SKAEAESLYQSKYEELQITAGR.HGDSVRNS	K	H	22	3	592.055	2500.25	2500.25	834.423	834.423	2500.24	834.422	0.0022	0	61.527	10.872	1	2	2	365	386	8657014			0	TRUE	sp|P04264|K2C1_HUMAN	P04264	K2C1_HUMAN	KRT1	Keratin, type II cytoskeletal 1
20240523_SA.02947.02947.3	D:\MS\240523_LACTB_PMF\FragPipe_HumanEcoliPAE2\SA\interact-20240523_SA.pep.xml	IHYSQNDLVEYSPVTEK		GQEQIGRR.IHYSQNDLVEYSPVTEK.HITDGMTV	R	H	17	3	592.502	2020.98	2020.98	674.666	674.666	2020.97	674.665	0.0015	0.00389942	19.136	9.331	0.9978	2	0	93	109	4.24852e+06			0	FALSE	tr|A0A0H3EUC9|A0A0H3EUC9_ECO8N	A0A0H3EUC9	A0A0H3EUC9_ECO8N	NRG857_30085	Beta-lactamase	bla	tr|B7L3U1|B7L3U1_ESCF3
20240523_SA.02952.02952.3	D:\MS\240523_LACTB_PMF\FragPipe_HumanEcoliPAE2\SA\interact-20240523_SA.pep.xml	KNDFEQGELYLR		RNSKPGKK.KNDFEQGELYLR.EKFENSIE	K	E	12	3	593.154	1510.74	1510.74	504.588	504.588	1510.74	504.588	0.0011	7.23506e-07	27.493	12.618	1	2	0	284	295	4285339900			0	TRUE	sp|P83111|LACTB_HUMAN	P83111	LACTB_HUMAN	LACTB	Serine beta-lactamase-like protein LACTB, mitochondrial
20240523_SA.02954.02954.3	D:\MS\240523_LACTB_PMF\FragPipe_HumanEcoliPAE2\SA\interact-20240523_SA.pep.xml	LAGEGEAGEHGAPAGDLYVQVQVK		VDTGDRIR.LAGEGEAGEHGAPAGDLYVQVQVK.QHPIFERE	R	Q	24	3	593.333	2394.18	2394.18	799.067	799.067	2394.18	799.068	-0.0009	9e-14	54.192	11.278	1	2	0	223	246	24514552			0	FALSE	tr|A0A2X8FCR0|A0A2X8FCR0_ECOLX	A0A2X8FCR0	A0A2X8FCR0_ECOLX	dnaJ_2	Chaperone protein DnaJ	dnaJ, dnaJ_1	sp|P08622|DNAJ_ECOLI, tr|A0A2X1JJP6|A0A2X1JJP6_ECOLX, tr|A0A2X1NCD6|A0A2X1NCD6_ECOLX, tr|A0A376L140|A0A376L140_ECOLX, tr|A0A484YJ90|A0A484YJ90_ECOLX
20240523_SA.02955.02955.2	D:\MS\240523_LACTB_PMF\FragPipe_HumanEcoliPAE2\SA\interact-20240523_SA.pep.xml	KNDFEQGELYLR		RNSKPGKK.KNDFEQGELYLR.EKFENSIE	K	E	12	2	593.423	1510.74	1510.74	756.378	756.378	1510.74	756.378	0.0001	3.27935e-08	46.362	16.3	1	2	0	284	295	1467164800			0	TRUE	sp|P83111|LACTB_HUMAN	P83111	LACTB_HUMAN	LACTB	Serine beta-lactamase-like protein LACTB, mitochondrial
20240523_SA.02956.02956.2	D:\MS\240523_LACTB_PMF\FragPipe_HumanEcoliPAE2\SA\interact-20240523_SA.pep.xml	NVVLDKSFGAPTITK		VTIGPKGR.NVVLDKSFGAPTITK.DGVSVARE	R	D	15	2	593.513	1588.88	1588.88	795.448	795.448	1588.88	795.448	0	2.08818e-09	33.223	11.693	1	2	1	37	51	8.11512e+06			0	FALSE	sp|P0A6F5|CH60_ECOLI	P0A6F5	CH60_ECOLI	groEL	Chaperonin GroEL	groL, groL_1	tr|A0A2X1J6W5|A0A2X1J6W5_ECOLX, tr|A0A377DDC8|A0A377DDC8_ECOLX, tr|A0A377KDV7|A0A377KDV7_ECOLX, tr|A0A484YBM5|A0A484YBM5_ECOLX, tr|W1EVS4|W1EVS4_ECOLX
20240523_SA.02957.02957.3	D:\MS\240523_LACTB_PMF\FragPipe_HumanEcoliPAE2\SA\interact-20240523_SA.pep.xml	SLIGPDGEQYKLPR		WEIDINSR.SLIGPDGEQYKLPR.SEFRAMIH	R	S	14	3	593.603	1571.83	1571.83	524.951	524.951	1571.83	524.951	0.0008	2.60036e-05	28.019	13.76	1	2	1	150	163	4840403			0	FALSE	sp|P0A9Q1|ARCA_ECOLI	P0A9Q1	ARCA_ECOLI	arcA	Aerobic respiration control protein ArcA	arcA_2	tr|A0A376TMN4|A0A376TMN4_ECOLX, tr|A0A377KCH8|A0A377KCH8_ECOLX
20240523_SA.02963.02963.3	D:\MS\240523_LACTB_PMF\FragPipe_HumanEcoliPAE2\SA\interact-20240523_SA.pep.xml	NDFEQGELYLREK		NSKPGKKK.NDFEQGELYLREK.FENSIESI	K	F	13	3	594.326	1639.78	1639.78	547.601	547.601	1639.78	547.602	-0.0023	2.86657e-09	33.199	9.222	1	2	1	285	297	374841568			0	TRUE	sp|P83111|LACTB_HUMAN	P83111	LACTB_HUMAN	LACTB	Serine beta-lactamase-like protein LACTB, mitochondrial
20240523_SA.02965.02965.2	D:\MS\240523_LACTB_PMF\FragPipe_HumanEcoliPAE2\SA\interact-20240523_SA.pep.xml	NDFEQGELYLREK		NSKPGKKK.NDFEQGELYLREK.FENSIESI	K	F	13	2	594.508	1639.78	1639.78	820.898	820.898	1639.78	820.899	-0.0023	6.41441e-08	34.45	11.01	1	2	1	285	297	78449896			0	TRUE	sp|P83111|LACTB_HUMAN	P83111	LACTB_HUMAN	LACTB	Serine beta-lactamase-like protein LACTB, mitochondrial
20240523_SA.02969.02969.2	D:\MS\240523_LACTB_PMF\FragPipe_HumanEcoliPAE2\SA\interact-20240523_SA.pep.xml	LLISHLSGIR		EKVSVTTR.LLISHLSGIR.HYEKDIKK	R	H	10	2	594.865	1107.68	1107.68	554.845	554.845	1107.68	554.846	-0.0007	0.00024817	24.921	15.045	1	2	0	212	221	3404953860			0	FALSE	sp|P83111|LACTB_HUMAN	P83111	LACTB_HUMAN	LACTB	Serine beta-lactamase-like protein LACTB, mitochondrial		tr|H0YNN5|H0YNN5_HUMAN
20240523_SA.02970.02970.3	D:\MS\240523_LACTB_PMF\FragPipe_HumanEcoliPAE2\SA\interact-20240523_SA.pep.xml	TLNDMRQEYEQLIAK	TLNDM[147]RQEYEQLIAK	APGKDITK.TLNDMRQEYEQLIAK.NRKDIENQ	K	N	15	3	594.954	1866.91	1866.91	623.312	623.312	1866.91	623.312	-0.0015	2.33482e-06	24.693	8.988	1	2	1	322	336	18555006	5M(15.9949)		0	FALSE	sp|P35527|K1C9_HUMAN	P35527	K1C9_HUMAN	KRT9	Keratin, type I cytoskeletal 9		tr|K7EQQ3|K7EQQ3_HUMAN
20240523_SA.02973.02973.3	D:\MS\240523_LACTB_PMF\FragPipe_HumanEcoliPAE2\SA\interact-20240523_SA.pep.xml	HHFPPFAGFR		SFEKHPIR.HHFPPFAGFR.VVESSSYY	R	V	10	3	595.421	1211.6	1211.6	404.873	404.873	1211.6	404.873	-0.0013	0.000193996	20.341	8.756	1	2	0	592	601	12172808			0	FALSE	sp|P77398|ARNA_ECOLI	P77398	ARNA_ECOLI	arnA	Bifunctional polymyxin resistance protein ArnA	arnA_1, arnA_3	sp|B2TW38|ARNA_SHIB3, tr|A0A2X1NDJ5|A0A2X1NDJ5_ECOLX, tr|A0A3S5DVV3|A0A3S5DVV3_ECOLX, tr|I6CJP5|I6CJP5_SHIFL, tr|W1EZ90|W1EZ90_ECOLX
20240523_SA.02974.02974.3	D:\MS\240523_LACTB_PMF\FragPipe_HumanEcoliPAE2\SA\interact-20240523_SA.pep.xml	QAVTNPQNTLFAIKR		IVGQPAKR.QAVTNPQNTLFAIKR.LIGRRFQD	R	L	15	3	595.497	1699.93	1699.93	567.652	567.652	1699.94	567.653	-0.0022	1.9e-13	41.227	9.95	1	2	0	57	71	51325260			0	FALSE	sp|P0A6Y8|DNAK_ECOLI	P0A6Y8	DNAK_ECOLI	dnaK	Chaperone protein DnaK	dnaK_2, dnaK_3, dnaK_4, dnaK_5, dnaK_6	tr|A0A2X1N4Z3|A0A2X1N4Z3_ECOLX, tr|A0A2X3K668|A0A2X3K668_ECOLX, tr|A0A376TMX0|A0A376TMX0_ECOLX, tr|A0A376VSH4|A0A376VSH4_ECOLX, tr|A0A377DEX0|A0A377DEX0_ECOLX, tr|A0A418GJY4|A0A418GJY4_ECOLX, tr|A0A484YIT6|A0A484YIT6_ECOLX
20240523_SA.02979.02979.3	D:\MS\240523_LACTB_PMF\FragPipe_HumanEcoliPAE2\SA\interact-20240523_SA.pep.xml	HSQVFSTAEDNQSAVTIHVLQGER		KNTTIPTK.HSQVFSTAEDNQSAVTIHVLQGER.KRAADNKS	K	K	24	3	595.942	2652.28	2652.28	885.101	885.101	2652.29	885.104	-0.0087	0	78.978	8.581	1	2	0	422	445	29720756			0	FALSE	sp|P0A6Y8|DNAK_ECOLI	P0A6Y8	DNAK_ECOLI	dnaK	Chaperone protein DnaK	dnaK_2, dnaK_3, dnaK_4	tr|A0A376MQF6|A0A376MQF6_ECOLX, tr|A0A376TLC8|A0A376TLC8_ECOLX, tr|A0A376X4S5|A0A376X4S5_ECOLX
20240523_SA.02986.02986.4	D:\MS\240523_LACTB_PMF\FragPipe_HumanEcoliPAE2\SA\interact-20240523_SA.pep.xml	HSQVFSTAEDNQSAVTIHVLQGER		KNTTIPTK.HSQVFSTAEDNQSAVTIHVLQGER.KRAADNKS	K	K	24	4	596.766	2652.29	2652.29	664.08	664.08	2652.29	664.08	0.0026	3.05e-12	54.561	7.545	1	2	0	422	445	66121392			0	FALSE	sp|P0A6Y8|DNAK_ECOLI	P0A6Y8	DNAK_ECOLI	dnaK	Chaperone protein DnaK	dnaK_2, dnaK_3, dnaK_4	tr|A0A376MQF6|A0A376MQF6_ECOLX, tr|A0A376TLC8|A0A376TLC8_ECOLX, tr|A0A376X4S5|A0A376X4S5_ECOLX
20240523_SA.02988.02988.3	D:\MS\240523_LACTB_PMF\FragPipe_HumanEcoliPAE2\SA\interact-20240523_SA.pep.xml	YAMAWGVVERK		MSWDKEGK.YAMAWGVVERK.QTYGSCRK	K	Q	11	3	596.938	1308.67	1308.67	437.23	437.23	1308.66	437.229	0.0031	1.42987e-05	21.573	6.505	1	2	0	460	470	2103203840			0	TRUE	sp|P83111|LACTB_HUMAN	P83111	LACTB_HUMAN	LACTB	Serine beta-lactamase-like protein LACTB, mitochondrial
20240523_SA.02996.02996.2	D:\MS\240523_LACTB_PMF\FragPipe_HumanEcoliPAE2\SA\interact-20240523_SA.pep.xml	YAMAWGVVER	YAM[147]AWGVVER	MSWDKEGK.YAMAWGVVER.KQTYGSCR	K	K	10	2	597.836	1196.57	1196.57	599.291	599.291	1196.56	599.29	0.0024	6.60377e-07	27.755	10.203	1	2	0	460	469	11775421400	3M(15.9949)		0	TRUE	sp|P83111|LACTB_HUMAN	P83111	LACTB_HUMAN	LACTB	Serine beta-lactamase-like protein LACTB, mitochondrial
20240523_SA.02997.02997.2	D:\MS\240523_LACTB_PMF\FragPipe_HumanEcoliPAE2\SA\interact-20240523_SA.pep.xml	YAMAWGVVERK		MSWDKEGK.YAMAWGVVERK.QTYGSCRK	K	Q	11	2	597.911	1308.67	1308.67	655.341	655.341	1308.66	655.34	0.0026	5.40471e-06	30.728	11.265	1	2	0	460	470	601242940			0	TRUE	sp|P83111|LACTB_HUMAN	P83111	LACTB_HUMAN	LACTB	Serine beta-lactamase-like protein LACTB, mitochondrial
20240523_SA.03000.03000.2	D:\MS\240523_LACTB_PMF\FragPipe_HumanEcoliPAE2\SA\interact-20240523_SA.pep.xml	GVNVLADAVK		DARVKMIR.GVNVLADAVK.VTIGPKGR	R	V	10	2	598.137	984.563	984.563	493.289	493.289	984.56	493.288	0.0025	0.00452621	21.198	13.082	0.9717	2	0	19	28	144979056			0	FALSE	sp|P0A6F5|CH60_ECOLI	P0A6F5	CH60_ECOLI	groEL	Chaperonin GroEL	groL, groL_1, groL_5	tr|A0A2X1J6W5|A0A2X1J6W5_ECOLX, tr|A0A377ARI6|A0A377ARI6_ECOLX, tr|A0A377DDC8|A0A377DDC8_ECOLX, tr|A0A377KDV7|A0A377KDV7_ECOLX, tr|A0A484YBM5|A0A484YBM5_ECOLX, tr|W1EVS4|W1EVS4_ECOLX
20240523_SA.03005.03005.3	D:\MS\240523_LACTB_PMF\FragPipe_HumanEcoliPAE2\SA\interact-20240523_SA.pep.xml	KNDFEQGELYLR		RNSKPGKK.KNDFEQGELYLR.EKFENSIE	K	E	12	3	598.776	1510.74	1510.74	504.589	504.589	1510.74	504.588	0.003	2.33589e-05	19.503	9.899	1	2	0	284	295	0			0	TRUE	sp|P83111|LACTB_HUMAN	P83111	LACTB_HUMAN	LACTB	Serine beta-lactamase-like protein LACTB, mitochondrial
20240523_SA.03008.03008.3	D:\MS\240523_LACTB_PMF\FragPipe_HumanEcoliPAE2\SA\interact-20240523_SA.pep.xml	IKDEVGAPGIVVGVSVDGK		SSRDIIHR.IKDEVGAPGIVVGVSVDGK.EVWSEGIG	R	E	19	3	599.04	1838.02	1838.02	613.68	613.68	1838.01	613.679	0.0026	6.06689e-07	34.503	13.154	1	2	1	118	136	16138387			0	TRUE	sp|P83111|LACTB_HUMAN	P83111	LACTB_HUMAN	LACTB	Serine beta-lactamase-like protein LACTB, mitochondrial
20240523_SA.03024.03024.3	D:\MS\240523_LACTB_PMF\FragPipe_HumanEcoliPAE2\SA\interact-20240523_SA.pep.xml	AVLEVAGVHNVLAK		IIAGGAMR.AVLEVAGVHNVLAK.AYGSTNPI	R	A	14	3	600.624	1418.82	1418.82	473.949	473.949	1418.82	473.949	0.0002	2.11592e-05	30.198	10.744	1	2	0	113	126	46395208			0	FALSE	sp|P0A7W1|RS5_ECOLI	P0A7W1	RS5_ECOLI	rpsE	Small ribosomal subunit protein uS5	rpsE_2	tr|A0A376LCA5|A0A376LCA5_ECOLX, tr|A0A376MJN8|A0A376MJN8_ECOLX, tr|A0A377DM38|A0A377DM38_ECOLX
20240523_SA.03027.03027.2	D:\MS\240523_LACTB_PMF\FragPipe_HumanEcoliPAE2\SA\interact-20240523_SA.pep.xml	LLISHLSGIR		EKVSVTTR.LLISHLSGIR.HYEKDIKK	R	H	10	2	601.092	1107.68	1107.68	554.846	554.846	1107.68	554.846	0.0017	0.0714496	16.084	10.387	0.8991	2	0	212	221	0			0	FALSE	sp|P83111|LACTB_HUMAN	P83111	LACTB_HUMAN	LACTB	Serine beta-lactamase-like protein LACTB, mitochondrial		tr|H0YNN5|H0YNN5_HUMAN
20240523_SA.03028.03028.2	D:\MS\240523_LACTB_PMF\FragPipe_HumanEcoliPAE2\SA\interact-20240523_SA.pep.xml	YAGVGDIIK		VIGGSHRR.YAGVGDIIK.LTIKEAIP	R	L	9	2	601.181	934.514	934.514	468.264	468.264	934.512	468.263	0.0019	0.00142403	17.939	10.089	0.9956	2	0	32	40	16415520			0	FALSE	sp|P0ADY3|RL14_ECOLI	P0ADY3	RL14_ECOLI	rplN	Large ribosomal subunit protein uL14	rplN_1	tr|A0A2X1JD00|A0A2X1JD00_ECOLX, tr|W1F534|W1F534_ECOLX
20240523_SA.03030.03030.2	D:\MS\240523_LACTB_PMF\FragPipe_HumanEcoliPAE2\SA\interact-20240523_SA.pep.xml	AVLEVAGVHNVLAK		IIAGGAMR.AVLEVAGVHNVLAK.AYGSTNPI	R	A	14	2	601.361	1418.83	1418.83	710.42	710.42	1418.82	710.419	0.0011	8.25668e-08	41.957	12.442	1	2	0	113	126	13372811			0	FALSE	sp|P0A7W1|RS5_ECOLI	P0A7W1	RS5_ECOLI	rpsE	Small ribosomal subunit protein uS5	rpsE_2	tr|A0A376LCA5|A0A376LCA5_ECOLX, tr|A0A376MJN8|A0A376MJN8_ECOLX, tr|A0A377DM38|A0A377DM38_ECOLX
20240523_SA.03032.03032.3	D:\MS\240523_LACTB_PMF\FragPipe_HumanEcoliPAE2\SA\interact-20240523_SA.pep.xml	YAMAWGVVER	YAM[147]AWGVVER	MSWDKEGK.YAMAWGVVER.KQTYGSCR	K	K	10	3	601.525	1196.57	1196.57	399.863	399.863	1196.56	399.862	0.0012	0.017178	17.101	13.032	0.945	2	0	460	469	18247166	3M(15.9949)		0	TRUE	sp|P83111|LACTB_HUMAN	P83111	LACTB_HUMAN	LACTB	Serine beta-lactamase-like protein LACTB, mitochondrial
20240523_SA.03044.03044.2	D:\MS\240523_LACTB_PMF\FragPipe_HumanEcoliPAE2\SA\interact-20240523_SA.pep.xml	ILTEPNASITVQYK		ITTSDFER.ILTEPNASITVQYK.AIMATEGV	R	A	14	2	602.758	1575.85	1575.85	788.933	788.933	1575.85	788.933	0	1.57536e-07	25.578	8.633	1	2	0	343	356	6.4844e+06			0	FALSE	sp|P0A6H5|HSLU_ECOLI	P0A6H5	HSLU_ECOLI	hslU	ATP-dependent protease ATPase subunit HslU	hslU_1, hslU_2	tr|A0A377B6V2|A0A377B6V2_ECOLX, tr|A0A377BSA6|A0A377BSA6_ECOLX, tr|W1F037|W1F037_ECOLX
20240523_SA.03049.03049.2	D:\MS\240523_LACTB_PMF\FragPipe_HumanEcoliPAE2\SA\interact-20240523_SA.pep.xml	YAMAWGVVER	YAM[147]AWGVVER	MSWDKEGK.YAMAWGVVER.KQTYGSCR	K	K	10	2	603.404	1196.56	1196.56	599.288	599.288	1196.56	599.29	-0.0037	0.00199871	21.297	9.118	0.8919	2	0	460	469	11775421400	3M(15.9949)		0	TRUE	sp|P83111|LACTB_HUMAN	P83111	LACTB_HUMAN	LACTB	Serine beta-lactamase-like protein LACTB, mitochondrial
20240523_SA.03056.03056.3	D:\MS\240523_LACTB_PMF\FragPipe_HumanEcoliPAE2\SA\interact-20240523_SA.pep.xml	LIDQATAEIVETAKR		RIKAFDHR.LIDQATAEIVETAKR.TGAQVRGP	R	T	15	3	604.034	1656.91	1656.91	553.31	553.31	1656.9	553.309	0.0024	4.95999e-08	31.008	11.971	1	2	0	17	31	11650008			0	FALSE	sp|P0A7R5|RS10_ECOLI	P0A7R5	RS10_ECOLI	rpsJ	Small ribosomal subunit protein uS10		tr|A0A377JZ52|A0A377JZ52_ECOLX, tr|W1F3J1|W1F3J1_ECOLX
20240523_SA.03063.03063.2	D:\MS\240523_LACTB_PMF\FragPipe_HumanEcoliPAE2\SA\interact-20240523_SA.pep.xml	IALEFDK		GINSTAIK.IALEFDK.DRSD	K	D	7	2	604.859	834.449	834.449	418.232	418.232	834.449	418.232	0	0.0550491	13.537	11.459	0.8979	2	0	537	543	27823106			0	TRUE	sp|P83111|LACTB_HUMAN	P83111	LACTB_HUMAN	LACTB	Serine beta-lactamase-like protein LACTB, mitochondrial
20240523_SA.03066.03066.3	D:\MS\240523_LACTB_PMF\FragPipe_HumanEcoliPAE2\SA\interact-20240523_SA.pep.xml	VVINKDTTTIIDGVGEEAAIQGR		EDIGQAKR.VVINKDTTTIIDGVGEEAAIQGR.VAQIRQQI	R	V	23	3	605.128	2398.27	2398.27	800.43	800.43	2398.27	800.431	-0.0009	0.000131069	24.03	0	1	2	1	323	345	3462256			0	FALSE	sp|P0A6F5|CH60_ECOLI	P0A6F5	CH60_ECOLI	groEL	Chaperonin GroEL	EIMP300_88540, groL, groL_2, groL_3	tr|A0A377AS89|A0A377AS89_ECOLX, tr|A0A377DEN6|A0A377DEN6_ECOLX, tr|A0A377KDV7|A0A377KDV7_ECOLX, tr|A0A8S0G326|A0A8S0G326_ECOLX
20240523_SA.03069.03069.2	D:\MS\240523_LACTB_PMF\FragPipe_HumanEcoliPAE2\SA\interact-20240523_SA.pep.xml	TGVGVQDVLER		DAVRCSAK.TGVGVQDVLER.LVRDIPPP	K	L	11	2	605.394	1171.62	1171.62	586.817	586.817	1171.62	586.817	-0.0002	0.0199618	18.085	9.573	0.9637	2	0	165	175	1613110			0	FALSE	sp|P60785|LEPA_ECOLI	P60785	LEPA_ECOLI	lepA	Elongation factor 4	lepA_1, lepA_2, lepA_4	tr|A0A2X1N906|A0A2X1N906_ECOLX, tr|A0A376L994|A0A376L994_ECOLX, tr|A0A376TTX4|A0A376TTX4_ECOLX, tr|A0A376Y980|A0A376Y980_ECOLX, tr|A0A377A2E8|A0A377A2E8_ECOLX, tr|A0A377C626|A0A377C626_ECOLX, tr|A0A484X006|A0A484X006_ECOLX
20240523_SA.03073.03073.3	D:\MS\240523_LACTB_PMF\FragPipe_HumanEcoliPAE2\SA\interact-20240523_SA.pep.xml	IKDEVGAPGIVVGVSVDGK		SSRDIIHR.IKDEVGAPGIVVGVSVDGK.EVWSEGIG	R	E	19	3	605.94	1838.01	1838.01	613.679	613.679	1838.01	613.679	-0.0003	2.022e-11	45.79	9.255	1	2	1	118	136	4611567600			0	TRUE	sp|P83111|LACTB_HUMAN	P83111	LACTB_HUMAN	LACTB	Serine beta-lactamase-like protein LACTB, mitochondrial
20240523_SA.03077.03077.2	D:\MS\240523_LACTB_PMF\FragPipe_HumanEcoliPAE2\SA\interact-20240523_SA.pep.xml	TLLDIDNTR		DITVGNNK.TLLDIDNTR.MTIDDFRI	K	M	9	2	606.278	1059.56	1059.56	530.785	530.785	1059.56	530.785	0	0.0199756	17.298	9.914	0.9638	2	0	225	233	48191476			0	TRUE	sp|P35527|K1C9_HUMAN	P35527	K1C9_HUMAN	KRT9	Keratin, type I cytoskeletal 9
20240523_SA.03079.03079.2	D:\MS\240523_LACTB_PMF\FragPipe_HumanEcoliPAE2\SA\interact-20240523_SA.pep.xml	IKDEVGAPGIVVGVSVDGK		SSRDIIHR.IKDEVGAPGIVVGVSVDGK.EVWSEGIG	R	E	19	2	606.461	1838.01	1838.01	920.013	920.013	1838.01	920.015	-0.0033	0	69.203	12.179	1	2	1	118	136	2249632770			0	TRUE	sp|P83111|LACTB_HUMAN	P83111	LACTB_HUMAN	LACTB	Serine beta-lactamase-like protein LACTB, mitochondrial
20240523_SA.03085.03085.2	D:\MS\240523_LACTB_PMF\FragPipe_HumanEcoliPAE2\SA\interact-20240523_SA.pep.xml	ALAAALGQIEK		AIDENKQK.ALAAALGQIEK.QFGKGSIM	K	Q	11	2	607.171	1083.63	1083.63	542.822	542.822	1083.63	542.822	0.0006	0.00185617	25.835	13.939	0.9884	2	0	10	20	46576152			0	FALSE	sp|P0A7G6|RECA_ECOLI	P0A7G6	RECA_ECOLI	recA	Protein RecA	EIMP300_31180, recA_1, recA_2, recA_3	tr|A0A2B7LVG7|A0A2B7LVG7_9ESCH, tr|A0A376KN12|A0A376KN12_ECOLX, tr|A0A376L9Q4|A0A376L9Q4_ECOLX, tr|A0A376WXG1|A0A376WXG1_ECOLX, tr|A0A377AIQ3|A0A377AIQ3_ECOLX, tr|A0A377BWF0|A0A377BWF0_ECOLX, tr|A0A6N8Q9W6|A0A6N8Q9W6_ECOLX, tr|A0A8S0FNZ8|A0A8S0FNZ8_ECOLX
20240523_SA.03098.03098.2	D:\MS\240523_LACTB_PMF\FragPipe_HumanEcoliPAE2\SA\interact-20240523_SA.pep.xml	GLDITITTTAK		YDKVDRVR.GLDITITTTAK.SDEEGRAI	R	S	11	2	608.513	1132.63	1132.63	567.324	567.324	1132.63	567.324	0.0002	0.000106394	25.652	10.619	1	2	0	151	161	0			0	FALSE	sp|P62399|RL5_ECOLI	P62399	RL5_ECOLI	rplE	Large ribosomal subunit protein uL5	EIMP300_17800, rplE_2	sp|Q83PY9|RL5_SHIFL, tr|A0A484Y748|A0A484Y748_ECOLX, tr|A0A8S0FJN2|A0A8S0FJN2_ECOLX, tr|W1F3H5|W1F3H5_ECOLX
20240523_SA.03106.03106.2	D:\MS\240523_LACTB_PMF\FragPipe_HumanEcoliPAE2\SA\interact-20240523_SA.pep.xml	SLTMVALAK		MRIASISK.SLTMVALAK.LWEAGKID	K	L	9	2	609.408	932.538	932.538	467.276	467.276	932.537	467.276	0.0013	0.0022943	16.392	8.747	0.9864	2	0	168	176	2960415740			0	FALSE	sp|P83111|LACTB_HUMAN	P83111	LACTB_HUMAN	LACTB	Serine beta-lactamase-like protein LACTB, mitochondrial		tr|H0YNN5|H0YNN5_HUMAN
20240523_SA.03125.03125.3	D:\MS\240523_LACTB_PMF\FragPipe_HumanEcoliPAE2\SA\interact-20240523_SA.pep.xml	IKDEVGAPGIVVGVSVDGK		SSRDIIHR.IKDEVGAPGIVVGVSVDGK.EVWSEGIG	R	E	19	3	611.451	1838.02	1838.02	613.681	613.681	1838.01	613.679	0.005	5.00611e-08	38.702	12.892	1	2	1	118	136	4582230000			0	TRUE	sp|P83111|LACTB_HUMAN	P83111	LACTB_HUMAN	LACTB	Serine beta-lactamase-like protein LACTB, mitochondrial
20240523_SA.03137.03137.2	D:\MS\240523_LACTB_PMF\FragPipe_HumanEcoliPAE2\SA\interact-20240523_SA.pep.xml	IKDEVGAPGIVVGVSVDGK		SSRDIIHR.IKDEVGAPGIVVGVSVDGK.EVWSEGIG	R	E	19	2	612.677	1838.02	1838.02	920.016	920.016	1838.01	920.015	0.0019	5e-14	48.14	10.93	1	2	1	118	136	850890300			0	TRUE	sp|P83111|LACTB_HUMAN	P83111	LACTB_HUMAN	LACTB	Serine beta-lactamase-like protein LACTB, mitochondrial
20240523_SA.03141.03141.2	D:\MS\240523_LACTB_PMF\FragPipe_HumanEcoliPAE2\SA\interact-20240523_SA.pep.xml	VFMQPASEGTGIIAGGAMR	VFM[147]QPASEGTGIIAGGAMR	KGVHTGSR.VFMQPASEGTGIIAGGAMR.AVIEVAGV	R	A	19	2	613.022	1907.93	1907.93	954.972	954.972	1907.92	954.969	0.0065	9.17805e-08	37.649	8.957	1	2	0	94	112	11558912	3M(15.9949)		0	FALSE	sp|P0A7W1|RS5_ECOLI	P0A7W1	RS5_ECOLI	rpsE	Small ribosomal subunit protein uS5		tr|A0A376LCA5|A0A376LCA5_ECOLX, tr|A0A376MJN8|A0A376MJN8_ECOLX
20240523_SA.03142.03142.2	D:\MS\240523_LACTB_PMF\FragPipe_HumanEcoliPAE2\SA\interact-20240523_SA.pep.xml	DVSIMPFK	DVSIM[147]PFK	FQDEEVQR.DVSIMPFK.LIAADNGD	R	L	8	2	613.111	951.472	951.472	476.743	476.743	951.473	476.744	-0.0011	0.000799274	13.789	6.145	0.9987	2	0	85	92	16629036	5M(15.9949)		0	FALSE	sp|P0A6Y8|DNAK_ECOLI	P0A6Y8	DNAK_ECOLI	dnaK	Chaperone protein DnaK	dnaK_2, dnaK_3, dnaK_4, dnaK_5, dnaK_6	tr|A0A2X1N4Z3|A0A2X1N4Z3_ECOLX, tr|A0A2X3K668|A0A2X3K668_ECOLX, tr|A0A376TMX0|A0A376TMX0_ECOLX, tr|A0A376VSH4|A0A376VSH4_ECOLX, tr|A0A377DEX0|A0A377DEX0_ECOLX, tr|A0A418GJY4|A0A418GJY4_ECOLX
20240523_SA.03147.03147.4	D:\MS\240523_LACTB_PMF\FragPipe_HumanEcoliPAE2\SA\interact-20240523_SA.pep.xml	ELSHKLDHEPSAEEIAEQLDKPVDDVSR		NVYIRTAR.ELSHKLDHEPSAEEIAEQLDKPVDDVSR.MIRINERI	R	M	28	4	613.761	3186.55	3186.55	797.644	797.644	3185.55	797.394	0.9997	1.01977e-05	28.466	0	1	2	2	184	211	10794066			0	FALSE	sp|P13445|RPOS_ECOLI	P13445	RPOS_ECOLI	rpoS	RNA polymerase sigma factor RpoS	c3306, rpoS_1, rpoS_2	tr|A0A0H2V9Y9|A0A0H2V9Y9_ECOL6, tr|A0A2X2IKQ1|A0A2X2IKQ1_SHIDY, tr|A0A376T8S6|A0A376T8S6_ECOLX, tr|A0A376W765|A0A376W765_ECOLX, tr|A0A377D899|A0A377D899_ECOLX, tr|A0A3S4JTS3|A0A3S4JTS3_ECOLX, tr|A0A8G2H9Z4|A0A8G2H9Z4_ECOLX, tr|Q8G8J5|Q8G8J5_ECOLX, tr|W1EV19|W1EV19_ECOLX
20240523_SA.03150.03150.4	D:\MS\240523_LACTB_PMF\FragPipe_HumanEcoliPAE2\SA\interact-20240523_SA.pep.xml	RVVINKDTTTIIDGVGEEAAIQGR		IEDIGQAK.RVVINKDTTTIIDGVGEEAAIQGR.VAQIRQQI	K	V	24	4	614.018	2554.38	2554.38	639.601	639.601	2554.37	639.6	0.0041	1.085e-11	54.358	9.071	1	2	1	322	345	119275296			0	FALSE	sp|P0A6F5|CH60_ECOLI	P0A6F5	CH60_ECOLI	groEL	Chaperonin GroEL	EIMP300_88540, groL, groL_2, groL_3	tr|A0A377AS89|A0A377AS89_ECOLX, tr|A0A377DEN6|A0A377DEN6_ECOLX, tr|A0A377KDV7|A0A377KDV7_ECOLX, tr|A0A8S0G326|A0A8S0G326_ECOLX
20240523_SA.03151.03151.3	D:\MS\240523_LACTB_PMF\FragPipe_HumanEcoliPAE2\SA\interact-20240523_SA.pep.xml	EIELEDKFENMGAQMVK	EIELEDKFENM[147]GAQMVK	KDGVSVAR.EIELEDKFENMGAQMVK.EVASKAND	R	E	17	3	614.108	2025.94	2025.94	676.32	676.32	2025.94	676.32	-0.0013	7.19149e-09	37.311	26.545	1	2	1	59	75	45152600	11M(15.9949)		0	FALSE	sp|P0A6F5|CH60_ECOLI	P0A6F5	CH60_ECOLI	groEL	Chaperonin GroEL	groL, groL_1	tr|A0A2X1J6W5|A0A2X1J6W5_ECOLX, tr|A0A377DDC8|A0A377DDC8_ECOLX, tr|A0A377KDV7|A0A377KDV7_ECOLX, tr|A0A484YBM5|A0A484YBM5_ECOLX, tr|W1EVS4|W1EVS4_ECOLX
20240523_SA.03158.03158.2	D:\MS\240523_LACTB_PMF\FragPipe_HumanEcoliPAE2\SA\interact-20240523_SA.pep.xml	SLTMVALAK		MRIASISK.SLTMVALAK.LWEAGKID	K	L	9	2	614.94	932.536	932.536	467.275	467.275	932.537	467.276	-0.0004	0.00276833	15.963	8.487	0.974	2	0	168	176	0			0	FALSE	sp|P83111|LACTB_HUMAN	P83111	LACTB_HUMAN	LACTB	Serine beta-lactamase-like protein LACTB, mitochondrial		tr|H0YNN5|H0YNN5_HUMAN
20240523_SA.03163.03163.2	D:\MS\240523_LACTB_PMF\FragPipe_HumanEcoliPAE2\SA\interact-20240523_SA.pep.xml	VLDELTLTK		ADINGIRR.VLDELTLTK.ADIEMQIE	R	A	9	2	615.351	1030.59	1030.59	516.303	516.303	1030.59	516.303	0	0.000267003	18.737	9.809	1	2	0	258	266	9640636			0	FALSE	sp|P13645|K1C10_HUMAN	P13645	K1C10_HUMAN	KRT10	Keratin, type I cytoskeletal 10	KRT15	sp|O77727|K1C15_SHEEP, tr|A0A1B0GVI3|A0A1B0GVI3_HUMAN
20240523_SA.03164.03164.3	D:\MS\240523_LACTB_PMF\FragPipe_HumanEcoliPAE2\SA\interact-20240523_SA.pep.xml	ITGYTTVDISQWHR		MEKK.ITGYTTVDISQWHR.KEHFEAFQ	K	K	14	3	615.44	1675.83	1675.83	559.617	559.617	1675.83	559.618	-0.0018	9.08504e-08	32.582	9.92	1	2	0	5	18	19716314			0	FALSE	tr|A0A0H3EUC4|A0A0H3EUC4_ECO8N	A0A0H3EUC4	A0A0H3EUC4_ECO8N	NRG857_30075	Chloramphenicol acetyltransferase	HMPREF9348_05571	tr|E1IZA2|E1IZA2_ECOLX
[truncated: 276 more rows]
